# Supplementary material for: The immunological landscape of the area postrema in neuromyelitis optica spectrum disorders
Source: Brain Pathol. 2026 Jul 26:e70127. Online ahead of print. doi: 10.1111/bpa.70127 (PMC13402650; doi:10.1111/bpa.70127)
Supplement: Supplementary file 2 — Table S1A Functionally annotated charts for the GOTERM “Biological Processes” generated by DAVID for upregulated genes from the intact rat area postrema (control). [file BPA-9999-e70127-s009.xlsx]

## Sheet: Sheet1
Category	Term	Count	%	PValue	Genes	List Total	Pop Hits	Pop Total	Fold Enrichment	Bonferroni	Benjamini	FDR
GOTERM_BP_DIRECT	GO:0009410~response to xenobiotic stimulus	18	10.4046	2.71718e-06	Ret, Adcyap1R1, Gstm1, Maob, Gpx3, Mgst1, Slc1A3, Ece1, Dbh, Atp1A1, Ldha, Th, Gsta1, Gnas, Txnip, Hmgcs2, Snca, Map2K6	162	560	20099	3.9879	0.00415137	0.00416001	0.00415186
GOTERM_BP_DIRECT	GO:0014070~response to organic cyclic compound	11	6.35838	0.000330273	Ldha, Kitlg, Igfbp5, Th, P2Rx2, Gpx3, Id1, Igfbp7, Hmgcs2, Dbh, Slc7A11	162	329	20099	4.14817	0.396936	0.252824	0.252329
GOTERM_BP_DIRECT	GO:0045668~negative regulation of osteoblast differentiation	6	3.46821	0.000710808	Sox2, Twsg1, Igfbp5, Bambi, Id1, Id3	162	88	20099	8.45918	0.663324	0.337442	0.33678
GOTERM_BP_DIRECT	GO:0006749~glutathione metabolic process	5	2.89017	0.000984409	Gstm1, Gsta4, Gsta1, Mgst1, Slc7A11	162	55	20099	11.2789	0.778619	0.337442	0.33678
GOTERM_BP_DIRECT	GO:0001822~kidney development	8	4.62428	0.00120164	Ddc, Rida, Wt1, Aldh1A2, Rhpn1, Hmgcs2, Slit2, Dcn	162	201	20099	4.93803	0.841312	0.337442	0.33678
GOTERM_BP_DIRECT	GO:0120162~positive regulation of cold-induced thermogenesis	6	3.46821	0.00132244	Ucp2, Gnas, Grb10, Dbh, Decr1, Gadd45G	162	101	20099	7.37037	0.868137	0.337442	0.33678
GOTERM_BP_DIRECT	GO:0007507~heart development	10	5.78035	0.00158575	Ifitm3, Ifitm2, Th, Wt1, Wif1, Id1, Id3, Ece1, Msx1, Pdlim4	162	336	20099	3.6925	0.911937	0.346826	0.346146
GOTERM_BP_DIRECT	GO:0048286~lung alveolus development	5	2.89017	0.00194337	Sox2, Igfbp5, Slc7A11, Tns3, Hoxa5	162	66	20099	9.39908	0.949115	0.371912	0.371183
GOTERM_BP_DIRECT	GO:0001649~osteoblast differentiation	6	3.46821	0.00262072	Gdf10, Sox2, Myoc, Igfbp5, Id4, Map2K6	162	118	20099	6.30854	0.982004	0.434057	0.433206
GOTERM_BP_DIRECT	GO:0007420~brain development	8	4.62428	0.00283512	Sox2, Meis1, Svbp, Amigo2, Nnat, Id4, Plxnb2, Slc7A11	162	234	20099	4.24164	0.987051	0.434057	0.433206
GOTERM_BP_DIRECT	GO:0045926~negative regulation of growth	3	1.7341	0.00334474	Mt2A, Igfbp5, Mt1	162	11	20099	33.8367	0.99408	0.465528	0.464615
GOTERM_BP_DIRECT	GO:0001656~metanephros development	4	2.31214	0.00525247	Wt1, Ctsh, Id3, Slit2	162	44	20099	11.2789	0.999685	0.540975	0.539915
GOTERM_BP_DIRECT	GO:0042416~dopamine biosynthetic process	3	1.7341	0.00544747	Ddc, Th, Snca	162	14	20099	26.586	0.999767	0.540975	0.539915
GOTERM_BP_DIRECT	GO:0007263~nitric oxide mediated signal transduction	3	1.7341	0.00544747	Mt2A, Rasd1, Mt1	162	14	20099	26.586	0.999767	0.540975	0.539915
GOTERM_BP_DIRECT	GO:0031175~neuron projection development	7	4.04624	0.00568388	Myoc, Lamb2, Ngb, Ece1, Hap1, Vim, Cd24	162	201	20099	4.32077	0.999838	0.540975	0.539915
GOTERM_BP_DIRECT	GO:0071316~cellular response to nicotine	3	1.7341	0.00625264	Th, Dbh, Msx1	162	15	20099	24.8136	0.999932	0.540975	0.539915
GOTERM_BP_DIRECT	GO:0043065~positive regulation of apoptotic process	10	5.78035	0.00636546	Ldha, Wt1, Gadd45A, Aldh1A2, Id3, Txnip, Slit2, Hoxa5, Gadd45G, Map2K6	162	415	20099	2.98959	0.999943	0.540975	0.539915
GOTERM_BP_DIRECT	GO:0032526~response to retinoic acid	5	2.89017	0.0066668	Sox2, Aldh1A2, Rbp1, Ctsh, Igfbp7	162	93	20099	6.67032	0.999964	0.540975	0.539915
GOTERM_BP_DIRECT	GO:0030182~neuron differentiation	8	4.62428	0.00671361	Ret, Sox2, Aldh1A2, Id1, Nnat, Id4, Id3, Nbl1	162	274	20099	3.62242	0.999967	0.540975	0.539915
GOTERM_BP_DIRECT	GO:0001657~ureteric bud development	4	2.31214	0.0075065	Ret, Wt1, Gsta1, Slit2	162	50	20099	9.92543	0.99999	0.574622	0.573496
GOTERM_BP_DIRECT	GO:0030509~BMP signaling pathway	5	2.89017	0.00799904	Zcchc12, Twsg1, Amhr2, Id1, Msx1	162	98	20099	6.32999	0.999995	0.575746	0.574618
GOTERM_BP_DIRECT	GO:0008284~positive regulation of cell population proliferation	12	6.93642	0.0082733	Efnb2, Kitlg, Meis1, Bambi, Aldh1A2, Tnfsf13, Gnas, Id4, Ctsh, Id3, Crip2, Tns3	162	592	20099	2.51489	0.999997	0.575746	0.574618
GOTERM_BP_DIRECT	GO:0008285~negative regulation of cell population proliferation	10	5.78035	0.00915941	Ifitm3, Btg3, Btg1, Asph, Wt1, Aldh1A2, Fbxo2, Slit2, Msx1, Ecrg4	162	440	20099	2.81973	0.999999	0.591155	0.589997
GOTERM_BP_DIRECT	GO:0010043~response to zinc ion	4	2.31214	0.00928141	Gsta4, Th, Mt1, Vim	162	54	20099	9.19021	0.999999	0.591155	0.589997
GOTERM_BP_DIRECT	GO:0032355~response to estradiol	7	4.04624	0.00965309	Adcyap1R1, Th, Arpc1B, Aldh1A2, Txnip, Dbh, Vim	162	225	20099	3.85989	1	0.591155	0.589997
GOTERM_BP_DIRECT	GO:0007405~neuroblast proliferation	4	2.31214	0.0102529	Sox2, Id4, Plxnb2, Cd24	162	56	20099	8.86199	1	0.603738	0.602555
GOTERM_BP_DIRECT	GO:0030900~forebrain development	5	2.89017	0.0111626	Sox2, Twsg1, Aldh1A2, Nr2F1, Msx1	162	108	20099	5.74388	1	0.614893	0.613688
GOTERM_BP_DIRECT	GO:0008283~cell population proliferation	8	4.62428	0.0112456	Kitlg, Btg1, Asph, Igfbp5, Slc20A1, Aldh1A2, Id4, Tns3	162	303	20099	3.27572	1	0.614893	0.613688
GOTERM_BP_DIRECT	GO:0050890~cognition	4	2.31214	0.015336	Th, Tusc3, Gnas, Fam107A	162	65	20099	7.63495	1	0.667142	0.665835
GOTERM_BP_DIRECT	GO:0071280~cellular response to copper ion	3	1.7341	0.0156796	Mt2A, Mt1, Snca	162	24	20099	15.5085	1	0.667142	0.665835
GOTERM_BP_DIRECT	GO:0052314~phytoalexin metabolic process	2	1.15607	0.0159569	Ddc, Th	162	2	20099	124.068	1	0.667142	0.665835
GOTERM_BP_DIRECT	GO:0006573~valine metabolic process	2	1.15607	0.0159569	Aldh6A1, Bcat2	162	2	20099	124.068	1	0.667142	0.665835
GOTERM_BP_DIRECT	GO:0001869~negative regulation of complement activation, lectin pathway	2	1.15607	0.0159569	Serping1, A2M	162	2	20099	124.068	1	0.667142	0.665835
GOTERM_BP_DIRECT	GO:0032870~cellular response to hormone stimulus	4	2.31214	0.0159737	Ucp2, Igfbp7, Hmgcs2, Slit2	162	66	20099	7.51927	1	0.667142	0.665835
GOTERM_BP_DIRECT	GO:0010269~response to selenium ion	3	1.7341	0.0169544	Maob, Gpx3, Vim	162	25	20099	14.8881	1	0.667142	0.665835
GOTERM_BP_DIRECT	GO:0010596~negative regulation of endothelial cell migration	3	1.7341	0.0169544	Svbp, Slit2, Dcn	162	25	20099	14.8881	1	0.667142	0.665835
GOTERM_BP_DIRECT	GO:0007626~locomotory behavior	5	2.89017	0.0177238	Minar2, Meis1, Calb1, Th, Dbh	162	124	20099	5.00274	1	0.667142	0.665835
GOTERM_BP_DIRECT	GO:0009887~animal organ morphogenesis	5	2.89017	0.0186813	Efnb2, Meis1, Th, Lamb2, Nbl1	162	126	20099	4.92333	1	0.667142	0.665835
GOTERM_BP_DIRECT	GO:0045471~response to ethanol	7	4.04624	0.0194184	Adcyap1R1, Gstm1, Maob, Th, Hmgcs2, Dbh, Lbp	162	263	20099	3.30219	1	0.667142	0.665835
GOTERM_BP_DIRECT	GO:0031295~T cell costimulation	3	1.7341	0.0196311	Efnb2, Efnb3, Cd24	162	27	20099	13.7853	1	0.667142	0.665835
GOTERM_BP_DIRECT	GO:0009952~anterior/posterior pattern specification	5	2.89017	0.0196704	Wif1, Aldh1A2, Msx1, Hoxa5, Hoxb5	162	128	20099	4.8464	1	0.667142	0.665835
GOTERM_BP_DIRECT	GO:0007411~axon guidance	6	3.46821	0.0203517	Efnb2, Pgrmc1, Efnb3, Lamb2, Ece1, Slit2	162	195	20099	3.81747	1	0.667142	0.665835
GOTERM_BP_DIRECT	GO:0015804~neutral amino acid transport	3	1.7341	0.0210314	Slc7A8, Slc1A3, Slc3A2	162	28	20099	13.293	1	0.667142	0.665835
GOTERM_BP_DIRECT	GO:0030154~cell differentiation	10	5.78035	0.0214362	Adcyap1R1, H4C14, Mgp, Id1, Nr2F1, Id4, Mxra8, Id3, Slit2, Gadd45G	162	508	20099	2.44228	1	0.667142	0.665835
GOTERM_BP_DIRECT	GO:0048839~inner ear development	4	2.31214	0.0223796	Sox2, C1Qtnf5, Igfbp7, Msx1	162	75	20099	6.61695	1	0.667142	0.665835
GOTERM_BP_DIRECT	GO:0051384~response to glucocorticoid	5	2.89017	0.0228294	Tph2, Mgp, Lcat, Hmgcs2, A2M	162	134	20099	4.6294	1	0.667142	0.665835
GOTERM_BP_DIRECT	GO:0032922~circadian regulation of gene expression	4	2.31214	0.0231656	Id1, Id4, Id3, Cartpt	162	76	20099	6.52989	1	0.667142	0.665835
GOTERM_BP_DIRECT	GO:0040034~regulation of development, heterochronic	2	1.15607	0.0238402	Hmgn2, Hmgn1	162	3	20099	82.7119	1	0.667142	0.665835
GOTERM_BP_DIRECT	GO:0015829~valine transport	2	1.15607	0.0238402	Slc7A8, Slc3A2	162	3	20099	82.7119	1	0.667142	0.665835
GOTERM_BP_DIRECT	GO:0042427~serotonin biosynthetic process	2	1.15607	0.0238402	Tph2, Ddc	162	3	20099	82.7119	1	0.667142	0.665835
GOTERM_BP_DIRECT	GO:0033076~isoquinoline alkaloid metabolic process	2	1.15607	0.0238402	Ddc, Th	162	3	20099	82.7119	1	0.667142	0.665835
GOTERM_BP_DIRECT	GO:1903801~L-leucine import across plasma membrane	2	1.15607	0.0238402	Slc7A8, Slc3A2	162	3	20099	82.7119	1	0.667142	0.665835
GOTERM_BP_DIRECT	GO:1905562~regulation of vascular endothelial cell proliferation	2	1.15607	0.0238402	Aldh1A2, Dbh	162	3	20099	82.7119	1	0.667142	0.665835
GOTERM_BP_DIRECT	GO:0010038~response to metal ion	3	1.7341	0.0239525	Gstm1, Th, Hmgcs2	162	30	20099	12.4068	1	0.667142	0.665835
GOTERM_BP_DIRECT	GO:0045665~negative regulation of neuron differentiation	4	2.31214	0.0239666	Sox2, Meis1, Id4, Cd24	162	77	20099	6.44509	1	0.667142	0.665835
GOTERM_BP_DIRECT	GO:0007623~circadian rhythm	5	2.89017	0.0300251	Tph2, Ddc, Id1, Id4, Id3	162	146	20099	4.2489	1	0.781817	0.780285
GOTERM_BP_DIRECT	GO:0050806~positive regulation of synaptic transmission	3	1.7341	0.0302559	Efnb3, Slc1A3, Snca	162	34	20099	10.9472	1	0.781817	0.780285
GOTERM_BP_DIRECT	GO:1904273~L-alanine import across plasma membrane	2	1.15607	0.0316608	Slc7A8, Slc3A2	162	4	20099	62.034	1	0.781817	0.780285
GOTERM_BP_DIRECT	GO:0006741~NADP biosynthetic process	2	1.15607	0.0316608	Idh2, Nadk	162	4	20099	62.034	1	0.781817	0.780285
GOTERM_BP_DIRECT	GO:1901687~glutathione derivative biosynthetic process	2	1.15607	0.0316608	Gstm1, Gsta1	162	4	20099	62.034	1	0.781817	0.780285
GOTERM_BP_DIRECT	GO:0035799~ureter maturation	2	1.15607	0.0316608	Ret, Aldh1A2	162	4	20099	62.034	1	0.781817	0.780285
GOTERM_BP_DIRECT	GO:0015842~aminergic neurotransmitter loading into synaptic vesicle	2	1.15607	0.0316608	Ddc, Th	162	4	20099	62.034	1	0.781817	0.780285
GOTERM_BP_DIRECT	GO:0051497~negative regulation of stress fiber assembly	3	1.7341	0.0336272	Tmsb15B2, Myoc, Rhpn1	162	36	20099	10.339	1	0.804425	0.802848
GOTERM_BP_DIRECT	GO:0021983~pituitary gland development	3	1.7341	0.0336272	Sox2, Aldh1A2, Msx1	162	36	20099	10.339	1	0.804425	0.802848
GOTERM_BP_DIRECT	GO:0046684~response to pyrethroid	2	1.15607	0.0394191	Ddc, Th	162	5	20099	49.6272	1	0.892975	0.891226
GOTERM_BP_DIRECT	GO:0042423~catecholamine biosynthetic process	2	1.15607	0.0394191	Ddc, Th	162	5	20099	49.6272	1	0.892975	0.891226
GOTERM_BP_DIRECT	GO:0030324~lung development	5	2.89017	0.0399983	Rida, Aldh1A2, Mgp, Hmgcs2, Hoxa5	162	160	20099	3.87712	1	0.892975	0.891226
GOTERM_BP_DIRECT	GO:0006814~sodium ion transport	4	2.31214	0.0419863	Slc20A2, Slc20A1, Atp1A1, Scn3B	162	96	20099	5.1695	1	0.892975	0.891226
GOTERM_BP_DIRECT	GO:0009888~tissue development	3	1.7341	0.0426525	Twsg1, Lamb2, Wt1	162	41	20099	9.07814	1	0.892975	0.891226
GOTERM_BP_DIRECT	GO:0051017~actin filament bundle assembly	3	1.7341	0.0426525	Marcks, Fam107A, Limd2	162	41	20099	9.07814	1	0.892975	0.891226
GOTERM_BP_DIRECT	GO:0001666~response to hypoxia	7	4.04624	0.0432086	Ldha, Th, P2Rx2, Ucp2, Ngb, Ece1, Cd24	162	318	20099	2.73105	1	0.892975	0.891226
GOTERM_BP_DIRECT	GO:0007528~neuromuscular junction development	3	1.7341	0.0445549	Cacnb3, Lamb2, P2Rx2	162	42	20099	8.86199	1	0.892975	0.891226
GOTERM_BP_DIRECT	GO:0071276~cellular response to cadmium ion	3	1.7341	0.0445549	Sox2, Mt2A, Mt1	162	42	20099	8.86199	1	0.892975	0.891226
GOTERM_BP_DIRECT	GO:0034341~response to type II interferon	3	1.7341	0.0445549	Ifitm3, Ifitm2, Snca	162	42	20099	8.86199	1	0.892975	0.891226
GOTERM_BP_DIRECT	GO:0030513~positive regulation of BMP signaling pathway	3	1.7341	0.0445549	Twsg1, Zfp423, Msx1	162	42	20099	8.86199	1	0.892975	0.891226
GOTERM_BP_DIRECT	GO:0060348~bone development	4	2.31214	0.0464457	Myoc, Gnas, Dbh, Map2K6	162	100	20099	4.96272	1	0.892975	0.891226
GOTERM_BP_DIRECT	GO:0051414~response to cortisol	2	1.15607	0.0471156	Igfbp7, Slit2	162	6	20099	41.356	1	0.892975	0.891226
GOTERM_BP_DIRECT	GO:0090027~negative regulation of monocyte chemotaxis	2	1.15607	0.0471156	Slit2, Nbl1	162	6	20099	41.356	1	0.892975	0.891226
GOTERM_BP_DIRECT	GO:0015827~tryptophan transport	2	1.15607	0.0471156	Slc7A8, Slc3A2	162	6	20099	41.356	1	0.892975	0.891226
GOTERM_BP_DIRECT	GO:0009072~aromatic amino acid metabolic process	2	1.15607	0.0471156	Tph2, Th	162	6	20099	41.356	1	0.892975	0.891226
GOTERM_BP_DIRECT	GO:0006979~response to oxidative stress	5	2.89017	0.0472443	Btg3, Btg1, Gpx3, Txnip, Slc7A11	162	169	20099	3.67065	1	0.892975	0.891226
GOTERM_BP_DIRECT	GO:0051412~response to corticosterone	3	1.7341	0.0524675	Maob, Th, Gpx3	162	46	20099	8.09138	1	0.974691	0.972781
GOTERM_BP_DIRECT	GO:0071363~cellular response to growth factor stimulus	4	2.31214	0.0535543	Ddc, Amhr2, Th, Hap1	162	106	20099	4.68181	1	0.974691	0.972781
GOTERM_BP_DIRECT	GO:0010815~bradykinin catabolic process	2	1.15607	0.0547508	Ctsh, Ece1	162	7	20099	35.448	1	0.974691	0.972781
GOTERM_BP_DIRECT	GO:0002138~retinoic acid biosynthetic process	2	1.15607	0.0547508	Aldh1A2, Rbp1	162	7	20099	35.448	1	0.974691	0.972781
GOTERM_BP_DIRECT	GO:0060536~cartilage morphogenesis	2	1.15607	0.0547508	Msx1, Hoxa5	162	7	20099	35.448	1	0.974691	0.972781
GOTERM_BP_DIRECT	GO:0120163~negative regulation of cold-induced thermogenesis	3	1.7341	0.0565976	Zfp423, Id1, Map2K6	162	48	20099	7.75424	1	0.993957	0.992009
GOTERM_BP_DIRECT	GO:0006631~fatty acid metabolic process	4	2.31214	0.0585668	Th, Ech1, Dbi, Snca	162	110	20099	4.51156	1	0.993957	0.992009
GOTERM_BP_DIRECT	GO:0043408~regulation of MAPK cascade	3	1.7341	0.058704	Myoc, Id1, Cd24	162	49	20099	7.59599	1	0.993957	0.992009
GOTERM_BP_DIRECT	GO:0099072~regulation of postsynaptic membrane neurotransmitter receptor levels	3	1.7341	0.0608372	Efnb2, Nsg2, Pdlim4	162	50	20099	7.44407	1	0.993957	0.992009
GOTERM_BP_DIRECT	GO:0090398~cellular senescence	3	1.7341	0.0608372	Zmiz1, Prelp, Ecrg4	162	50	20099	7.44407	1	0.993957	0.992009
GOTERM_BP_DIRECT	GO:0060048~cardiac muscle contraction	3	1.7341	0.0608372	Atp1A1, Scn3B, Map2K6	162	50	20099	7.44407	1	0.993957	0.992009
GOTERM_BP_DIRECT	GO:0007417~central nervous system development	4	2.31214	0.0611533	Marcks, Id3, Zic4, Ecrg4	162	112	20099	4.431	1	0.993957	0.992009
GOTERM_BP_DIRECT	GO:0019674~NAD metabolic process	2	1.15607	0.0623252	Ldha, Nadk	162	8	20099	31.017	1	0.993957	0.992009
GOTERM_BP_DIRECT	GO:0010273~detoxification of copper ion	2	1.15607	0.0623252	Mt2A, Mt1	162	8	20099	31.017	1	0.993957	0.992009
GOTERM_BP_DIRECT	GO:0006584~catecholamine metabolic process	2	1.15607	0.0623252	Ddc, Dbh	162	8	20099	31.017	1	0.993957	0.992009
GOTERM_BP_DIRECT	GO:0009749~response to glucose	4	2.31214	0.0664837	Ldha, Ucp2, Nnat, Txnip	162	116	20099	4.2782	1	1	0.998693
GOTERM_BP_DIRECT	GO:0010976~positive regulation of neuron projection development	5	2.89017	0.0676611	Ret, Marcks, Plxnb2, Hap1, Cd24	162	191	20099	3.24785	1	1	0.998693
GOTERM_BP_DIRECT	GO:0043627~response to estrogen	4	2.31214	0.0678486	Tph2, Ldha, Arpc1B, Cd24	162	117	20099	4.24164	1	1	0.998693
GOTERM_BP_DIRECT	GO:0098712~L-glutamate import across plasma membrane	2	1.15607	0.0698393	Slc1A3, Slc7A11	162	9	20099	27.5706	1	1	0.998693
GOTERM_BP_DIRECT	GO:0031667~response to nutrient levels	5	2.89017	0.0730396	Tph2, Th, Cbs, Gsta1, Slit2	162	196	20099	3.165	1	1	0.998693
GOTERM_BP_DIRECT	GO:0015820~L-leucine transport	2	1.15607	0.0772935	Slc7A8, Slc3A2	162	10	20099	24.8136	1	1	0.998693
GOTERM_BP_DIRECT	GO:0042421~norepinephrine biosynthetic process	2	1.15607	0.0772935	Th, Dbh	162	10	20099	24.8136	1	1	0.998693
GOTERM_BP_DIRECT	GO:0031648~protein destabilization	3	1.7341	0.0788033	Id1, Ctsh, Snca	162	58	20099	6.41731	1	1	0.998693
GOTERM_BP_DIRECT	GO:0006629~lipid metabolic process	5	2.89017	0.0806707	Rida, Aldh1A2, Gsta1, Lcat, Bcat2	162	203	20099	3.05586	1	1	0.998693
GOTERM_BP_DIRECT	GO:0001558~regulation of cell growth	3	1.7341	0.0835257	Igfbp5, Fam107A, Igfbp7	162	60	20099	6.2034	1	1	0.998693
GOTERM_BP_DIRECT	GO:0060732~positive regulation of inositol phosphate biosynthetic process	2	1.15607	0.0846884	Adcyap1R1, Snca	162	11	20099	22.5578	1	1	0.998693
GOTERM_BP_DIRECT	GO:0071312~cellular response to alkaloid	2	1.15607	0.0846884	Ddc, Th	162	11	20099	22.5578	1	1	0.998693
GOTERM_BP_DIRECT	GO:0009306~protein secretion	3	1.7341	0.0883323	Rab3B, Svbp, C1Qtnf5	162	62	20099	6.00329	1	1	0.998693
GOTERM_BP_DIRECT	GO:0043434~response to peptide hormone	4	2.31214	0.0913614	Btg1, Th, Hmgcs2, Dbh	162	133	20099	3.73137	1	1	0.998693
GOTERM_BP_DIRECT	GO:0032496~response to lipopolysaccharide	6	3.46821	0.0919433	Maob, Th, Mgst1, Lbp, Dcn, Snca	162	298	20099	2.49801	1	1	0.998693
GOTERM_BP_DIRECT	GO:0070314~G1 to G0 transition	2	1.15607	0.0920244	Rida, Ecrg4	162	12	20099	20.678	1	1	0.998693
GOTERM_BP_DIRECT	GO:0051901~positive regulation of mitochondrial depolarization	2	1.15607	0.0920244	Myoc, Dcn	162	12	20099	20.678	1	1	0.998693
GOTERM_BP_DIRECT	GO:0072112~podocyte differentiation	2	1.15607	0.0920244	Wt1, Cd24	162	12	20099	20.678	1	1	0.998693
GOTERM_BP_DIRECT	GO:0006817~phosphate ion transport	2	1.15607	0.0920244	Slc20A2, Slc20A1	162	12	20099	20.678	1	1	0.998693
GOTERM_BP_DIRECT	GO:0001956~positive regulation of neurotransmitter secretion	2	1.15607	0.0993019	Baiap3, Snca	162	13	20099	19.0874	1	1	0.998693
GOTERM_BP_DIRECT	GO:0070327~thyroid hormone transport	2	1.15607	0.0993019	Slc7A8, Slc3A2	162	13	20099	19.0874	1	1	0.998693
GOTERM_BP_DIRECT	GO:0006915~apoptotic process	8	4.62428	0.0995974	Minar2, Dap, Marcks, Kitlg, Wt1, Id1, Ctsh, Gadd45G	162	490	20099	2.0256	1	1	0.998693
