# Supplementary material for: The immunological landscape of the area postrema in neuromyelitis optica spectrum disorders
Source: Brain Pathol. 2026 Jul 26:e70127. Online ahead of print. doi: 10.1111/bpa.70127 (PMC13402650; doi:10.1111/bpa.70127)
Supplement: Supplementary file 3 — Table S1B. Functionally annotated charts for the GOTERM “Biological Processes” generated by DAVID for downregulated genes from the intact rat area postrema (control). [file BPA-9999-e70127-s003.xlsx]

## Sheet: A1_AP_down
FeatureID	FeatureName	AP Average	AP Log2 Fold Change	AP P-Value	other Average	other Log2 Fold Change	other P-Value
ENSRNOG00000021102	Scn1b	0.25297067152238967	-4.69078	0.0021528388884899056	7.128128481407067	4.6907810499126015	0.0021528388884899056
ENSRNOG00000006924	Tmem125	0	-5.45214	0.004433659552880591	1.3420790532325027	5.452136957569794	0.004433659552880591
ENSRNOG00000018700	Mobp	0.31621333940298707	-4.43285	0.004761109018729235	7.2858894297175105	4.432853758414364	0.004761109018729235
ENSRNOG00000006471	Pvalb	0.09486400182089612	-5.01545	0.005212056121727081	3.967354552229526	5.015449605795702	0.005212056121727081
ENSRNOG00000057703	Cabp7	0	-5.15124	0.006514590326689901	1.089328238157673	5.151244526023451	0.006514590326689901
ENSRNOG00000013916	Nefm	0.31621333940298707	-4.62542	0.010957796086234492	8.32633399375082	4.6254163440021365	0.010957796086234492
ENSRNOG00000049351	Nat8l	0.25297067152238967	-4.03207	0.011763787345269047	4.515073900941135	4.032072371145348	0.011763787345269047
ENSRNOG00000049949	Hapln4	0.09486400182089612	-4.2772	0.012433755931746964	2.378079646890871	4.277204280189721	0.012433755931746964
ENSRNOG00000009345	Ugt8	0.22134933758209097	-4.1744	0.013398431599671577	4.4295274712235	4.174404003343806	0.013398431599671577
ENSRNOG00000010524	Cryab	0.22134933758209097	-3.95923	0.0167977059407455	3.815704063184628	3.959229583509675	0.0167977059407455
ENSRNOG00000018950	Fa2h	0.12648533576119483	-4.05863	0.01968289074243804	2.554727469294818	4.058625250748587	0.01968289074243804
ENSRNOG00000022764	Evi2a	0.06324266788059742	-4.20607	0.022269547831345198	1.6975966832278677	4.206073535970026	0.022269547831345198
ENSRNOG00000019219	Vamp1	0.8537760163880651	-3.56786	0.024471675107930725	10.182802617882867	3.5678568481209205	0.024471675107930725
ENSRNOG00000016516	Mbp	18.56172302295534	-3.45553	0.026129976932011533	197.83111818870205	3.4555275563022816	0.026129976932011533
ENSRNOG00000015550	Ptgds	1.1699893557910521	-3.56035	0.028345318848625674	13.747977851180137	3.560348591102323	0.028345318848625674
ENSRNOG00000039350	Gng13	0.09486400182089612	-3.77681	0.02898458027494362	1.680931794321835	3.7768081596317256	0.02898458027494362
ENSRNOG00000007206	LOC361016	0.22134933758209097	-3.66538	0.029660079254489182	3.1124457513500468	3.66537644023503	0.029660079254489182
ENSRNOG00000021023	Mag	0.6324266788059741	-3.58403	0.030492399162382566	7.723065015352436	3.5840301438398514	0.030492399162382566
ENSRNOG00000019484	Slc6a9	0.15810666970149354	-3.66469	0.031391148820880475	2.3330844468445826	3.6646897695695735	0.031391148820880475
ENSRNOG00000022386	Opalin	0.22134933758209097	-3.59954	0.034840077565992895	2.973571677133107	3.59953662344499	0.034840077565992895
ENSRNOG00000000060	Cplx1	1.1699893557910521	-3.34992	0.03645814518361459	11.882065790001338	3.349923994009964	0.03645814518361459
ENSRNOG00000018285	Kcna2	0.12648533576119483	-3.52738	0.04136994347601238	1.7675892166332052	3.5273785465527707	0.04136994347601238
ENSRNOG00000009629	Car2	0.3794560072835845	-3.29733	0.04887811483894434	3.919026374402031	3.2973303272206405	0.04887811483894434
ENSRNOG00000026679	Scn4b	0.06324266788059742	-3.99504	0.05016672076931862	1.4665102237308805	3.995041285250149	0.05016672076931862
ENSRNOG00000013658	Nefl	1.2332320236716496	-3.46781	0.05016672076931862	13.572441021369926	3.4678095456883824	0.05016672076931862
ENSRNOG00000018870	Hapln2	0.12648533576119483	-3.59641	0.050554855113732644	1.8542466389445753	3.596407482979965	0.050554855113732644
ENSRNOG00000020533	Htra1	0.25297067152238967	-3.30148	0.05368003747958959	2.7208208620582774	3.301481774644751	0.05368003747958959
ENSRNOG00000002419	Plp1	14.356085608895613	-3.20234	0.05373317819228954	128.44352025065356	3.2023440899519344	0.05373317819228954
ENSRNOG00000039464	Tmem229a	0.09486400182089612	-3.42806	0.05610947105336408	1.3198592013577926	3.428061387746647	0.05610947105336408
ENSRNOG00000000775	Mog	0.5059413430447793	-3.23811	0.05970086969296974	4.918919708763995	3.2381118653354246	0.05970086969296974
ENSRNOG00000006086	Lynx1	0.31621333940298707	-3.17708	0.0600043901155525	3.050785662397726	3.1770821576854082	0.0600043901155525
ENSRNOG00000010263	Cldn11	1.1067466879104548	-3.16207	0.06384809710940165	9.88227912127741	3.1620701820799115	0.06384809710940165
ENSRNOG00000015445	Mal	0.8853973503283639	-3.16512	0.0643334554661169	7.977482319317869	3.16512325185279	0.0643334554661169
ENSRNOG00000045811	Cldn5	0.06324266788059742	-3.66022	0.07087809231674472	1.162653749344217	3.6602184260138646	0.07087809231674472
ENSRNOG00000049560	Glul	0.6008053448656755	-3.0266	0.07119607831261629	4.9978001829192165	3.0265957564958956	0.07119607831261629
ENSRNOG00000003746	Gjb1	0.12648533576119483	-3.47945	0.07561570096784744	1.7098176017589584	3.4794532569616665	0.07561570096784744
ENSRNOG00000016828	Cmtm5	0.25297067152238967	-3.11098	0.08392065454999273	2.3841901061564164	3.1109806558097235	0.08392065454999273
ENSRNOG00000033299	Mt-atp8	0.8221546824477663	-2.89366	0.09418222647754468	6.153232480404153	2.8936575208040645	0.09418222647754468
ENSRNOG00000008937	Csrp1	0.7272906806268703	-2.886	0.09804402140725356	5.44053073152282	2.8860024762380054	0.09804402140725356
ENSRNOG00000038328	Gjc2	0.15810666970149354	-3.22296	0.09804402140725356	1.717594549915107	3.2229638171723205	0.09804402140725356
ENSRNOG00000022116	Gjb6	0.12648533576119483	-3.12003	0.09840935952934757	1.3326356161857509	3.1200257954127304	0.09840935952934757
ENSRNOG00000005457	Lamp5	0.34783467334328577	-3.0229	0.10429124173549181	2.990792062336008	3.0229033285146256	0.10429124173549181
ENSRNOG00000002524	Gpr37	0.25297067152238967	-2.9769	0.10679107559881522	2.1725460170498008	2.9769008533141332	0.10679107559881522
ENSRNOG00000020904	Cdc42ep2	0.09486400182089612	-3.09042	0.10995817768911428	1.0443330381113847	3.0904193333274073	0.10995817768911428
ENSRNOG00000002827	Rbfox1	0.18972800364179224	-2.92099	0.12045153854780266	1.6253821646350592	2.9209873081553583	0.12045153854780266
ENSRNOG00000048273	Apod	2.8459200546268835	-2.8529	0.12206083101033671	20.162293591112135	2.8529032514537036	0.12206083101033671
ENSRNOG00000007367	Sept4	0.6324266788059741	-2.75137	0.1277700159300633	4.336204093349717	2.7513703313615867	0.1277700159300633
ENSRNOG00000017496	Cnp	2.4980853812835977	-2.73233	0.13505003792883868	16.30381631306869	2.732329141820844	0.13505003792883868
ENSRNOG00000011984	Cxcl14	0.28459200546268837	-2.76388	0.1403356273825622	2.0825556169572237	2.7638819851874556	0.1403356273825622
ENSRNOG00000008716	Nefh	1.1067466879104548	-2.85999	0.1410706990089112	8.015256067504877	2.85999387774046	0.1410706990089112
ENSRNOG00000031927	Klk6	0.25297067152238967	-2.99995	0.1564176180801624	2.207542283752469	2.9999493434209796	0.1564176180801624
ENSRNOG00000016670	AABR07028769.1	0.22134933758209097	-2.73326	0.16900538501975051	1.6309371276037368	2.733262750129063	0.16900538501975051
ENSRNOG00000031053	Mt-nd4l	0.25297067152238967	-2.71608	0.17630803255815045	1.8131399129763615	2.716077474795693	0.17630803255815045
ENSRNOG00000019959	Kcnc3	0.28459200546268837	-2.71696	0.17648044477769725	2.015896061333093	2.7169609377999624	0.17648044477769725
ENSRNOG00000031033	Mt-nd2	30.925664593612137	-2.06276	0.17968401973976217	125.43995177348958	2.062764724089665	0.17968401973976217
ENSRNOG00000016558	Pllp	0.6324266788059741	-2.61523	0.18088630250030902	3.9456901966516833	2.6152336433755576	0.18088630250030902
ENSRNOG00000011323	Lgi3	0.6324266788059741	-2.47209	0.21224492646012305	3.572952181453418	2.47209375037209	0.21224492646012305
ENSRNOG00000011305	Sox10	0.12648533576119483	-2.74061	0.2191131195350266	1.0243351714241453	2.740612205864608	0.2191131195350266
ENSRNOG00000010938	Slc7a10	0.15810666970149354	-2.67393	0.22138842123422137	1.173763675281572	2.6739323604657392	0.22138842123422137
ENSRNOG00000020263	Atp1a3	1.075125353970156	-2.34756	0.23655359208396584	5.46275058339753	2.347561520025138	0.23655359208396584
ENSRNOG00000020393	Rhog	0.34783467334328577	-2.46777	0.23655359208396584	2.0353384317234644	2.46777018210423	0.23655359208396584
ENSRNOG00000010881	Trak2	0.25297067152238967	-2.52803	0.23655359208396584	1.591496890526126	2.528033092624045	0.23655359208396584
ENSRNOG00000019659	Aspa	0.15810666970149354	-2.5889	0.23655359208396584	1.1065486233605735	2.588898693922114	0.23655359208396584
ENSRNOG00000005345	Vsnl1	1.8024160345970264	-2.33342	0.24515392878368966	8.964599238851875	2.333417773762731	0.24515392878368966
ENSRNOG00000007234	Cyp51	0.6324266788059741	-2.3624	0.24767684366412543	3.311313425628704	2.3623984370166204	0.24767684366412543
ENSRNOG00000030625	Tf	2.3399787115821042	-2.37663	0.25296189928231394	11.944836871547395	2.3766339320870915	0.25296189928231394
ENSRNOG00000030877	Htr2c	0.18972800364179224	-2.51822	0.2741905209281682	1.229313304968348	2.51821978452816	0.2741905209281682
ENSRNOG00000014230	Map1a	1.2648533576119483	-2.21958	0.27537321642612755	5.856041961579902	2.2195810175444937	0.27537321642612755
ENSRNOG00000049951	Tmem151a	0.758912014567169	-2.25971	0.2885805408787924	3.671275025999011	2.259713566424541	0.2885805408787924
ENSRNOG00000007290	Atp1a2	2.6561920509850916	-2.17416	0.29420658026132646	11.764856071362242	2.1741592325462094	0.29420658026132646
ENSRNOG00000012852	Bin1	1.1383680218507535	-2.20167	0.29605655892680643	5.219443205369452	2.201666367550866	0.29605655892680643
ENSRNOG00000030269	Atp2b2	0.537562676985078	-2.21407	0.30559466437255595	2.5608379285603635	2.214074148773827	0.30559466437255595
ENSRNOG00000019193	Stx1b	0.8221546824477663	-2.16085	0.3176832063986877	3.7023828186236054	2.1608532997509915	0.3176832063986877
ENSRNOG00000012906	Bcas1	0.8537760163880651	-2.14577	0.32484609087125405	3.799594670575463	2.1457717924308333	0.32484609087125405
ENSRNOG00000014573	Ckmt1	0.9802613521492599	-2.11325	0.3282422294394335	4.245658196960273	2.1132472627816687	0.3282422294394335
ENSRNOG00000028648	Olig1	1.0435040200298573	-2.1355	0.33662132579393966	4.581177960268398	2.135500975921981	0.33662132579393966
ENSRNOG00000020676	Ppp1r14a	1.075125353970156	-2.13846	0.33960609246023465	4.725606997454015	2.1384565008199177	0.33960609246023465
ENSRNOG00000026745	Acsl6	0.4110773412238832	-2.11529	0.34555430080368266	1.859801601913253	2.1152949384533235	0.34555430080368266
ENSRNOG00000018627	Plekhb1	1.5494453630746368	-2.0767	0.3456928247526767	6.468198880728171	2.076702029127716	0.3456928247526767
ENSRNOG00000047505	Tubb4a	2.909162722507481	-2.04847	0.3456928247526767	11.798185849174308	2.048472534387696	0.3456928247526767
ENSRNOG00000024322	Shroom2	0.25297067152238967	-2.11936	0.35650075531898706	1.1987610086406213	2.1193577263844046	0.35650075531898706
ENSRNOG00000015971	Slc12a2	0.44269867516418193	-2.09374	0.36117253197682775	1.963123913130656	2.093739103892455	0.36117253197682775
ENSRNOG00000011751	Ncdn	2.150250707940312	-1.99107	0.37635384388045295	8.411880423468455	1.991069438729748	0.37635384388045295
ENSRNOG00000031979	Mt-atp6	108.68252475280666	-1.60015	0.37635384388045295	319.66812098070733	1.6001500305280416	0.37635384388045295
ENSRNOG00000047746	AABR07000398.1	1.0118826860895587	-2.16557	0.377117624338007	4.540071234300184	2.1655676084664175	0.377117624338007
ENSRNOG00000010199	Glrb	0.6008053448656755	-2.00169	0.37864760517008367	2.455849128452357	2.0016904147330754	0.37864760517008367
ENSRNOG00000028448	Elovl1	0.5691840109253767	-2.06159	0.3924139248530145	2.4319627876870435	2.0615934208132773	0.3924139248530145
ENSRNOG00000020248	Ina	0.6640480127462729	-1.99151	0.39480337854101455	2.6824916175744025	1.9915110548900503	0.39480337854101455
ENSRNOG00000013679	Sema4d	0.28459200546268837	-2.2137	0.3954420675530092	1.4220705199814598	2.213698642514318	0.3954420675530092
ENSRNOG00000029971	Mt-nd5	2.3399787115821042	-1.93487	0.39625844647080166	8.794061875713473	1.9348724063558436	0.39625844647080166
ENSRNOG00000034234	Mt-co1	120.31917564283658	-1.55848	0.39969108977713175	343.81054553887697	1.5584827562838361	0.39969108977713175
ENSRNOG00000031662	Slc6a5	0.28459200546268837	-2.17198	0.4179500872434062	1.3815192903101137	2.1719778750474523	0.4179500872434062
ENSRNOG00000028274	Myrf	0.31621333940298707	-1.98732	0.44686236827835746	1.337079586560693	1.987323257926617	0.44686236827835746
ENSRNOG00000030644	Mt-nd1	35.637243350716645	-1.48369	0.44763701796888616	96.74801254397303	1.4836873360263576	0.44763701796888616
ENSRNOG00000020851	Aplp1	3.794560072835845	-1.84658	0.4503341803459237	13.34579853224788	1.8465808215699488	0.4503341803459237
ENSRNOG00000000033	Tmcc2	0.47432000910448063	-1.85248	0.4664040969936672	1.7714776907112795	1.8524759084564437	0.4664040969936672
ENSRNOG00000009068	Phlda3	0.34783467334328577	-1.88497	0.47253735658331913	1.3587439421385354	1.8849710851624453	0.47253735658331913
ENSRNOG00000013656	Lpar1	0.3794560072835845	-1.87847	0.4746702974410193	1.4653992311371449	1.8784711169893882	0.4746702974410193
ENSRNOG00000015480	Prkcz	0.31621333940298707	-1.86745	0.4746702974410193	1.2304242975620834	1.8674457472161032	0.4746702974410193
ENSRNOG00000014571	Dbndd2	1.201610689731351	-1.83969	0.47482038669035237	4.280654463662941	1.8396866565639367	0.47482038669035237
ENSRNOG00000001837	Sst	0.5691840109253767	-2.2161	0.4758932676741794	2.7069334546365837	2.2160982220839673	0.4758932676741794
ENSRNOG00000058478	Mapk8ip1	0.758912014567169	-1.81037	0.4760879745282963	2.6886020768399477	1.810368388890343	0.4760879745282963
ENSRNOG00000003209	Pcp4l1	0.4110773412238832	-1.88455	0.4798301945919123	1.5848309349637129	1.8845498972223713	0.4798301945919123
ENSRNOG00000029644	Clec2l	0.7272906806268703	-1.81769	0.4898001004026972	2.5941677063724287	1.8176884288832489	0.4898001004026972
ENSRNOG00000053196	Slc48a1	0.8537760163880651	-1.79837	0.5034152039846032	2.986348091961066	1.7983660340220757	0.5034152039846032
ENSRNOG00000006979	Hpca	0.31621333940298707	-1.82315	0.520176676307972	1.1932060456719438	1.8231533485946985	0.520176676307972
ENSRNOG00000001173	Cabp1	0.6324266788059741	-1.7486	0.5246661167888089	2.1636580762999165	1.748595739107794	0.5246661167888089
ENSRNOG00000024577	Gamt	0.537562676985078	-1.78762	0.5306408377407204	1.905352298256409	1.7876236089195543	0.5306408377407204
ENSRNOG00000006037	Snap25	9.454778848149314	-1.66388	0.5473522428382316	29.153556652213663	1.663879077590848	0.5473522428382316
ENSRNOG00000053334	Stmn4	1.4862026951940392	-1.67427	0.5541681272342497	4.697832182610627	1.6742735441118575	0.5541681272342497
ENSRNOG00000017510	Mfge8	0.3794560072835845	-1.69385	0.5584648934214284	1.2893069050300658	1.6938477385286865	0.5584648934214284
ENSRNOG00000004392	Aatk	0.6956693466865715	-1.67826	0.558592492442276	2.2569814541736997	1.678257930519365	0.558592492442276
ENSRNOG00000030371	Mt-co2	98.08937788280659	-1.30386	0.5612459760466261	234.9532692194837	1.3038557464259135	0.5612459760466261
ENSRNOG00000005929	Them6	0.31621333940298707	-1.71081	0.5645353787595037	1.1037711418762346	1.710805622729201	0.5645353787595037
ENSRNOG00000019575	Rell2	0.47432000910448063	-1.66898	0.5664065284171159	1.5598336016046639	1.66897610893061	0.5664065284171159
ENSRNOG00000046005	Scd2	11.541786888209028	-1.58701	0.5692502337381343	33.721958197654104	1.587010621356575	0.5692502337381343
ENSRNOG00000014107	Omg	0.8537760163880651	-1.6134	0.5693996373091105	2.6269419878876263	1.6134047459733654	0.5693996373091105
ENSRNOG00000021808	Tecr	2.909162722507481	-1.58171	0.5731589636120887	8.536867090263701	1.5817120658719006	0.5731589636120887
ENSRNOG00000016552	Hmgcs1	1.612688030955234	-1.60413	0.5779633101150365	4.847816182764922	1.604130867986727	0.5779633101150365
ENSRNOG00000029707	Mt-nd4	38.957483414448006	-1.26682	0.5796240320718052	90.9941819010168	1.2668244063927547	0.5796240320718052
ENSRNOG00000021403	Rhob	0.6324266788059741	-1.62091	0.5849272740870614	1.9803442983335564	1.6209087646504465	0.5849272740870614
ENSRNOG00000031766	Mt-cyb	77.40902548585123	-1.25189	0.587296472406671	178.8731405691992	1.2518906666117129	0.5872964724066752
ENSRNOG00000009536	Pgp	0.34783467334328577	-1.6401	0.5893810639646909	1.146544356735052	1.6400987653898635	0.5893810639646909
ENSRNOG00000033615	Mt-nd3	4.110773412238832	-1.55726	0.5958621310481869	11.823183182533356	1.5572616679358315	0.5958621310481869
ENSRNOG00000018448	Cend1	1.4229600273134417	-1.57126	0.5962145735796864	4.1917750561641	1.571260802617204	0.5962145735796864
ENSRNOG00000055089	Slc44a1	0.7905333485074677	-1.62513	0.5969375203014502	2.4591821062335635	1.6251349884446722	0.5969375203014502
ENSRNOG00000001242	Gstt3	0.5059413430447793	-1.64727	0.5976349197084994	1.63260361649434	1.6472727982775996	0.5976349197084994
ENSRNOG00000030700	Mt-co3	207.24622264471773	-1.23393	0.5976349197084994	472.8506688123665	1.233932742040615	0.5976349197084994
ENSRNOG00000033835	Dnm1	2.4348427134030004	-1.55515	0.5996958542895915	7.029250140564606	1.55515286794001	0.5996958542895915
ENSRNOG00000020299	Klc2	0.8537760163880651	-1.56123	0.601984025617817	2.533618610013843	1.5612310090587451	0.601984025617817
ENSRNOG00000003905	Nsf	1.8656587024776237	-1.55817	0.6074662665093931	5.418310879648109	1.558170761692082	0.6074662665093931
ENSRNOG00000002365	Itm2a	0.4110773412238832	-1.64895	0.616336668665361	1.3459675273105771	1.648954261219559	0.616336668665361
ENSRNOG00000007147	Cyp46a1	0.31621333940298707	-1.58263	0.6201696373770392	1.0098922677055837	1.582633408818401	0.6201696373770392
ENSRNOG00000001227	Adarb1	0.6640480127462729	-1.56106	0.6238078742213231	1.990343231677176	1.561058503224519	0.6238078742213231
ENSRNOG00000006787	Dhcr24	0.9802613521492599	-1.539	0.6260955778641688	2.8513624918222007	1.5390027803796302	0.6260955778641688
ENSRNOG00000018991	Gsn	1.2332320236716496	-1.57661	0.6303432582467537	3.6584986111710527	1.5766129397029907	0.6303432582467537
ENSRNOG00000003253	Qdpr	1.9605227042985198	-1.51735	0.6303432582467537	5.530521131615396	1.5173506911037518	0.6303432582467537
ENSRNOG00000024125	Slain1	0.31621333940298707	-1.64397	0.6303432582467537	1.0537764751581364	1.6439678581880242	0.6303432582467537
ENSRNOG00000014718	Acsl3	0.7272906806268703	-1.51196	0.6329733584737254	2.098665009566389	1.5119615023430175	0.6329733584737254
ENSRNOG00000033064	Edil3	0.9486400182089613	-1.5033	0.636934903231751	2.694712536105493	1.503302724537847	0.636934903231751
ENSRNOG00000026178	Adpgk	0.4110773412238832	-1.55299	0.6456268925729068	1.2593101049992068	1.5529852026888367	0.6456268925729068
ENSRNOG00000012477	Eef1a2	1.834037368537325	-1.47451	0.6487263600851738	5.0277969829500755	1.4745130197092633	0.6487263600851738
ENSRNOG00000031814	Sort1	0.8853973503283639	-1.47539	0.6569492888059981	2.4725140173583897	1.475392082018599	0.6569492888059981
ENSRNOG00000008305	Sc5d	0.7272906806268703	-1.4579	0.6642966439537129	2.0214510243017707	1.4578954341691146	0.6642966439537129
ENSRNOG00000006545	Sept7	1.2332320236716496	-1.41771	0.678081629363158	3.276872655222903	1.4177063440534157	0.678081629363158
ENSRNOG00000005711	Ptprd	0.537562676985078	-1.45525	0.6840804600553588	1.513171912667772	1.4552507129135506	0.6840804600553588
ENSRNOG00000053258	Faim2	1.9605227042985198	-1.369	0.7037271456516523	4.990023234763068	1.3689974887048966	0.7037271456516523
ENSRNOG00000017689	Itih3	1.8024160345970264	-1.41281	0.7125023710205522	4.735605930797635	1.4128075446405761	0.7125023710205522
ENSRNOG00000016623	Tmeff2	0.44269867516418193	-1.40032	0.7136338870003459	1.2137594086560508	1.400322289867598	0.7136338870003459
ENSRNOG00000018039	Sncb	3.256997395850767	-1.36122	0.7136338870003459	8.193570378799427	1.361220622204891	0.7136338870003459
ENSRNOG00000026059	Paqr6	0.4110773412238832	-1.40648	0.7252173224567269	1.1376564159851679	1.4064845467578544	0.7252173224567269
ENSRNOG00000020255	Sars	0.758912014567169	-1.35596	0.7314436933613767	1.9620129205369203	1.3559570439201396	0.7314436933613767
ENSRNOG00000017731	Agpat4	0.5691840109253767	-1.4159	0.7335815864199748	1.5542786386359861	1.4159034579335414	0.7335815864199748
ENSRNOG00000004333	Flywch1	1.4229600273134417	-1.31847	0.7371827402593092	3.5179580480635098	1.318474395775389	0.7371827402593092
ENSRNOG00000017172	Mvb12b	0.4110773412238832	-1.42259	0.7373339001326528	1.1504328308131264	1.4225885654331618	0.7373339001326528
ENSRNOG00000017036	Sec11c	2.5297067152238966	-1.31869	0.7441274849992058	6.19600569526297	1.31868809005109	0.7441274849992058
ENSRNOG00000001192	Gltp	0.6008053448656755	-1.37804	0.749139074049583	1.593718875713597	1.3780421264798997	0.749139074049583
ENSRNOG00000023338	Tspan2	1.1067466879104548	-1.34528	0.7524225322056933	2.804700802885309	1.345277870888419	0.7524225322056933
ENSRNOG00000052880	Prph	0.25297067152238967	-1.91049	0.7554273953139868	1.0371115862521036	1.9104889380715613	0.7554273953139868
ENSRNOG00000016356	Got1	2.1186293740000135	-1.30309	0.7557691279479106	5.14556219788604	1.3030918965431095	0.7557691279479106
ENSRNOG00000018242	Camkk1	0.47432000910448063	-1.32623	0.7566023147136441	1.2298688012652157	1.3262261832465925	0.7566023147136441
ENSRNOG00000046975	Sult4a1	1.4545813612537406	-1.28448	0.7640617865232311	3.510736596204229	1.2844834476650369	0.7640617865232311
ENSRNOG00000016064	Tkt	0.8221546824477663	-1.2939	0.7650891818067533	2.0297834687547867	1.2939033884805433	0.7650891818067533
ENSRNOG00000036798	Dusp3	0.6324266788059741	-1.28791	0.7830306415934731	1.5720545201357545	1.2879138109311987	0.7830306415934731
ENSRNOG00000008761	Ncs1	0.9802613521492599	-1.26026	0.7859242970708125	2.3503048320474833	1.2602591119182378	0.7859242970708125
ENSRNOG00000016724	Epb41l3	1.0435040200298573	-1.27192	0.7956908974539406	2.5175092174046783	1.271922804439858	0.7956908974539406
ENSRNOG00000009884	Lgals1	0.5691840109253767	-1.45154	0.7993820584825382	1.5931633794167293	1.451539939129291	0.7993820584825382
ENSRNOG00000040205	Zcchc24	0.47432000910448063	-1.28928	0.8006017912013798	1.1987610086406213	1.2892827278267172	0.8006017912013798
ENSRNOG00000003338	Pmp22	0.47432000910448063	-1.29661	0.8018967053282127	1.2048714679061665	1.2966145271360534	0.8018967053282127
ENSRNOG00000018755	Acss2	0.4110773412238832	-1.26143	0.8167938648771844	1.0287791417990875	1.2614274437738737	0.8167938648771844
ENSRNOG00000021067	Fxyd7	0.8853973503283639	-1.38961	0.8196734576758968	2.329751469063376	1.3896093000038254	0.8196734576758968
ENSRNOG00000014268	Abca2	2.1186293740000135	-1.2214	0.8196734576758968	4.862259086483483	1.22139902719292	0.8196734576758968
ENSRNOG00000010365	Syn1	1.4545813612537406	-1.2023	0.8215683557996021	3.316312892300514	1.202303201502469	0.8215683557996021
ENSRNOG00000007869	Wscd1	0.8853973503283639	-1.24123	0.8215683557996021	2.1019979873475956	1.2412317895497338	0.8215683557996021
ENSRNOG00000019442	Josd2	0.758912014567169	-1.2514	0.8272383043832423	1.8248053352105842	1.2513957749795617	0.8272383043832423
ENSRNOG00000018798	Bcan	1.3280960254925458	-1.20525	0.8392893117195519	3.0402312327572383	1.2052501644670703	0.8392893117195519
ENSRNOG00000018020	Apbb1	1.8972800364179225	-1.17475	0.8398351385225674	4.222882848788695	1.1747509379754344	0.8398351385225674
ENSRNOG00000002520	Litaf	0.44269867516418193	-1.26986	0.8421012199826302	1.1087706085480444	1.2698632216396661	0.8421012199826302
ENSRNOG00000010170	Tubb4b	1.7707947006567277	-1.14926	0.8619657389275752	3.8768086558400814	1.1492565067364846	0.8619657389275752
ENSRNOG00000049681	AABR07031491.2	0.5059413430447793	-1.20982	0.8633369599730082	1.2054269642030344	1.2098163691690171	0.8633369599730082
ENSRNOG00000021090	Pygm	0.5059413430447793	-1.1796	0.8646355625295683	1.1804296308439852	1.1795982400849774	0.8646355625295683
ENSRNOG00000002935	Ankrd40	0.6008053448656755	-1.16791	0.870435732419403	1.3776308162320392	1.1679131248092804	0.870435732419403
ENSRNOG00000011452	Aldoc	13.502309592507547	-1.12742	0.871919800497331	28.67638533320426	1.1274225235472821	0.871919800497331
ENSRNOG00000010668	Anxa6	0.8537760163880651	-1.17272	0.8758423908818305	1.935349098287268	1.1727232185023935	0.8758423908818305
ENSRNOG00000003773	Hmox2	0.6640480127462729	-1.15512	0.8758873527906192	1.502061986730417	1.1551164598810924	0.8758873527906192
ENSRNOG00000007284	Slc2a1	0.537562676985078	-1.16798	0.8836014026936169	1.2398677346088354	1.1679777341843733	0.8836014026936169
ENSRNOG00000010793	Spryd3	0.5059413430447793	-1.1362	0.8837955558556145	1.1454333641413166	1.1362004644403574	0.8837955558556145
ENSRNOG00000011859	Eif5a2	0.44269867516418193	-1.16578	0.8841385994741978	1.0315566232834261	1.1657793905783465	0.8841385994741978
ENSRNOG00000015385	Pink1	1.3597173594328444	-1.11893	0.8854311560865358	2.9302429659774223	1.1189324304184596	0.8854311560865358
ENSRNOG00000010607	Rnf208	0.8221546824477663	-1.1102	0.8908817296796403	1.7870315870235767	1.1101963083641897	0.8908817296796403
ENSRNOG00000024039	Serinc5	0.5691840109253767	-1.16549	0.8930862390055839	1.3065272902329663	1.165493291584924	0.8930862390055839
ENSRNOG00000007462	Sept8	1.4229600273134417	-1.10637	0.9058437983174036	3.0368982549760317	1.106370771353259	0.9058437983174036
ENSRNOG00000003967	Vmp1	0.8221546824477663	-1.07801	0.9195540752726906	1.7475913499459659	1.078009160939167	0.9195540752726906
ENSRNOG00000021691	Ccdc92	0.6640480127462729	-1.10961	0.9217590171631272	1.4554002977935254	1.1096052194953323	0.9217590171631272
ENSRNOG00000009550	Sqle	0.5059413430447793	-1.09001	0.9254378835920729	1.1093261048449123	1.090013226346291	0.9254378835920729
ENSRNOG00000005332	Csdc2	0.8221546824477663	-1.06743	0.9273677597321742	1.7348149351180076	1.0674264357827228	0.9273677597321742
ENSRNOG00000049437	Gpc1	0.47432000910448063	-1.07655	0.9293817013326335	1.034334104767765	1.0765471587458495	0.9293817013326335
ENSRNOG00000018019	Hspa12a	0.47432000910448063	-1.08119	0.9305912186789442	1.0376670825489716	1.08118605354937	0.9305912186789442
ENSRNOG00000042274	Fbxo31	0.5691840109253767	-1.07308	0.9406618231380578	1.2254248308902735	1.0730786006402406	0.9406618231380578
ENSRNOG00000019776	Sh3gl3	0.47432000910448063	-1.06332	0.9484460989182786	1.024890667721013	1.0633220374499859	0.9484460989182786
ENSRNOG00000052219	Gm2a	0.6324266788059741	-1.03999	0.9484460989182786	1.3237476754358668	1.0399862974876133	0.9484460989182786
ENSRNOG00000029784	Pak1	0.9802613521492599	-1.03929	0.9489412071175366	2.016451557629961	1.039286414604419	0.9489412071175366
ENSRNOG00000004245	Mgst3	2.2134933758209097	-1.03115	0.9500573638136239	4.44952533791074	1.0311547080940437	0.9500573638136239
ENSRNOG00000019506	Dnajb2	0.9170186842686625	-1.04095	0.9502973443254131	1.8925758834284507	1.0409542244215315	0.9502973443254131
ENSRNOG00000002896	Prdx6	1.6759306988358316	-1.02597	0.9552982799001658	3.3718625219872895	1.0259661554914974	0.9552982799001658
ENSRNOG00000026589	Dpy19l1	0.8537760163880651	-1.0424	0.9613056149474262	1.768144712930073	1.0424048982902567	0.9613056149474262
ENSRNOG00000006557	Cyfip2	1.4545813612537406	-1.00838	0.9621794609053741	2.899135173352828	1.0083804395838216	0.9621794609053741
ENSRNOG00000020206	Ctsd	1.9605227042985198	-1.00466	0.9633573140922953	3.8762531595432135	1.0046598927600956	0.9633573140922953
ENSRNOG00000011156	Clstn3	0.8221546824477663	-1.01523	0.9633573140922953	1.6731548461656864	1.0152326552352067	0.9633573140922953
ENSRNOG00000020696	Pmvk	0.5059413430447793	-1.03256	0.9661139361913837	1.065997393689227	1.0325629541623913	0.9661139361913837
ENSRNOG00000052256	Dact3	0.5059413430447793	-1.03331	0.9664654619381293	1.066552889986095	1.0333141622193998	0.9664654619381293
ENSRNOG00000034075	Ube2ql1	0.6956693466865715	-1.02161	0.971225856103751	1.4315139570282118	1.02160979210885	0.971225856103751
ENSRNOG00000005504	Pkp4	1.3597173594328444	-1.01315	0.9739035077197377	2.7230428472457486	1.0131526274526002	0.9739035077197377
ENSRNOG00000007393	Ndrg1	1.391338693373143	-1.03417	0.974697589589934	2.8258096621662836	1.0341650587588926	0.974697589589934
ENSRNOG00000030862	Atp6v1h	0.6008053448656755	-0.998424	0.976910289529484	1.2248693345934059	0.9984241805082321	0.976910289529484
ENSRNOG00000006305	Slc38a2	0.7272906806268703	-0.990665	0.9785170935707119	1.4620662533559385	0.9906645051291187	0.9785170935707119
ENSRNOG00000000840	Atp6v1g2	2.814298720686585	-0.979406	0.9819010666042002	5.441641724116555	0.9794064284134598	0.9819010666042002
ENSRNOG00000052549	Chga	1.201610689731351	-0.994159	0.9826850562196265	2.381968120968945	0.9941585815775198	0.9826850562196265
ENSRNOG00000018441	Ggt7	0.537562676985078	-1.00972	0.9830870453125762	1.1109925937355156	1.009715650267641	0.9830870453125762
ENSRNOG00000029912	Sept5	0.9802613521492599	-0.98132	0.9830870453125762	1.9370155871778714	0.9813195245811384	0.9830870453125762
ENSRNOG00000036934	Abhd12	0.9486400182089613	-0.976615	0.9901604176412163	1.8703560315537404	0.9766153124837328	0.9901604176412163
ENSRNOG00000003223	Degs1	0.5059413430447793	-0.991406	0.9918054794005645	1.0360005936583683	0.9914056294056313	0.9918054794005645
ENSRNOG00000057626	Kif1b	2.245114709761208	-0.957782	0.9957250845025517	4.28843141181909	0.9577821960108861	0.9957250845025517
ENSRNOG00000008994	Arpc4	1.0118826860895587	-0.972065	0.9958063472666723	1.9847882687084986	0.9720649994872491	0.9958063472666723
ENSRNOG00000019549	Akap12	0.8221546824477663	-0.280022	1	1.0048928010337739	0.2800216796113111	1
ENSRNOG00000019048	Sod2	1.0435040200298573	-0.595314	1	1.5748320016200932	0.5953141757933887	1
ENSRNOG00000011282	Ppp2r1a	3.573210735253754	-0.175879	1	3.94902317443289	0.17587903014624784	1
ENSRNOG00000043328	Chmp2a	1.075125353970156	-0.0108894	1	1.0809957937046566	0.010889351579540074	1
ENSRNOG00000051483	LOC103689961	8.56938149782095	-0.170493	1	9.387887417065107	0.17049334865570964	1
ENSRNOG00000001494	Napa	2.181872041880611	-0.399568	1	2.8313646251349613	0.39956784088144714	1
ENSRNOG00000015304	Tmem160	0.7905333485074677	-0.800985	1	1.3887407421693945	0.8009848238440899	1
ENSRNOG00000015852	Arhgap35	0.537562676985078	-0.885561	1	1.0193357047523355	0.8855605417757076	1
ENSRNOG00000015865	Ap2s1	2.4348427134030004	-0.184531	1	2.718043380573939	0.1845313670213531	1
ENSRNOG00000016770	Calm1	9.960720191194094	-0.51547	1	13.852966651288144	0.5154704485508383	1
ENSRNOG00000030127	Eml2	0.9486400182089613	-0.222558	1	1.1087706085480444	0.22255750686130943	1
ENSRNOG00000019578	Rps16	8.853973503283639	-0.21161	1	9.978935476932401	0.21161019447281237	1
ENSRNOG00000020102	Sirt2	2.245114709761208	-0.945208	1	4.25121315992895	0.9452083840303951	1
ENSRNOG00000023150	Gpi	4.711578757104507	-0.152675	1	5.11334341266771	0.1526752365322177	1
ENSRNOG00000050104	LOC108348122	2.308357377641806	-0.506514	1	3.223545010723598	0.5065136382420066	1
ENSRNOG00000019418	Lrrc4b	1.201610689731351	-0.287483	1	1.4592887718715997	0.2874825412642931	1
ENSRNOG00000019532	Emc10	1.7391733667164289	-0.120884	1	1.8670230537725339	0.12088428698277542	1
ENSRNOG00000020889	Nucb1	2.276736043701507	-0.00237851	1	2.24198305415827	0.002378512404704658	1
ENSRNOG00000016147	Slc17a6	1.1699893557910521	-0.341333	1	1.4759536607776325	0.3413330756368011	1
ENSRNOG00000037137	Svip	1.0118826860895587	-0.0157984	1	1.022668682533542	0.01579842653709426	1
ENSRNOG00000016358	Apba2	0.8537760163880651	-0.25909	1	1.0271126529084842	0.25908983315028233	1
ENSRNOG00000018322	Picalm	0.9802613521492599	-0.462841	1	1.3520779865761223	0.46284125677391647	1
ENSRNOG00000018176	Rab6a	3.2886187297910654	-0.43092	1	4.340648063724659	0.4309198400251162	1
ENSRNOG00000061299	LOC103694857	0.758912014567169	-2.55405	1	4.502297486113177	2.554053470076328	1
ENSRNOG00000017977	Smpd1	0.9486400182089613	-0.202186	1	1.0932167122357472	0.20218628531889044	1
ENSRNOG00000015221	Eif3f	2.4348427134030004	-0.123105	1	2.6047221360129162	0.12310518834470252	1
ENSRNOG00000012206	Dennd5a	3.3202400637313643	-0.534042	1	4.706720123360512	0.5340421586049027	1
ENSRNOG00000016013	Gprc5b	1.834037368537325	-0.538422	1	2.6274974841844942	0.5384215959540373	1
ENSRNOG00000016218	Gtf3c1	0.8853973503283639	-0.317327	1	1.107659615954309	0.317327235786348	1
ENSRNOG00000018761	Eif3c	1.296474691552247	-0.124028	1	1.403183645887956	0.12402772597022677	1
ENSRNOG00000047988	Bola2	3.162133394029871	-0.138947	1	3.410191766471165	0.13894665730995892	1
ENSRNOG00000019721	Ypel3	3.7313174049552473	-0.464886	1	5.036684923699959	0.46488611223705445	1
ENSRNOG00000052802	Aldoa	17.454976335044886	-0.294601	1	20.801669828806926	0.2946005792814592	1
ENSRNOG00000027098	Sez6l2	1.7391733667164289	-0.666112	1	2.724709336136352	0.6661117963042098	1
ENSRNOG00000029366	Prrt2	0.537562676985078	-0.863389	1	1.0037818084400383	0.8633891607770873	1
ENSRNOG00000042592	Rgs10	0.9486400182089613	-0.0743222	1	1.0004488306588317	0.07432218523087551	1
ENSRNOG00000020497	Plekha1	0.7905333485074677	-0.582816	1	1.1937615419688115	0.5828164261399424	1
ENSRNOG00000016227	Glrx3	1.6759306988358316	-0.247781	1	1.9659013946149948	0.24778134261110318	1
ENSRNOG00000017243	Bnip3	1.5494453630746368	-0.572094	1	2.27920130604841	0.5720940256365413	1
ENSRNOG00000014109	Psmd13	1.0435040200298573	-0.122852	1	1.1348789345008292	0.122851839491494	1
ENSRNOG00000016611	Hras	1.3280960254925458	-0.280226	1	1.600940327572878	0.2802255665970206	1
ENSRNOG00000020451	Cd81	8.759109501462742	-0.0061478	1	8.561864423622751	0.006147802702677563	1
ENSRNOG00000018117	Ndufv1	2.181872041880611	-0.463772	1	2.9602397660082813	0.4637720005057835	1
ENSRNOG00000019708	Ctsf	0.7272906806268703	-0.829071	1	1.307082786529834	0.8290713041215	1
ENSRNOG00000020660	Cfl1	9.99234152513439	-0.241512	1	11.493218382193907	0.24151192182529702	1
ENSRNOG00000021010	Arl2	1.391338693373143	-0.50796	1	1.9620129205369203	0.5079601373651899	1
ENSRNOG00000021125	Prdx5	2.308357377641806	-0.706937	1	3.7040493075142087	0.7069365679234085	1
ENSRNOG00000021145	Gpr137	0.8853973503283639	-0.703329	1	1.4476233496373767	0.7033290722121963	1
ENSRNOG00000021153	Fkbp2	3.162133394029871	-0.327444	1	3.886252092886833	0.32744449336717296	1
ENSRNOG00000021164	Stip1	1.2332320236716496	-0.243251	1	1.451511823715451	0.2432505307122828	1
ENSRNOG00000021175	Otub1	1.1383680218507535	-0.829833	1	2.016451557629961	0.8298330489754693	1
ENSRNOG00000021202	Rtn3	7.58912014567169	-0.275019	1	8.942934883274033	0.2750189314635918	1
ENSRNOG00000019804	B3gat3	1.1383680218507535	-0.471797	1	1.57316551272949	0.47179672055336075	1
ENSRNOG00000020075	Eef1g	3.225376061910468	-0.0393751	1	3.2457648625983087	0.03937513542449178	1
ENSRNOG00000020715	Ddb1	1.201610689731351	-0.0787495	1	1.2626430827804134	0.07874951983421141	1
ENSRNOG00000020897	Prpf19	1.6759306988358316	-0.181482	1	1.8775774834130212	0.18148199853412073	1
ENSRNOG00000013971	Psat1	2.0870080400597146	-0.0361697	1	2.1064419577225375	0.03616966564067714	1
ENSRNOG00000018107	Zfand5	1.2332320236716496	-0.438584	1	1.6620449202283312	0.4385836684149506	1
ENSRNOG00000050585	Pgam1	5.723461443194066	-0.402743	1	7.378657311294426	0.4027425671082243	1
ENSRNOG00000014078	Ndufb8	6.577237459582131	-0.217658	1	7.453093815074706	0.21765809607541664	1
ENSRNOG00000017241	Dpcd	1.2648533576119483	-0.0850029	1	1.3331911124826186	0.08500288341654488	1
ENSRNOG00000019725	Actr1a	1.0435040200298573	-0.572756	1	1.550390164557912	0.572755584763525	1
ENSRNOG00000010958	Prdx3	1.0435040200298573	-0.108666	1	1.123769008563474	0.1086659332481828	1
ENSRNOG00000061582	Scamp1	1.3597173594328444	-0.115647	1	1.4615107570590706	0.11564735490215622	1
ENSRNOG00000017428	Map1b	6.324266788059742	-0.707936	1	10.068925877024977	0.7079360684553837	1
ENSRNOG00000049075	Fabp5	1.5810666970149354	-0.399079	1	2.062002253973117	0.3990794576874567	1
ENSRNOG00000013313	Nceh1	0.758912014567169	-0.632674	1	1.188206579000134	0.6326740913179965	1
ENSRNOG00000029209	Rnf13	1.075125353970156	-0.306043	1	1.3265251569202055	0.3060433213155776	1
ENSRNOG00000009276	Schip1	0.8853973503283639	-0.358672	1	1.1398784011726388	0.3586721167852418	1
ENSRNOG00000010124	Trim2	1.6443093648955327	-0.424427	1	2.180878461502817	0.4244266279074096	1
ENSRNOG00000019090	Cct3	1.201610689731351	-0.19978	1	1.3731868458570973	0.19977950533190136	1
ENSRNOG00000020279	Syt11	5.091034764388092	-0.583015	1	7.441983889137351	0.5830152334632168	1
ENSRNOG00000043377	Fdps	1.5494453630746368	-0.946761	1	2.9552402993364715	0.9467606982124451	1
ENSRNOG00000012393	S100a13	0.758912014567169	-0.794486	1	1.3293026384045443	0.7944864469729891	1
ENSRNOG00000012053	S100a16	2.2134933758209097	-0.275884	1	2.6358299286375106	0.275884465493478	1
ENSRNOG00000020979	Psmb4	1.8972800364179225	-0.0120186	1	1.8859099278660376	0.012018605794364201	1
ENSRNOG00000021042	Psmd4	0.6640480127462729	-0.706445	1	1.100438164095028	0.7064448283534029	1
ENSRNOG00000021138	Cers2	0.7272906806268703	-0.923368	1	1.3954066977318076	0.9233676549637113	1
ENSRNOG00000021182	Sv2a	1.9605227042985198	-0.32365	1	2.417519883968482	0.3236495810921962	1
ENSRNOG00000019328	Phgdh	1.201610689731351	-0.0640833	1	1.249866667952455	0.0640833223961193	1
ENSRNOG00000032463	Rap1a	0.9170186842686625	-0.762086	1	1.5598336016046639	0.7620855133220917	1
ENSRNOG00000018569	Ahcyl1	2.8459200546268835	-0.463564	1	3.847922848402958	0.4635637743322405	1
ENSRNOG00000015987	Rap1gds1	0.7272906806268703	-0.960769	1	1.4320694533250795	0.9607687568722698	1
ENSRNOG00000030547	Dpp6	1.9921440382388185	-0.305562	1	2.4252968321246304	0.30556201558446694	1
ENSRNOG00000012764	Agap3	1.4545813612537406	-0.244917	1	1.7075956165714874	0.2449170432405392	1
ENSRNOG00000008017	Cdk5	0.758912014567169	-0.582602	1	1.1476553493287875	0.5826016834549346	1
ENSRNOG00000009872	Kcnh2	0.8537760163880651	-0.263761	1	1.0304456306896908	0.2637612728741801	1
ENSRNOG00000009700	Dync1i1	0.9802613521492599	-0.469344	1	1.3581884458416678	0.46934388833159857	1
ENSRNOG00000056207	Capza2	1.5494453630746368	-0.101635	1	1.6448245350254307	0.10163493531833478	1
ENSRNOG00000010452	LOC100363502	4.553472087403014	-0.273719	1	5.375537664789292	0.27371933366607637	1
ENSRNOG00000011052	Gars	0.6956693466865715	-0.845656	1	1.2670870531553555	0.8456563200358808	1
ENSRNOG00000014090	Retsat	0.8537760163880651	-0.268418	1	1.0337786084708973	0.26841763530540175	1
ENSRNOG00000005587	Suclg1	2.150250707940312	-0.122115	1	2.302532150516856	0.12211514413545754	1
ENSRNOG00000010048	Dctn1	2.782677386746286	-0.16078	1	3.050785662397726	0.16078034535630747	1
ENSRNOG00000018317	Aak1	0.758912014567169	-0.532898	1	1.1087706085480444	0.5328976274734599	1
ENSRNOG00000016255	Podxl2	1.4545813612537406	-0.82941	1	2.5608379285603635	0.829410298538502	1
ENSRNOG00000006824	Hdac11	1.3597173594328444	-0.860267	1	2.449183172889944	0.8602665216117977	1
ENSRNOG00000006818	Arl6ip5	1.0435040200298573	-0.22502	1	1.2182033790309927	0.22502016895706556	1
ENSRNOG00000009934	Emc3	1.0118826860895587	-0.103906	1	1.087106252970202	0.10390613004945354	1
ENSRNOG00000010184	Brk1	2.5613280491641954	-0.107361	1	2.708599943527187	0.10736145222199589	1
ENSRNOG00000009956	Wnk1	0.8853973503283639	-0.422589	1	1.1915395567813405	0.4225885654331617	1
ENSRNOG00000011905	Atp6v1e1	3.699696071014949	-0.603122	1	5.496635857506463	0.6031219354187407	1
ENSRNOG00000015409	Usp5	0.9802613521492599	-0.690388	1	1.5831644460731096	0.6903875237421645	1
ENSRNOG00000018630	LOC108351137	5.976432114716456	-0.585061	1	8.740734231214168	0.5850608337517946	1
ENSRNOG00000061684	Ndufa9	0.9802613521492599	-0.609205	1	1.4965070237617395	0.6092047574440798	1
ENSRNOG00000006444	Fkbp4	1.1699893557910521	-0.551109	1	1.7070401202746197	0.5511091360513978	1
ENSRNOG00000053362	Gabarapl1	3.035648058268676	-0.0759802	1	3.1352210995216248	0.07598022327744758	1
ENSRNOG00000013000	Ldhb	9.897477523313496	-0.272557	1	11.632092456410847	0.2725571676970251	1
ENSRNOG00000011726	Grin1	1.517824029134338	-0.554802	1	2.2069867874556017	0.554801512938674	1
ENSRNOG00000013895	Npdc1	1.7391733667164289	-0.175205	1	1.9386820760684746	0.17520491929936144	1
ENSRNOG00000004532	Dipk1b	0.9170186842686625	-0.130408	1	1.0065592899243772	0.1304078139398512	1
ENSRNOG00000015396	Sptan1	3.3202400637313643	-0.336964	1	4.105673130149597	0.3369637866570703	1
ENSRNOG00000017295	Sh3glb2	1.8656587024776237	-0.538066	1	2.671381691637047	0.5380657828530977	1
ENSRNOG00000018457	Ptpa	1.4545813612537406	-0.116953	1	1.5626110830890025	0.1169529613631074	1
ENSRNOG00000015420	Stxbp1	3.0040267243283774	-0.478946	1	4.102895648665259	0.47894556139637845	1
ENSRNOG00000018901	Rab14	1.2648533576119483	-0.102917	1	1.3498560013886514	0.10291737321485717	1
ENSRNOG00000005668	Ndufa8	4.363744083761222	-0.615672	1	6.531525458571096	0.6156718834384924	1
ENSRNOG00000011732	Psmb7	1.4862026951940392	-0.904006	1	2.754150639870343	0.904006209096526	1
ENSRNOG00000004680	Kif5c	0.8221546824477663	-0.819095	1	1.4603997644653353	0.8190947818204081	1
ENSRNOG00000061129	Psmd14	0.9802613521492599	-0.0317174	1	1.0026708158463027	0.031717377285070035	1
ENSRNOG00000019047	Ola1	1.1383680218507535	-0.189796	1	1.2937508754050078	0.18979607371690468	1
ENSRNOG00000017939	Chn1	1.5810666970149354	-0.144336	1	1.7281489795555944	0.14433620281890824	1
ENSRNOG00000001596	Atp5mc3	4.774821424985105	-0.536723	1	6.762056421771216	0.5367233368384414	1
ENSRNOG00000053452	Actg1	16.12688030955234	-0.087139	1	16.647113024532963	0.08713904349173829	1
ENSRNOG00000009140	C1qtnf4	1.0118826860895587	-0.770512	1	1.7259269943681235	0.7705118688534688	1
ENSRNOG00000009155	Ndufs3	1.834037368537325	-0.39085	1	2.3719691876253255	0.39085033308451256	1
ENSRNOG00000009630	Hsd17b12	1.4862026951940392	-0.0881165	1	1.5642775719796058	0.08811654745798658	1
ENSRNOG00000005719	Emc4	2.055386706119416	-0.157071	1	2.256425957876832	0.15707072967684654	1
ENSRNOG00000007542	Scg5	6.166160118358248	-0.259424	1	7.1947880370311985	0.2594240095114775	1
ENSRNOG00000004742	Chp1	1.0435040200298573	-0.574305	1	1.5520566534485152	0.5743049262844251	1
ENSRNOG00000000168	Gatm	2.0237653721791173	-0.381827	1	2.5969451878567678	0.38182660130741375	1
ENSRNOG00000008452	Eid1	2.181872041880611	-0.092981	1	2.28920023939203	0.09298097239850178	1
ENSRNOG00000008744	Cops2	1.1067466879104548	-0.0848693	1	1.1704306975003655	0.08486934999911422	1
ENSRNOG00000007316	Idh3B	1.9921440382388185	-0.102639	1	2.1069974540194054	0.10263916321568778	1
ENSRNOG00000021240	Atrn	1.1067466879104548	-0.589622	1	1.6609339276345958	0.5896223934812518	1
ENSRNOG00000005195	Cst3	54.00923837003019	-0.264063	1	62.94050791660129	0.26406325214389614	1
ENSRNOG00000009588	Snph	0.8537760163880651	-0.316423	1	1.068774875173566	0.316423008216234	1
ENSRNOG00000007946	Bcl2l1	0.9486400182089613	-0.097355	1	1.0165582232679966	0.09735496521467399	1
ENSRNOG00000017405	Raly	1.0435040200298573	-0.311167	1	1.29319537910814	0.3111672827647388	1
ENSRNOG00000025715	Dynlrb1	4.174016080119429	-0.277442	1	4.943361545826177	0.27744238504414476	1
ENSRNOG00000025443	Map1lc3a	3.8894240746567412	-0.493906	1	5.354984301805185	0.4939059699348145	1
ENSRNOG00000018225	Tp53inp2	1.2648533576119483	-0.353435	1	1.6059397942446878	0.3534350321372462	1
ENSRNOG00000007492	Rpn2	1.4229600273134417	-0.0216098	1	1.4315139570282118	0.021609792108850057	1
ENSRNOG00000015393	Slc32a1	0.5691840109253767	-0.839421	1	1.0421110529239135	0.8394206211915007	1
ENSRNOG00000009552	Serinc3	1.9605227042985198	-0.186776	1	2.1986543430025853	0.1867756283343922	1
ENSRNOG00000010945	Ywhab	3.7313174049552473	-0.113139	1	3.946801189245419	0.11313940982749071	1
ENSRNOG00000015857	Ctsa	1.8024160345970264	-0.184481	1	2.020895528004903	0.18448054051830642	1
ENSRNOG00000025580	LOC679539	3.1937547279701692	-0.00321213	1	3.1346656032247573	0.0032121304299805864	1
ENSRNOG00000056853	Psma7	1.8656587024776237	-0.127221	1	2.00923010577068	0.1272212968169344	1
ENSRNOG00000013657	Stmn3	9.99234152513439	-0.429705	1	13.094714206063653	0.42970512284464757	1
ENSRNOG00000043300	Enho	2.782677386746286	-0.0598933	1	2.8446965362597876	0.05989330643528268	1
ENSRNOG00000034242	Vcp	2.68781338492539	-0.232144	1	3.0974473513346172	0.23214400074275154	1
ENSRNOG00000014635	Clta	2.814298720686585	-0.386618	1	3.607948448156087	0.3866180206597136	1
ENSRNOG00000006853	Elavl2	0.6008053448656755	-0.789053	1	1.059331438126814	0.789052560922361	1
ENSRNOG00000030963	LOC108351137	4.363744083761222	-0.505308	1	6.0504656654836175	0.5053078426020678	1
ENSRNOG00000052887	Dnajc6	0.9170186842686625	-0.13676	1	1.011003260299319	0.13675981117253158	1
ENSRNOG00000012550	Uqcrh	9.486400182089612	-0.0934204	1	9.848393847168477	0.09342043883056128	1
ENSRNOG00000011421	Smap2	1.2332320236716496	-0.0479222	1	1.2676425494522232	0.04792224914155119	1
ENSRNOG00000010237	Map7d1	1.1383680218507535	-0.482957	1	1.5853864312605808	0.48295686442546737	1
ENSRNOG00000014352	Smim12	0.8537760163880651	-0.386634	1	1.1221025196728707	0.38663388412634336	1
ENSRNOG00000007213	Yars	0.7272906806268703	-0.806215	1	1.286529423545727	0.8062150279478777	1
ENSRNOG00000011927	Sdc3	0.8221546824477663	-0.7586	1	1.4004061644036174	0.7586002579689632	1
ENSRNOG00000016810	Stmn1	8.348032160238859	-0.309458	1	10.071147862212449	0.30945752780672864	1
ENSRNOG00000010873	Pithd1	1.7391733667164289	-0.1665	1	1.9270166538342517	0.16650022521223107	1
ENSRNOG00000013825	Rap1gap	0.6640480127462729	-0.769119	1	1.1493218382193908	0.7691186335536024	1
ENSRNOG00000007330	Capzb	1.6443093648955327	-0.166014	1	1.823138846319981	0.16601377981399335	1
ENSRNOG00000007967	Sdhb	1.9289013703582212	-0.146921	1	2.1047754688319342	0.14692102247579086	1
ENSRNOG00000008052	Atp13a2	1.201610689731351	-0.694262	1	1.9347936019904004	0.6942618895408281	1
ENSRNOG00000016398	Clstn1	4.205637414059728	-0.126114	1	4.484521604613408	0.12611388082694974	1
ENSRNOG00000018289	Park7	3.162133394029871	-0.491562	1	4.354535471146353	0.4915616560549878	1
ENSRNOG00000010580	Acot7	2.5613280491641954	-0.924194	1	4.771713190094039	0.9241935519654048	1
ENSRNOG00000046227	Tprg1l	2.782677386746286	-0.00535885	1	2.7391522398549135	0.005358853240653216	1
ENSRNOG00000008578	Cdk16	1.0435040200298573	-0.602925	1	1.5831644460731096	0.6029246824918253	1
ENSRNOG00000003229	Tspan7	4.64833608922391	-0.609277	1	6.923705844159733	0.6092770965541257	1
ENSRNOG00000003611	Dynlt3	1.3597173594328444	-0.00163109	1	1.350411497685519	0.0016310946105003166	1
ENSRNOG00000005176	Map7d2	0.7272906806268703	-0.540314	1	1.0698858677673015	0.5403135553787769	1
ENSRNOG00000002660	Magee1	1.075125353970156	-0.298171	1	1.3193037050609246	0.29817130366001116	1
ENSRNOG00000054689	Cox7b	8.948837505104533	-0.184355	1	9.896722024995972	0.18435489830923535	1
ENSRNOG00000058249	Pgk1	5.2491414340895854	-0.373671	1	6.635403266085366	0.3736709137718184	1
ENSRNOG00000056135	Tsc22d3	1.4545813612537406	-0.50482	1	2.044781868770216	0.5048202594764809	1
ENSRNOG00000027520	Pls3	0.6956693466865715	-0.531138	1	1.0187802084554678	0.5311375914777741	1
ENSRNOG00000039980	Slc25a5	3.4467253994925593	-0.458472	1	4.63506110106457	0.4584718205295133	1
ENSRNOG00000054352	Atp6ap1	2.403221379462702	-0.00940662	1	2.376413158000268	0.009406622732799574	1
ENSRNOG00000057620	Slc6a8	1.0435040200298573	-0.257529	1	1.2459781938743806	0.25752931916266564	1
ENSRNOG00000031367	LOC103689983	1.075125353970156	-0.0887749	1	1.1409893937663744	0.08877486142829066	1
ENSRNOG00000000879	Slc9a6	1.0435040200298573	-0.0408048	1	1.0721078529547725	0.040804807504523026	1
ENSRNOG00000015215	Cript	1.1383680218507535	-0.317699	1	1.4137380755284434	0.3176985380766201	1
ENSRNOG00000004612	Ppp1cb	1.7391733667164289	-0.563443	1	2.5375070840919176	0.5634430049550563	1
ENSRNOG00000026742	Ypel5	2.055386706119416	-0.163448	1	2.266424891220452	0.163448075703859	1
ENSRNOG00000008961	Mapre3	1.0118826860895587	-0.592382	1	1.525392831198863	0.5923822755216147	1
ENSRNOG00000006652	Ddx1	0.8853973503283639	-0.222433	1	1.0371115862521036	0.22243294438630165	1
ENSRNOG00000051650	Ywhaq	6.766965463223923	-0.164298	1	7.388656244638046	0.16429790580321502	1
ENSRNOG00000045892	Cfl2	1.5810666970149354	-0.322889	1	1.9559024612713751	0.3228890516639248	1
ENSRNOG00000007851	Psma3	1.201610689731351	-0.0388687	1	1.2282023123746124	0.0388686511766706	1
ENSRNOG00000048981	Ahsa1	0.9802613521492599	-0.580004	1	1.4665102237308805	0.5800037859713048	1
ENSRNOG00000003951	Psmc1	1.9289013703582212	-0.170705	1	2.139771735534603	0.17070536007688664	1
ENSRNOG00000004060	Calm2	4.458608085582118	-0.483611	1	6.0887949099674925	0.4836114996481746	1
ENSRNOG00000007089	Lgmn	1.1067466879104548	-0.355526	1	1.4120715866378402	0.35552594505200585	1
ENSRNOG00000009166	Ddx24	0.7905333485074677	-0.399154	1	1.0509989936737978	0.3991541773668251	1
ENSRNOG00000006178	Dync1h1	2.5613280491641954	-0.333594	1	3.1685508773336903	0.3335943663621723	1
ENSRNOG00000059714	Hsp90aa1	8.158304156597067	-0.914646	1	14.973402682070411	0.9146457225969189	1
ENSRNOG00000010218	NEWGENE_619861	1.6759306988358316	-0.18404	1	1.8809104611942278	0.1840399691349005	1
ENSRNOG00000010872	Ckb	12.553669574298587	-0.837944	1	21.81822805207492	0.8379444296148271	1
ENSRNOG00000011572	Klc1	4.553472087403014	-0.391603	1	5.833266613408324	0.39160259011751686	1
ENSRNOG00000013128	Tmem179	0.9802613521492599	-0.359067	1	1.2581991124054714	0.3590673456247277	1
ENSRNOG00000033688	Cep170b	0.8537760163880651	-0.299082	1	1.0559984603456074	0.2990818086071715	1
ENSRNOG00000002840	Atp5f1b	15.90553097197025	-0.0390783	1	15.881083631152327	0.03907827582275614	1
ENSRNOG00000007784	Bloc1s1	1.9605227042985198	-0.189688	1	2.2030983133775273	0.1896879584495761	1
ENSRNOG00000020407	Atcay	1.1699893557910521	-0.13701	1	1.2809744605770494	0.1370099750436093	1
ENSRNOG00000020266	Eef2	6.229402786238845	-0.227297	1	7.108130614719828	0.22729659821812342	1
ENSRNOG00000020005	Map2k2	1.2648533576119483	-0.0330027	1	1.2859739272488593	0.03300273317536495	1
ENSRNOG00000019682	Timm13	3.4467253994925593	-0.0724723	1	3.5468438555006334	0.07247232384964608	1
ENSRNOG00000018212	Abhd17a	0.758912014567169	-0.559383	1	1.1293239715321515	0.5593829738869874	1
ENSRNOG00000033791	Apc2	1.2332320236716496	-0.293686	1	1.5031729793241526	0.29368627713181333	1
ENSRNOG00000024568	Ndufs7	2.5613280491641954	-0.152213	1	2.7941463732448217	0.1522126694716308	1
ENSRNOG00000014625	Atp5f1d	4.237258748000027	-0.749188	1	6.958702110862402	0.7491881000444214	1
ENSRNOG00000013604	Gpx4	9.106944174806028	-0.327868	1	11.124368841073718	0.3278682216843203	1
ENSRNOG00000008414	Bsg	7.747226815373184	-0.159269	1	8.424656838296414	0.15926882583948565	1
ENSRNOG00000008296	Tpgs1	1.201610689731351	-0.0211505	1	1.213203912359183	0.02115054532992433	1
ENSRNOG00000007769	2025-03-02	1.5810666970149354	-0.638413	1	2.4341847728745147	0.6384128213573709	1
ENSRNOG00000006426	Syt1	1.075125353970156	-0.0373211	1	1.100993660391896	0.037321145088093144	1
ENSRNOG00000021317	Cct2	1.2332320236716496	-0.449628	1	1.6748213350562897	0.44962781818551395	1
ENSRNOG00000005299	Kif5a	3.256997395850767	-0.300394	1	3.9273588188550472	0.30039402563444373	1
ENSRNOG00000025481	Dctn2	2.0870080400597146	-0.134665	1	2.2553149652830964	0.13466532127076491	1
ENSRNOG00000006766	Laptm4b	2.6245707170447927	-0.0378667	1	2.644162373090527	0.03786669058178971	1
ENSRNOG00000042978	Ncald	0.7272906806268703	-0.901968	1	1.3748533347477006	0.9019682982973206	1
ENSRNOG00000009364	Ndufb9	5.438869437731378	-0.284443	1	6.461532925165758	0.28444254887167464	1
ENSRNOG00000021638	Eef1d	1.0118826860895587	-0.103169	1	1.0865507566733341	0.10316912107256254	1
ENSRNOG00000029941	Grina	4.6799574231642085	-0.794462	1	7.9252656674123	0.7944621798088622	1
ENSRNOG00000012457	Cyc1	4.110773412238832	-0.242939	1	4.753937308594271	0.24293873056963733	1
ENSRNOG00000000186	Tst	1.0435040200298573	-0.560822	1	1.5376137497299536	0.5608216969208031	1
ENSRNOG00000000231	Kctd17	0.7905333485074677	-0.700666	1	1.295417364295611	0.7006660736473191	1
ENSRNOG00000031789	Rangap1	1.3280960254925458	-0.0156891	1	1.3326356161857509	0.01568913559799484	1
ENSRNOG00000024128	Aco2	3.1937547279701692	-0.447788	1	4.26621155994438	0.4477882921292018	1
ENSRNOG00000005358	Pmm1	1.4229600273134417	-0.293663	1	1.7287044758524621	0.2936631052163786	1
ENSRNOG00000007400	Srebf2	1.1699893557910521	-0.472507	1	1.6164942238851752	0.4725068104833923	1
ENSRNOG00000008569	Ndufa6	5.5337334395522735	-0.17419	1	6.089905902561228	0.17419019399268976	1
ENSRNOG00000049349	Fam19a5	0.9486400182089613	-0.106779	1	1.0232241788304097	0.10677924504804992	1
ENSRNOG00000008392	Sbf1	0.7905333485074677	-0.571364	1	1.1843181049220595	0.5713637320036913	1
ENSRNOG00000032828	Mapk8ip2	2.0237653721791173	-0.344003	1	2.5297301359357687	0.3440027254651704	1
ENSRNOG00000057988	Pfkm	2.909162722507481	-0.561387	1	4.208439945070133	0.5613874212493648	1
ENSRNOG00000053468	Tuba1b	8.411274828119456	-0.654587	1	12.889736072519451	0.6545873451742126	1
ENSRNOG00000060728	Tuba1a	13.407445590686653	-0.343872	1	16.54212422442496	0.3438723022486099	1
ENSRNOG00000020474	Pin1	2.6561920509850916	-0.0448336	1	2.6886020768399477	0.04483364252736588	1
ENSRNOG00000020619	Eif3g	0.7905333485074677	-0.328079	1	1.0004488306588317	0.3280787774766586	1
ENSRNOG00000023020	Fdx2	0.8537760163880651	-0.416308	1	1.1454333641413166	0.41630838363309275	1
ENSRNOG00000033426	Cdc37	1.1699893557910521	-0.575771	1	1.7364814240086108	0.575771190285667	1
ENSRNOG00000009255	Timm29	0.9486400182089613	-0.378529	1	1.2354237642338932	0.37852851015845923	1
ENSRNOG00000013360	Prkcsh	0.9802613521492599	-0.20111	1	1.1276574826415482	0.2011097241003648	1
ENSRNOG00000006075	Fez1	2.2134933758209097	-0.878972	1	4.004017307822798	0.8789715141505523	1
ENSRNOG00000034066	Hspa8	6.3875094559403385	-0.229148	1	7.296999355654866	0.22914751779284348	1
ENSRNOG00000026985	Phldb1	0.758912014567169	-0.535063	1	1.1104370974386477	0.5350632946915742	1
ENSRNOG00000022980	Sdhd	1.6759306988358316	-0.166469	1	1.8581351130226498	0.166469427679096	1
ENSRNOG00000009054	Elmod1	1.0435040200298573	-0.41223	1	1.3870742532787912	0.41223012016183014	1
ENSRNOG00000010277	Idh3a	1.8656587024776237	-0.378712	1	2.391967054312565	0.37871221243755193	1
ENSRNOG00000011381	Acsbg1	1.7707947006567277	-0.613865	1	2.6747146694182535	0.6138648623991724	1
ENSRNOG00000013493	Psma4	0.9802613521492599	-0.119274	1	1.0654418973923594	0.119274195999592	1
ENSRNOG00000018816	Cox5a	7.304528140209001	-0.306894	1	8.801283327572754	0.3068942439462359	1
ENSRNOG00000009029	Nptn	3.0040267243283774	-0.675637	1	4.7022761529855694	0.675637472401476	1
ENSRNOG00000010784	Scg3	2.3399787115821042	-0.256071	1	2.7463736917141945	0.2560713149548042	1
ENSRNOG00000008214	Fbxo9	0.9170186842686625	-0.659943	1	1.4531783126060542	0.6599428132437282	1
ENSRNOG00000042903	Cox7a2l2	10.30855486453738	-0.168683	1	11.27213085604054	0.16868291442513073	1
ENSRNOG00000023861	Snap91	2.0237653721791173	-0.370054	1	2.5758363285757926	0.37005449142176083	1
ENSRNOG00000014025	Rasgrf1	2.68781338492539	-0.130056	1	2.8858032622280017	0.13005616054999503	1
ENSRNOG00000011501	Atp1b3	1.7391733667164289	-0.196536	1	1.967567883505598	0.1965360278649213	1
ENSRNOG00000009198	Rab6b	2.3399787115821042	-0.852174	1	4.151779322789621	0.8521743732811609	1
ENSRNOG00000012406	Pcbp4	1.6443093648955327	-0.54253	1	2.3669697209535157	0.542529623023716	1
ENSRNOG00000021528	Tusc2	1.075125353970156	-0.232964	1	1.26097659388981	0.2329641735661333	1
ENSRNOG00000032134	Uqcrc1	2.4664640473432993	-0.679192	1	3.8790306410275526	0.679192295256549	1
ENSRNOG00000020748	Map4	1.834037368537325	-0.65636	1	2.8513624918222007	0.6563597310177891	1
ENSRNOG00000009161	Clasp2	1.4545813612537406	-0.32477	1	1.804807468523345	0.3247703509297538	1
ENSRNOG00000018848	Eif1b	2.68781338492539	-0.467889	1	3.6473886852336976	0.46788918500421617	1
ENSRNOG00000017495	Klhdc3	1.0118826860895587	-0.718526	1	1.66482240171267	0.7185257483936183	1
ENSRNOG00000019834	Hsp90ab1	8.06344015477617	-0.386656	1	10.26390507722556	0.38665619183117794	1
ENSRNOG00000010350	Rcan2	1.9605227042985198	-0.770888	1	3.2963150256132745	0.7708875908335644	1
ENSRNOG00000012178	Lmbrd1	1.3597173594328444	-0.588964	1	2.029227972457919	0.5889644997944035	1
ENSRNOG00000012207	Dst	1.8972800364179225	-0.0929695	1	1.9947872020521182	0.0929694969824727	1
ENSRNOG00000014162	Plekhb2	1.612688030955234	-0.785034	1	2.74748468430793	0.7850336658217432	1
ENSRNOG00000016660	Cox5b	12.427184238537391	-0.115748	1	13.092492220876183	0.11574751848536557	1
ENSRNOG00000016789	Actr1b	1.296474691552247	-0.386872	1	1.6837092758061738	0.3868718151965433	1
ENSRNOG00000014525	Hspd1	1.9289013703582212	-0.140818	1	2.09588752808205	0.14081759701778207	1
ENSRNOG00000011841	Map2	3.0672693922089747	-0.412207	1	3.9990178411509882	0.41220654690604075	1
ENSRNOG00000013557	Lancl1	0.9486400182089613	-0.607667	1	1.4481788459342444	0.6076670436484143	1
ENSRNOG00000018586	Retreg2	1.3597173594328444	-0.487143	1	1.8909093945378475	0.48714266406634826	1
ENSRNOG00000003597	Tuba4a	1.612688030955234	-0.566282	1	2.3608592616879704	0.5662820253022944	1
ENSRNOG00000020038	Chpf	1.1067466879104548	-0.247781	1	1.3104157643110406	0.2477813426111032	1
ENSRNOG00000015055	Scg2	2.5297067152238966	-0.816166	1	4.373422345239857	0.8161661940786282	1
ENSRNOG00000015633	Cul3	0.7272906806268703	-0.503922	1	1.043222045517649	0.5039220505031112	1
ENSRNOG00000017297	Cab39	0.8221546824477663	-0.842492	1	1.4842861052306489	0.8424918198838217	1
ENSRNOG00000017730	Psmd1	0.758912014567169	-0.424926	1	1.0287791417990875	0.42492617605675315	1
ENSRNOG00000031479	Hdlbp	1.296474691552247	-0.181116	1	1.4598442681684674	0.1811162036434974	1
ENSRNOG00000015528	Pja2	3.3834827316119616	-0.213553	1	3.8401459002468092	0.2135525859031422	1
ENSRNOG00000042503	Ndufv2	3.8578027407164424	-0.0206996	1	3.8262584928251155	0.020699557158821547	1
ENSRNOG00000015733	Myl12b	3.035648058268676	-0.139477	1	3.276317158926035	0.13947705144568445	1
ENSRNOG00000043451	Spp1	1.0118826860895587	-0.525193	1	1.455955794090393	0.5251930506675132	1
ENSRNOG00000002262	Enoph1	0.6956693466865715	-0.546777	1	1.0298901343928228	0.5467767152553649	1
ENSRNOG00000002205	Ociad1	2.0237653721791173	-0.186535	1	2.268091380111055	0.18653453765355887	1
ENSRNOG00000002343	Uchl1	17.707947006567277	-0.128189	1	18.8035496489736	0.12818907215315178	1
ENSRNOG00000027088	Ube2k	1.075125353970156	-0.167996	1	1.2054269642030344	0.16799619347438993	1
ENSRNOG00000003289	Lap3	0.7905333485074677	-0.917305	1	1.5053949645116236	0.9173048795008316	1
ENSRNOG00000006593	Grpel1	1.075125353970156	-0.267488	1	1.2915288902175368	0.2674875643324639	1
ENSRNOG00000013039	Add1	1.8024160345970264	-0.237415	1	2.096443024378918	0.23741513377644352	1
ENSRNOG00000055471	Ywhah	9.8026135214926	-0.378802	1	12.401454827572692	0.3788016055205379	1
ENSRNOG00000061231	Selenom	3.0988907261492735	-0.325667	1	3.804594137247273	0.3256668524598536	1
ENSRNOG00000008786	Ap1b1	1.0435040200298573	-0.284282	1	1.2693090383428265	0.284282046768351	1
ENSRNOG00000052080	Camk2b	0.9802613521492599	-0.928239	1	1.8670230537725339	0.9282392090403794	1
ENSRNOG00000043210	Ppp3r1	1.7075520327761302	-0.65879	1	2.662493750887163	0.6587896799286854	1
ENSRNOG00000008079	Ugp2	0.537562676985078	-0.883988	1	1.0182247121585999	0.883988121956954	1
ENSRNOG00000008103	Mdh1	7.58912014567169	-0.281367	1	8.982375120351643	0.28136713964909577	1
ENSRNOG00000004621	Rtn4	4.047530744358235	-0.869241	1	7.22645132595266	0.8692412859861156	1
ENSRNOG00000030515	Nfasc	1.2648533576119483	-0.717446	1	2.0670017206449267	0.7174455352452798	1
ENSRNOG00000004143	Adipor1	1.1067466879104548	-0.00899448	1	1.1104370974386477	0.008994483023986588	1
ENSRNOG00000002618	Ivns1abp	1.0435040200298573	-0.116485	1	1.1298794678290194	0.11648543770748207	1
ENSRNOG00000002544	Kifap3	1.6443093648955327	-0.391354	1	2.1314392910815867	0.3913537414363928	1
ENSRNOG00000002934	Atp1b1	13.69203759614934	-0.9153	1	25.102322159157104	0.9152999039180982	1
ENSRNOG00000034015	Capn2	1.296474691552247	-0.0740744	1	1.3554109643573289	0.07407435680660551	1
ENSRNOG00000003583	Smyd2	0.7272906806268703	-0.574348	1	1.0954386974232184	0.5743479398066146	1
ENSRNOG00000002610	Carhsp1	1.3597173594328444	-0.202336	1	1.5520566534485152	0.20233614889746715	1
ENSRNOG00000003125	Rogdi	1.8972800364179225	-0.265035	1	2.247538017126948	0.2650349959107494	1
ENSRNOG00000003328	Cdip1	1.6443093648955327	-0.7065	1	2.6519393212466755	0.706499763051486	1
ENSRNOG00000055314	Msrb1	0.9170186842686625	-0.154085	1	1.0232241788304097	0.15408495982640652	1
ENSRNOG00000014743	Hagh	1.296474691552247	-0.052639	1	1.3354130976700898	0.05263895568285576	1
ENSRNOG00000047321	Hba-a2	0.3794560072835845	-2.45007	1	2.178100980018478	2.450069301855269	1
ENSRNOG00000029886	Hba-a2	0.47432000910448063	-3.35636	1	5.025019501465737	3.356358955928063	1
ENSRNOG00000004395	Fbxw11	0.9802613521492599	-0.117017	1	1.0637754085017561	0.11701704554039212	1
ENSRNOG00000003980	Ttc1	0.8853973503283639	-0.319495	1	1.1093261048449123	0.3194950724690581	1
ENSRNOG00000052620	Rack1	3.8261814067761435	-0.0217566	1	3.79792818168486	0.021756569674720172	1
ENSRNOG00000006375	Vdac1	1.9921440382388185	-0.052339	1	2.0347829354265965	0.052338987901155765	1
ENSRNOG00000049219	Rnf187	5.755082777134365	-0.132585	1	6.152121487810417	0.13258469988709987	1
ENSRNOG00000002928	Guk1	2.5613280491641954	-0.368324	1	3.2457648625983087	0.3683236579896265	1
ENSRNOG00000011876	Fxr2	0.6956693466865715	-0.542103	1	1.0265571566116163	0.542102753151395	1
ENSRNOG00000004283	Camta2	0.6956693466865715	-0.625475	1	1.0876617492670697	0.6254749260147862	1
ENSRNOG00000006949	C1qbp	1.391338693373143	-0.108222	1	1.4870635867149875	0.1082223487988479	1
ENSRNOG00000002755	Pafah1b1	2.308357377641806	-0.391161	1	2.9757936623205783	0.39116070001764114	1
ENSRNOG00000004291	Cltc	5.407248103791079	-0.150184	1	5.8532644800955635	0.1501839094755919	1
ENSRNOG00000008921	Dynll2	4.0791520782985335	-0.503934	1	5.653285813223171	0.5039338627529559	1
ENSRNOG00000002693	Nme1	1.8024160345970264	-0.169336	1	1.9997866687239279	0.16933608886692042	1
ENSRNOG00000002749	Spag9	1.296474691552247	-0.496334	1	1.8164728907575678	0.4963338211082298	1
ENSRNOG00000046799	Phb	1.391338693373143	-0.0420827	1	1.4204040310908566	0.04208265235617442	1
ENSRNOG00000007235	Atp5mc1	3.984288076477637	-0.274299	1	4.710053101141718	0.2742990624826076	1
ENSRNOG00000052730	Psmb3	1.7707947006567277	-0.194026	1	1.9992311724270602	0.19402637685650725	1
ENSRNOG00000007227	Mien1	1.8656587024776237	-0.310816	1	2.281978787532749	0.3108162193633497	1
ENSRNOG00000028103	Psmd3	0.8537760163880651	-0.571315	1	1.275419497608372	0.5713154191245319	1
ENSRNOG00000016924	Acly	2.181872041880611	-0.549929	1	3.142442551380906	0.549928644255498	1
ENSRNOG00000020277	Cntnap1	0.6008053448656755	-0.950552	1	1.1848736012189274	0.9505515657412746	1
ENSRNOG00000020698	Rnd2	2.68781338492539	-0.750128	1	4.435637930489046	0.750127801735162	1
ENSRNOG00000010038	Psmc5	2.4664640473432993	-0.630026	1	3.7490445075604972	0.6300262384526645	1
ENSRNOG00000003117	Psmd12	1.0118826860895587	-0.40834	1	1.3426345495293706	0.40833960969488203	1
ENSRNOG00000042653	Ndufaf8	1.5494453630746368	-0.00703108	1	1.5403912312142922	0.0070310823530898015	1
ENSRNOG00000036688	Arhgdia	2.4348427134030004	-0.570462	1	3.5518433221724433	0.5704616247109631	1
ENSRNOG00000036684	Pcyt2	0.8221546824477663	-0.51353	1	1.1815406234377208	0.5135301331419331	1
ENSRNOG00000046698	Gps1	1.3280960254925458	-0.0483778	1	1.3631879125134776	0.04837775430416941	1
ENSRNOG00000045636	Fasn	1.9289013703582212	-0.59405	1	2.8696938696188368	0.5940500578421972	1
ENSRNOG00000009783	Camk2g	1.8024160345970264	-0.748276	1	2.9874590845548012	0.7482764782661709	1
ENSRNOG00000007895	Pdhb	2.0870080400597146	-0.0254802	1	2.09088806141024	0.025480158905730077	1
ENSRNOG00000010389	Ndrg2	10.75125353970156	-0.121928	1	11.379897137632886	0.12192839007165457	1
ENSRNOG00000016414	Slc22a17	7.051557468686612	-0.0746653	1	7.234228274108809	0.07466526201285495	1
ENSRNOG00000018105	Thtpa	1.201610689731351	-0.614671	1	1.8309157944761296	0.614671152612351	1
ENSRNOG00000016460	Clu	5.7867041110746635	-0.934755	1	10.78662709257812	0.9347545330039733	1
ENSRNOG00000010331	Ctsb	4.0791520782985335	-0.268918	1	4.803376479015501	0.26891819451040777	1
ENSRNOG00000021314	Fdft1	1.2648533576119483	-0.601678	1	1.9075742834438802	0.6016775788915909	1
ENSRNOG00000014291	Elp3	0.7272906806268703	-0.479141	1	1.025446164017881	0.47914085006549406	1
ENSRNOG00000012273	Dmtn	0.6640480127462729	-0.663597	1	1.0682193788766983	0.6635966649369568	1
ENSRNOG00000010737	Mbnl2	1.1067466879104548	-0.267212	1	1.3281916458108087	0.2672118725600048	1
ENSRNOG00000018566	Ctsl	1.2648533576119483	-0.556023	1	1.84813617967903	0.5560229133272205	1
ENSRNOG00000018651	Agtpbp1	0.6956693466865715	-0.771057	1	1.2032049790155632	0.7710566818408726	1
ENSRNOG00000019282	Ubqln1	0.9486400182089613	-0.675736	1	1.518171379339582	0.6757364170233967	1
ENSRNOG00000011684	Auh	1.3597173594328444	-0.590937	1	2.032005453942258	0.5909372815060019	1
ENSRNOG00000017866	Sirt5	1.4229600273134417	-0.132517	1	1.54594619418297	0.13251673959592736	1
ENSRNOG00000017445	Tubb2b	1.4862026951940392	-0.126523	1	1.6064952905415555	0.12652330701265535	1
ENSRNOG00000017558	Tubb2a	5.723461443194066	-0.264	1	6.7020628217094975	0.2640004266320237	1
ENSRNOG00000060141	Epdr1	0.8537760163880651	-0.610351	1	1.3104157643110406	0.6103514219958116	1
ENSRNOG00000019223	Atp5f1c	4.047530744358235	-0.105413	1	4.255657130303892	0.10541325480483787	1
ENSRNOG00000046647	Impad1	1.296474691552247	-0.0934476	1	1.373742342153965	0.09344756200182136	1
ENSRNOG00000057367	Glud1	4.332122749820923	-0.214768	1	4.911142760607847	0.21476776198010938	1
ENSRNOG00000013961	Ghitm	1.7075520327761302	-0.531123	1	2.4369622543588534	0.5311232966827453	1
ENSRNOG00000011140	Prxl2a	0.7905333485074677	-0.91037	1	1.4981735126523428	0.9103701146113874	1
ENSRNOG00000039528	Fam32a	0.9802613521492599	-0.393666	1	1.288751408733198	0.3936660071486942	1
ENSRNOG00000017071	Babam1	0.8221546824477663	-0.282411	1	1.0065592899243772	0.28241090738490127	1
ENSRNOG00000018932	Ccdc124	1.2332320236716496	-0.452018	1	1.6775988165406284	0.4520175736447905	1
ENSRNOG00000019433	Rab3a	6.324266788059742	-0.437737	1	8.3491093419224	0.4377368819299532	1
ENSRNOG00000019568	Jund	0.5691840109253767	-0.878097	1	1.0704413640641692	0.8780970225905883	1
ENSRNOG00000058359	Fkbp8	2.055386706119416	-0.667341	1	3.2141015736768463	0.6673410092160181	1
ENSRNOG00000019990	Rex1bd	1.1067466879104548	-0.0474307	1	1.1404338974695067	0.0474306646800948	1
ENSRNOG00000022432	Tmem59l	3.0988907261492735	-0.280529	1	3.687384418608176	0.28052881624677006	1
ENSRNOG00000020178	Cope	1.4229600273134417	-0.182428	1	1.60038483127601	0.18242786392194654	1
ENSRNOG00000011891	Atp6v1b2	3.762938738895546	-0.291553	1	4.50396397500378	0.29155290145154433	1
ENSRNOG00000033057	AABR07025010.1	4.996170762567195	-0.456399	1	6.690397399475274	0.45639901764569	1
ENSRNOG00000032297	Msmo1	2.0237653721791173	-0.710649	1	3.2618742552074735	0.7106493092731846	1
ENSRNOG00000043387	Cpe	7.462634809910495	-0.582369	1	10.882727951936243	0.582369009469931	1
ENSRNOG00000015182	Ppp2cb	1.391338693373143	-0.158514	1	1.5398357349174245	0.15851400451401604	1
ENSRNOG00000014462	Fnta	1.1067466879104548	-0.286979	1	1.3465230236074448	0.28697923032375183	1
ENSRNOG00000059911	AABR07026294.1	0.6956693466865715	-0.926783	1	1.3404125643418996	0.9267832045022204	1
ENSRNOG00000019277	Vdac3	3.5099680673731566	-0.180773	1	3.8929180484492463	0.18077318667978348	1
ENSRNOG00000019629	Lamp1	3.2886187297910654	-0.770207	1	5.491636390834653	0.7702067990394685	1
ENSRNOG00000006997	App	5.5337334395522735	-0.401612	1	7.129794970297671	0.40161165544872235	1
ENSRNOG00000002115	Sod1	4.363744083761222	-0.0462073	1	4.401197160083245	0.04620729197019102	1
ENSRNOG00000002051	Synj1	1.2648533576119483	-0.583078	1	1.8831324463816987	0.5830782642115593	1
ENSRNOG00000002028	Tmem50b	1.2648533576119483	-0.425439	1	1.688153246181116	0.42543880351707625	1
ENSRNOG00000001628	Pcp4	5.059413430447793	-0.55619	1	7.259781103764726	0.5561898423723903	1
ENSRNOG00000024924	Cep19	1.0118826860895587	-0.0360198	1	1.0371115862521036	0.036019820155420365	1
ENSRNOG00000001719	Psmd2	1.4862026951940392	-0.109972	1	1.5881639127449194	0.10997213074880752	1
ENSRNOG00000030245	Tango2	0.7905333485074677	-0.685123	1	1.2815299568739171	0.6851229903086025	1
ENSRNOG00000038001	Slc25a1	1.2332320236716496	-0.16675	1	1.3765198236383038	0.16674966100357186	1
ENSRNOG00000001862	Ube2l3	2.4980853812835977	-0.122428	1	2.6702706990433116	0.1224282856280352	1
ENSRNOG00000014981	Usp14	1.296474691552247	-0.164559	1	1.4431793792624348	0.16455869549765206	1
ENSRNOG00000029370	Abhd3	1.0118826860895587	-0.710806	1	1.655934460962786	0.710805622729201	1
ENSRNOG00000016043	Aqp4	4.0791520782985335	-0.217118	1	4.633950108470835	0.21711791684360038	1
ENSRNOG00000049629	Reep2	1.1383680218507535	-0.323354	1	1.4192930384971212	0.32335395512225673	1
ENSRNOG00000018851	Ppp2r2b	0.9170186842686625	-0.129612	1	1.0060037936275092	0.12961184424192843	1
ENSRNOG00000003691	Tmed7	0.9170186842686625	-0.165779	1	1.0315566232834261	0.16577939057834631	1
ENSRNOG00000018387	Wdr7	0.9802613521492599	-0.152714	1	1.0904392307514086	0.15271441411890502	1
ENSRNOG00000017852	Nars	1.4862026951940392	-0.437137	1	1.992565216864647	0.43713687400231704	1
ENSRNOG00000025791	Dync1li2	1.3597173594328444	-0.435381	1	1.8242498389137165	0.4353812363766067	1
ENSRNOG00000011782	Got2	2.181872041880611	-0.590656	1	3.2324329514734824	0.5906556206548914	1
ENSRNOG00000012482	Ndrg4	9.929098857253795	-0.256002	1	11.535991597052725	0.2560018494160716	1
ENSRNOG00000016326	Cx3cl1	0.6324266788059741	-0.691182	1	1.0393335714395748	0.6911824966088561	1
ENSRNOG00000016991	Arl2bp	2.245114709761208	-0.0350863	1	2.2619809208455095	0.03508629736531432	1
ENSRNOG00000028717	Ndufb7	3.1937547279701692	-0.223266	1	3.6512771593117717	0.22326559891302677	1
ENSRNOG00000005257	Prkaca	1.0435040200298573	-0.373007	1	1.3498560013886514	0.37300653658260147	1
ENSRNOG00000003029	Calr	2.4348427134030004	-0.351112	1	3.050785662397726	0.35111155746045686	1
ENSRNOG00000016890	Tppp3	2.3399787115821042	-0.105526	1	2.474180506248993	0.10552622571761572	1
ENSRNOG00000017235	Atp6v0d1	3.66807473707465	-0.19452	1	4.105673130149597	0.19451952163686514	1
ENSRNOG00000018404	Aars	1.3597173594328444	-0.801168	1	2.3508603283443508	0.801168354485335	1
ENSRNOG00000017905	Map1lc3b	3.984288076477637	-0.147407	1	4.313428745178139	0.14740650494052376	1
ENSRNOG00000017817	Cox4i1	16.537957650776224	-0.0977368	1	17.196498862135176	0.09773684893409129	1
ENSRNOG00000018784	Jph3	0.6956693466865715	-0.880015	1	1.2976393494830822	0.8800152625300245	1
ENSRNOG00000017023	Tcf25	3.162133394029871	-0.693675	1	5.00946560515344	0.693675482310592	1
ENSRNOG00000017209	Tubb3	3.2886187297910654	-0.729811	1	5.339985901789755	0.7298107702759851	1
ENSRNOG00000017467	Rab4a	1.201610689731351	-0.0563718	1	1.243200712390042	0.05637179379456103	1
ENSRNOG00000018445	Agt	6.3558881220000405	-0.4763	1	8.617969549606395	0.4762997934684985	1
ENSRNOG00000049784	Tsnax	0.8853973503283639	-0.531327	1	1.2848629346551237	0.5313273537841297	1
ENSRNOG00000061216	Tubb5	4.806442758925404	-0.256243	1	5.6038466428019404	0.2562429213592994	1
ENSRNOG00000057125	Ddr1	1.1383680218507535	-0.0350384	1	1.1620982530473492	0.035038430430971323	1
ENSRNOG00000000847	Csnk2b	1.201610689731351	-0.599716	1	1.8120289203826259	0.5997162530338278	1
ENSRNOG00000000851	Bag6	1.0118826860895587	-0.0876043	1	1.0748853344391114	0.08760431772035303	1
ENSRNOG00000000481	Cuta	1.5494453630746368	-0.0465313	1	1.5831644460731096	0.0465313339674398	1
ENSRNOG00000025909	Uqcc2	2.909162722507481	-0.0828368	1	3.020233366069999	0.08283682472094056	1
ENSRNOG00000061176	Nudt3	1.5810666970149354	-0.331873	1	1.9681233798024658	0.3318727463877347	1
ENSRNOG00000038883	LOC294154	0.6640480127462729	-0.600761	1	1.022668682533542	0.6007609272582505	1
ENSRNOG00000000541	Glo1	1.8972800364179225	-0.00520539	1	1.8770219871161535	0.005205393410872339	1
ENSRNOG00000001205	Agpat3	1.201610689731351	-0.625135	1	1.8442477056009559	0.625134988444672	1
ENSRNOG00000001239	Ddt	1.9289013703582212	-0.286845	1	2.3191970394228885	0.28684488598722124	1
ENSRNOG00000048682	Zwint	25.89787249710464	-0.117531	1	27.282645124363054	0.11753117894464893	1
ENSRNOG00000047276	AABR07044711.1	7.620741479611988	-0.581768	1	11.107703952167684	0.5817679215909912	1
ENSRNOG00000000610	Cisd1	2.9724053903880785	-0.112667	1	3.1496640032401864	0.11266703243761023	1
ENSRNOG00000000571	Psap	17.802811008388172	-0.0863393	1	18.363596581854335	0.08633931223661762	1
ENSRNOG00000000805	Gja1	1.7075520327761302	-0.58406	1	2.5280636470451654	0.5840603285861343	1
ENSRNOG00000050735	Cd99	1.201610689731351	-0.196275	1	1.3698538680758907	0.19627498124208653	1
ENSRNOG00000050169	Pet100	1.7391733667164289	-0.0500872	1	1.777588149976825	0.050087239292189056	1
ENSRNOG00000000902	Hsph1	0.9170186842686625	-0.684539	1	1.4781756459651034	0.6845394601075853	1
ENSRNOG00000000921	Ubl3	2.6245707170447927	-0.152854	1	2.863583410353291	0.15285432538710264	1
ENSRNOG00000027049	Atp5mf	10.52990420211947	-0.0809133	1	10.83384427781188	0.0809133179503716	1
ENSRNOG00000001068	Rac1	3.4783467334328577	-0.254572	1	4.060677930103309	0.25457236989860266	1
ENSRNOG00000001235	Gna12	1.5494453630746368	-0.881595	1	2.8246986695725482	0.8815947567195935	1
ENSRNOG00000001346	Cops6	1.834037368537325	-0.389499	1	2.3697472024378547	0.3894985456434821	1
ENSRNOG00000050841	Ache	1.296474691552247	-0.175618	1	1.4542893051997898	0.17561812137604776	1
ENSRNOG00000001415	Ap1s1	1.1383680218507535	-0.125215	1	1.2370902531244965	0.12521535151529392	1
ENSRNOG00000001436	Ywhag	6.798586797164222	-0.35836	1	8.491871890217412	0.3583597606182001	1
ENSRNOG00000001440	Mdh2	3.035648058268676	-0.598353	1	4.503408478706913	0.5983527310839829	1
ENSRNOG00000001454	Eif4h	2.181872041880611	-0.548398	1	3.139109573599699	0.5483979331931848	1
ENSRNOG00000021611	Clip2	1.0118826860895587	-0.144589	1	1.1182140455947964	0.1445890484525431	1
ENSRNOG00000057823	Ubc	8.917216171164236	-0.186769	1	9.878390647199335	0.1867691899993198	1
ENSRNOG00000001070	Cdk2ap1	1.8024160345970264	-0.0603546	1	1.8542466389445753	0.06035458273975558	1
ENSRNOG00000001080	Arl6ip4	0.7905333485074677	-0.406755	1	1.0565539566424753	0.4067553279371417	1
ENSRNOG00000001285	Atp2a2	3.66807473707465	-0.395169	1	4.718385545594734	0.39516871229239015	1
ENSRNOG00000030124	Ptpn11	1.0435040200298573	-0.78165	1	1.7920310536953865	0.7816502210408147	1
ENSRNOG00000001385	Plbd2	1.3280960254925458	-0.532125	1	1.9064632908501447	0.5321245870593706	1
ENSRNOG00000001136	Pebp1	12.332320236716496	-0.191059	1	13.689095243712154	0.19105922281154042	1
ENSRNOG00000001170	Cox6a1	15.051754955582185	-0.192718	1	16.71932754312577	0.192717679469125	1

## Sheet: p0.05
FeatureID	FeatureName	AP Average	AP Log2 Fold Change	AP P-Value	other Average	other Log2 Fold Change	other P-Value
ENSRNOG00000006924	Tmem125	0	-5.45214	0.004433659552880591	1.3420790532325027	5.452136957569794	0.004433659552880591
ENSRNOG00000057703	Cabp7	0	-5.15124	0.006514590326689901	1.089328238157673	5.151244526023451	0.006514590326689901
ENSRNOG00000006471	Pvalb	0.09486400182089612	-5.01545	0.005212056121727081	3.967354552229526	5.015449605795702	0.005212056121727081
ENSRNOG00000021102	Scn1b	0.25297067152238967	-4.69078	0.0021528388884899056	7.128128481407067	4.6907810499126015	0.0021528388884899056
ENSRNOG00000013916	Nefm	0.31621333940298707	-4.62542	0.010957796086234492	8.32633399375082	4.6254163440021365	0.010957796086234492
ENSRNOG00000018700	Mobp	0.31621333940298707	-4.43285	0.004761109018729235	7.2858894297175105	4.432853758414364	0.004761109018729235
ENSRNOG00000049949	Hapln4	0.09486400182089612	-4.2772	0.012433755931746964	2.378079646890871	4.277204280189721	0.012433755931746964
ENSRNOG00000022764	Evi2a	0.06324266788059742	-4.20607	0.022269547831345198	1.6975966832278677	4.206073535970026	0.022269547831345198
ENSRNOG00000009345	Ugt8	0.22134933758209097	-4.1744	0.013398431599671577	4.4295274712235	4.174404003343806	0.013398431599671577
ENSRNOG00000018950	Fa2h	0.12648533576119483	-4.05863	0.01968289074243804	2.554727469294818	4.058625250748587	0.01968289074243804
ENSRNOG00000049351	Nat8l	0.25297067152238967	-4.03207	0.011763787345269047	4.515073900941135	4.032072371145348	0.011763787345269047
ENSRNOG00000010524	Cryab	0.22134933758209097	-3.95923	0.0167977059407455	3.815704063184628	3.959229583509675	0.0167977059407455
ENSRNOG00000039350	Gng13	0.09486400182089612	-3.77681	0.02898458027494362	1.680931794321835	3.7768081596317256	0.02898458027494362
ENSRNOG00000007206	LOC361016	0.22134933758209097	-3.66538	0.029660079254489182	3.1124457513500468	3.66537644023503	0.029660079254489182
ENSRNOG00000019484	Slc6a9	0.15810666970149354	-3.66469	0.031391148820880475	2.3330844468445826	3.6646897695695735	0.031391148820880475
ENSRNOG00000022386	Opalin	0.22134933758209097	-3.59954	0.034840077565992895	2.973571677133107	3.59953662344499	0.034840077565992895
ENSRNOG00000021023	Mag	0.6324266788059741	-3.58403	0.030492399162382566	7.723065015352436	3.5840301438398514	0.030492399162382566
ENSRNOG00000019219	Vamp1	0.8537760163880651	-3.56786	0.024471675107930725	10.182802617882867	3.5678568481209205	0.024471675107930725
ENSRNOG00000015550	Ptgds	1.1699893557910521	-3.56035	0.028345318848625674	13.747977851180137	3.560348591102323	0.028345318848625674
ENSRNOG00000018285	Kcna2	0.12648533576119483	-3.52738	0.04136994347601238	1.7675892166332052	3.5273785465527707	0.04136994347601238
ENSRNOG00000016516	Mbp	18.56172302295534	-3.45553	0.026129976932011533	197.83111818870205	3.4555275563022816	0.026129976932011533
ENSRNOG00000000060	Cplx1	1.1699893557910521	-3.34992	0.03645814518361459	11.882065790001338	3.349923994009964	0.03645814518361459
ENSRNOG00000009629	Car2	0.3794560072835845	-3.29733	0.04887811483894434	3.919026374402031	3.2973303272206405	0.04887811483894434

## Sheet: Sheet1
Category	Term	Count	%	PValue	Genes	List Total	Pop Hits	Pop Total	Fold Enrichment	Bonferroni	Benjamini	FDR
GOTERM_BP_DIRECT	GO:0042552~myelination	3	14.285714285714285	0.0029911086877596645	UGT8, MAG, MBP	19	93	20430	34.68590831918505	0.4440827544513547	0.3872553008758265	0.3872553008758265
GOTERM_BP_DIRECT	GO:0006682~galactosylceramide biosynthetic process	2	9.523809523809524	0.005275357509328668	FA2H, UGT8	19	6	20430	358.42105263157896	0.6453794670286161	0.3872553008758265	0.3872553008758265
GOTERM_BP_DIRECT	GO:0031630~regulation of synaptic vesicle fusion to presynaptic active zone membrane	2	9.523809523809524	0.006152024350587049	VAMP1, CPLX1	19	7	20430	307.2180451127819	0.7016598799601856	0.3872553008758265	0.3872553008758265
GOTERM_BP_DIRECT	GO:0032289~central nervous system myelin formation	2	9.523809523809524	0.007903169405629112	MAG, MOBP	19	9	20430	238.9473684210526	0.7888475163204083	0.3872553008758265	0.3872553008758265
GOTERM_BP_DIRECT	GO:0031103~axon regeneration	2	9.523809523809524	0.020944176750879576	MAG, NEFM	19	24	20430	89.60526315789474	0.9842143978255997	0.8210117286344795	0.8210117286344795
GOTERM_BP_DIRECT	GO:0021762~substantia nigra development	2	9.523809523809524	0.03892982279455697	MAG, MBP	19	45	20430	47.78947368421052	0.9995831308223699	1	1
GOTERM_BP_DIRECT	GO:0006836~neurotransmitter transport	2	9.523809523809524	0.04062636922572834	SLC6A9, CPLX1	19	47	20430	45.7558790593505	0.9997051478108901	1	1
