# Supplementary material for: The immunological landscape of the area postrema in neuromyelitis optica spectrum disorders
Source: Brain Pathol. 2026 Jul 26:e70127. Online ahead of print. doi: 10.1111/bpa.70127 (PMC13402650; doi:10.1111/bpa.70127)
Supplement: Supplementary file 4 — Table S2A. Functionally annotated charts for the GOTERM “Biological Processes” generated by DAVID for upregulated genes from the rat area postrema with patchy AQP4 loss. [file BPA-9999-e70127-s005.xlsx]

## Sheet: Sheet1
Category	Term	Count	%	PValue	Genes	List Total	Pop Hits	Pop Total	Fold Enrichment	Bonferroni	Benjamini	FDR
GOTERM_BP_DIRECT	GO:0009410~response to xenobiotic stimulus	24	11.8227	7.24295e-09	Fzd1, Adcyap1R1, Anxa1, Gpx3, Npff, Stat3, Igfbp2, Mgst1, Slc1A3, Cyba, Atp1A1, Ptn, C3, Col1A1, Ldha, Mat2A, Gsta1, Lcn2, Tspo, Hmgcs2, Pam, B2M, Snca, S100A10	198	560	20099	4.35043	1.43627e-05	1.43628e-05	1.41527e-05
GOTERM_BP_DIRECT	GO:0032355~response to estradiol	14	6.89655	3.60233e-07	Adcyap1R1, Grn, Anxa1, Arpc1B, Stat3, Igfbp2, Ptn, Nts, C3, Col1A1, Ifi27, Aldh1A2, Vim, Pam	198	225	20099	6.31618	0.000714088	0.000357171	0.000351948
GOTERM_BP_DIRECT	GO:0014070~response to organic cyclic compound	16	7.88177	9.32778e-07	Csf1R, Anxa1, Igfbp5, Gpx3, Stat3, Igfbp2, Slc7A11, Col1A1, Nfkbia, Kitlg, Ldha, P2Rx2, Id1, Serpinh1, Igfbp7, Hmgcs2	198	329	20099	4.93666	0.00184799	0.000616566	0.000607549
GOTERM_BP_DIRECT	GO:0051384~response to glucocorticoid	10	4.92611	7.06317e-06	C1Qb, C3, Anxa1, Anxa3, Mgp, Igfbp2, Hmgcs2, A2M, Aif1, Pam	198	134	20099	7.57538	0.0139087	0.00350156	0.00345036
GOTERM_BP_DIRECT	GO:0030855~epithelial cell differentiation	9	4.4335	1.37729e-05	Cd63, Lgals3, Tagln, Wt1, Gsta1, Id3, Tagln2, Ezr, Cnn3	198	111	20099	8.23055	0.0269423	0.00546234	0.00538246
GOTERM_BP_DIRECT	GO:0006958~complement activation, classical pathway	6	2.95567	2.53204e-05	C1Qb, C3, C1Qa, C1S, Serping1, C1Qc	198	36	20099	16.9184	0.0489713	0.0083684	0.00824602
GOTERM_BP_DIRECT	GO:0048286~lung alveolus development	7	3.44828	4.57848e-05	Fzd1, Sox2, Igfbp5, Pdpn, Slc7A11, Tns3, Hoxa5	198	66	20099	10.7662	0.0867936	0.0129702	0.0127805
GOTERM_BP_DIRECT	GO:0008360~regulation of cell shape	9	4.4335	5.96113e-05	Csf1R, Anxa1, Pdpn, Msn, Plxnb2, Ptn, Ezr, Coro1A, Myl12A	198	136	20099	6.71758	0.111493	0.0147761	0.0145601
GOTERM_BP_DIRECT	GO:0045087~innate immune response	15	7.38916	7.78187e-05	C1Qb, C1Qa, Csf1R, Fcer1G, Anxa1, C1S, Cyba, C3, Lgals3, Ifi27, Lcn2, Serping1, Lbp, B2M, C1Qc	198	423	20099	3.59965	0.143003	0.0161759	0.0159394
GOTERM_BP_DIRECT	GO:0019886~antigen processing and presentation of exogenous peptide antigen via MHC class II	5	2.46305	8.1573e-05	Cd74, Fcer1G, Ifi30, B2M, Lgmn	198	24	20099	21.1479	0.14936	0.0161759	0.0159394
GOTERM_BP_DIRECT	GO:0043066~negative regulation of apoptotic process	18	8.867	0.000107647	Csf1R, Cd74, Lrp1, Hspb1, Aif1, Lgals3, Kitlg, Wt1, Axl, Cbs, Ucp2, Id1, Pdpn, Flna, Ctsh, Msx1, Timp1, Snca	198	608	20099	3.00523	0.192228	0.019093	0.0188138
GOTERM_BP_DIRECT	GO:0010976~positive regulation of neuron projection development	10	4.92611	0.00011554	Fzd1, Ptbp1, Grn, Lrp1, Dynlt1, Plxnb2, Hspb1, Hap1, Ptn, Cd24	198	191	20099	5.31466	0.204775	0.019093	0.0188138
GOTERM_BP_DIRECT	GO:0070527~platelet aggregation	6	2.95567	0.000184145	Cfh, Flna, Hspb1, Slc7A11, Clic1, Myl12A	198	54	20099	11.2789	0.305937	0.0280891	0.0276784
GOTERM_BP_DIRECT	GO:0006955~immune response	13	6.40394	0.000256035	C1Qb, Cd74, Cfh, Rt1-A1, Rt1-Ce4, Rt1-Ce5, Crip1, Ccl6, Ctsh, Cd48, Cd24, Rt1-Ce10, B2M	198	363	20099	3.63535	0.398172	0.0362656	0.0357352
GOTERM_BP_DIRECT	GO:0032870~cellular response to hormone stimulus	6	2.95567	0.000473264	Stat3, Ucp2, Igfbp2, Igfbp7, Hmgcs2, Aif1	198	66	20099	9.22819	0.608866	0.0625656	0.0616506
GOTERM_BP_DIRECT	GO:0048678~response to axon injury	6	2.95567	0.000581217	Csf1R, Tyrobp, Axl, Tspo, Nts, Aif1	198	69	20099	8.82697	0.684276	0.0689996	0.0679906
GOTERM_BP_DIRECT	GO:0034097~response to cytokine	7	3.44828	0.000591525	Ifi27, Cfh, Aldh1A2, Stat3, Timp1, Aif1, Coro1A	198	105	20099	6.76734	0.690668	0.0689996	0.0679906
GOTERM_BP_DIRECT	GO:0051017~actin filament bundle assembly	5	2.46305	0.000682613	Cald1, Fam107A, Ezr, Aif1, Limd2	198	41	20099	12.3793	0.741816	0.0722771	0.0712201
GOTERM_BP_DIRECT	GO:0010951~negative regulation of endopeptidase activity	5	2.46305	0.000748733	Lrp1, Serpinh1, Serping1, Timp1, A2M	198	42	20099	12.0845	0.773564	0.0722771	0.0712201
GOTERM_BP_DIRECT	GO:0006909~phagocytosis	6	2.95567	0.00075267	Anxa1, Lrp1, Axl, Anxa3, Pld4, Coro1A	198	73	20099	8.3433	0.775326	0.0722771	0.0712201
GOTERM_BP_DIRECT	GO:0008284~positive regulation of cell population proliferation	16	7.88177	0.000765415	Csf1R, Grn, Stat3, Tnfsf13, Ptn, Aif1, Gnai2, Lgals3, Kitlg, Aldh1A2, Id4, Ctsh, Id3, Timp1, Tns3, Lgmn	198	592	20099	2.74352	0.780938	0.0722771	0.0712201
GOTERM_BP_DIRECT	GO:0098883~synapse pruning	3	1.47783	0.000937446	C1Qb, C1Qa, C1Qc	198	5	20099	60.9061	0.844301	0.084498	0.0832623
GOTERM_BP_DIRECT	GO:0030324~lung development	8	3.94089	0.00103051	Anxa2, Aldh1A2, Pdpn, Mgp, Chi3L1, Hmgcs2, Ptn, Hoxa5	198	160	20099	5.07551	0.870562	0.0888478	0.0875484
GOTERM_BP_DIRECT	GO:0032755~positive regulation of interleukin-6 production	7	3.44828	0.00109071	Cd74, Fcer1G, Tyrobp, Stat3, Cyba, Lbp, Aif1	198	118	20099	6.02179	0.885142	0.0901201	0.0888021
GOTERM_BP_DIRECT	GO:0010628~positive regulation of gene expression	16	7.88177	0.00114008	Csf1R, Cd74, Stat3, Msn, Nts, Tyrobp, Wt1, Aldh1A2, Id1, Lcn2, Id4, Ctsh, Id3, Vim, Ezr, Hoxa5	198	616	20099	2.63663	0.895866	0.0904314	0.089109
GOTERM_BP_DIRECT	GO:0043524~negative regulation of neuron apoptotic process	9	4.4335	0.00142615	Grn, Lrp1, Axl, Ucp2, Amigo2, Mt1, Coro1A, Snca, Lgmn	198	218	20099	4.19078	0.940992	0.108772	0.107181
GOTERM_BP_DIRECT	GO:0032760~positive regulation of tumor necrosis factor production	7	3.44828	0.00159162	Csf1R, Fcer1G, Tyrobp, Stat3, Hspb1, Cyba, Lbp	198	127	20099	5.59504	0.957519	0.116896	0.115186
GOTERM_BP_DIRECT	GO:0010977~negative regulation of neuron projection development	6	2.95567	0.00174445	Lrp1, Nr2F1, Flna, Vim, B2M, Gfap	198	88	20099	6.92114	0.968641	0.123544	0.121738
GOTERM_BP_DIRECT	GO:0010043~response to zinc ion	5	2.46305	0.00193077	Gsta4, Mt1, Vim, Crip1, Pam	198	54	20099	9.39908	0.978343	0.128055	0.126182
GOTERM_BP_DIRECT	GO:0051216~cartilage development	6	2.95567	0.00202255	Cfh, Mgp, Prrx2, Timp1, Msx1, Sulf1	198	91	20099	6.69297	0.981953	0.128055	0.126182
GOTERM_BP_DIRECT	GO:0045766~positive regulation of angiogenesis	8	3.94089	0.00202714	C3, Lgals3, Grn, Anxa3, Stat3, Chi3L1, Ctsh, Hspb1	198	180	20099	4.51156	0.982117	0.128055	0.126182
GOTERM_BP_DIRECT	GO:0006749~glutathione metabolic process	5	2.46305	0.00206645	Gsta4, Gsta1, Mgst1, Slc7A11, Oplah	198	55	20099	9.22819	0.98346	0.128055	0.126182
GOTERM_BP_DIRECT	GO:0007405~neuroblast proliferation	5	2.46305	0.00220856	Sox2, Numbl, Id4, Plxnb2, Cd24	198	56	20099	9.0634	0.98753	0.129775	0.127877
GOTERM_BP_DIRECT	GO:0032526~response to retinoic acid	6	2.95567	0.00222509	Sox2, Aldh1A2, Rbp1, Igfbp2, Ctsh, Igfbp7	198	93	20099	6.54904	0.987933	0.129775	0.127877
GOTERM_BP_DIRECT	GO:0030335~positive regulation of cell migration	10	4.92611	0.00231685	Col1A1, Csf1R, Grn, Ccl6, Pdpn, Stat3, Fam107A, Ctsh, Aif1, Gnai2	198	290	20099	3.50035	0.989945	0.131266	0.129347
GOTERM_BP_DIRECT	GO:0009615~response to virus	6	2.95567	0.00292139	Ifitm3, Ifitm2, Npc2, Lcn2, Hspb1, Ifi27L2A	198	99	20099	6.15213	0.996977	0.16092	0.158567
GOTERM_BP_DIRECT	GO:0008283~cell population proliferation	10	4.92611	0.00310324	Csf1R, Kitlg, Igfbp5, Slc20A1, Aldh1A2, Pdpn, Stat3, Id4, Tns3, Gnai2	198	303	20099	3.35017	0.997895	0.166317	0.163885
GOTERM_BP_DIRECT	GO:0001822~kidney development	8	3.94089	0.00374543	Ddc, Cfh, Wt1, Aldh1A2, Rhpn1, Hmgcs2, Sulf1, Dcn	198	201	20099	4.0402	0.999413	0.195452	0.192594
GOTERM_BP_DIRECT	GO:0001916~positive regulation of T cell mediated cytotoxicity	5	2.46305	0.00424017	Rt1-Ce4, Rt1-A1, Rt1-Ce5, Rt1-Ce10, B2M	198	67	20099	7.57538	0.999781	0.210355	0.207278
GOTERM_BP_DIRECT	GO:0030900~forebrain development	6	2.95567	0.00424316	Sox2, Numbl, Tyrobp, Aldh1A2, Nr2F1, Msx1	198	108	20099	5.63945	0.999782	0.210355	0.207278
GOTERM_BP_DIRECT	GO:0030154~cell differentiation	13	6.40394	0.00444917	Adcyap1R1, Stat3, Nr2F1, Gadd45G, Lgals3, H4C14, Axl, Id1, Mgp, Spp1, Id4, Mxra8, Id3	198	508	20099	2.5977	0.999856	0.215188	0.212041
GOTERM_BP_DIRECT	GO:0045926~negative regulation of growth	3	1.47783	0.00495988	Mt2A, Igfbp5, Mt1	198	11	20099	27.6846	0.999948	0.234177	0.230753
GOTERM_BP_DIRECT	GO:0007507~heart development	10	4.92611	0.00604838	Ifitm3, Ifitm2, Wt1, Wif1, Id1, Id3, Ptn, Msx1, Pdlim4, Pam	198	336	20099	3.02113	0.999994	0.2776	0.27354
GOTERM_BP_DIRECT	GO:0001649~osteoblast differentiation	6	2.95567	0.00615956	Col1A1, Sox2, Igfbp5, Igfbp2, Spp1, Id4	198	118	20099	5.16153	0.999995	0.2776	0.27354
GOTERM_BP_DIRECT	GO:0048839~inner ear development	5	2.46305	0.00632936	C1Qb, Sox2, Cebpd, Igfbp7, Msx1	198	75	20099	6.76734	0.999997	0.278914	0.274835
GOTERM_BP_DIRECT	GO:0007155~cell adhesion	11	5.41872	0.00666278	Lgals3Bp, Kitlg, Anxa2, Col6A2, Pdpn, Amigo2, Spp1, Mxra8, Igfbp7, Sulf1, Cd24	198	404	20099	2.76389	0.999998	0.287224	0.283023
GOTERM_BP_DIRECT	GO:0060135~maternal process involved in female pregnancy	4	1.97044	0.00701864	Ifi27, Cbs, Npff, Pam	198	40	20099	10.151	0.999999	0.291247	0.286988
GOTERM_BP_DIRECT	GO:0072659~protein localization to plasma membrane	7	3.44828	0.00787506	Cacnb3, Fcer1G, Anxa2, Flna, Ezr, Myl12A, S100A10	198	176	20099	4.03733	1	0.291247	0.286988
GOTERM_BP_DIRECT	GO:0006953~acute-phase response	4	1.97044	0.00803963	Stat3, Lcn2, Lbp, A2M	198	42	20099	9.66763	1	0.291247	0.286988
GOTERM_BP_DIRECT	GO:0034341~response to type II interferon	4	1.97044	0.00803963	Ifitm3, Cd74, Ifitm2, Snca	198	42	20099	9.66763	1	0.291247	0.286988
GOTERM_BP_DIRECT	GO:1900272~negative regulation of long-term synaptic potentiation	3	1.47783	0.00804936	Tyrobp, Fam107A, Ptn	198	14	20099	21.7522	1	0.291247	0.286988
GOTERM_BP_DIRECT	GO:0048680~positive regulation of axon regeneration	3	1.47783	0.00804936	Grn, Flna, Ptn	198	14	20099	21.7522	1	0.291247	0.286988
GOTERM_BP_DIRECT	GO:0007263~nitric oxide mediated signal transduction	3	1.47783	0.00804936	Mt2A, Rasd1, Mt1	198	14	20099	21.7522	1	0.291247	0.286988
GOTERM_BP_DIRECT	GO:0071407~cellular response to organic cyclic compound	6	2.95567	0.00807796	Nfkbia, Igfbp5, Stat3, Cyba, Hmgcs2, Ptn	198	126	20099	4.83381	1	0.291247	0.286988
GOTERM_BP_DIRECT	GO:0009612~response to mechanical stimulus	6	2.95567	0.00807796	Col1A1, Csf1R, Mgp, Igfbp2, Chi3L1, Dcn	198	126	20099	4.83381	1	0.291247	0.286988
GOTERM_BP_DIRECT	GO:0051591~response to cAMP	5	2.46305	0.00828056	Col1A1, Ldha, Mat2A, C1S, Hmgcs2	198	81	20099	6.26606	1	0.293221	0.288933
GOTERM_BP_DIRECT	GO:0071356~cellular response to tumor necrosis factor	7	3.44828	0.00874602	Col1A1, Nfkbia, Csf1R, Lcn2, Chi3L1, Cyba, Zfp36L2	198	180	20099	3.94762	1	0.304269	0.29982
GOTERM_BP_DIRECT	GO:0071385~cellular response to glucocorticoid stimulus	4	1.97044	0.00914361	Anxa1, Fam107A, Hmgcs2, Zfp36L2	198	44	20099	9.22819	1	0.310161	0.305626
GOTERM_BP_DIRECT	GO:0001780~neutrophil homeostasis	3	1.47783	0.0092282	Csf1R, Anxa1, Cfh	198	15	20099	20.302	1	0.310161	0.305626
GOTERM_BP_DIRECT	GO:0060253~negative regulation of glial cell proliferation	3	1.47783	0.010479	Idh2, Tspo, Ptn	198	16	20099	19.0331	1	0.346331	0.341266
GOTERM_BP_DIRECT	GO:0071222~cellular response to lipopolysaccharide	9	4.4335	0.0111855	Cfh, Axl, Lcn2, Tspo, Hmgcs2, Vim, Lbp, Aif1, B2M	198	308	20099	2.9662	1	0.363302	0.357989
GOTERM_BP_DIRECT	GO:0042789~mRNA transcription by RNA polymerase II	4	1.97044	0.0116057	Anxa2, Stat3, Flna, S100A10	198	48	20099	8.45918	1	0.363302	0.357989
GOTERM_BP_DIRECT	GO:0070555~response to interleukin-1	4	1.97044	0.0116057	Anxa1, Chi3L1, Cyba, Snca	198	48	20099	8.45918	1	0.363302	0.357989
GOTERM_BP_DIRECT	GO:0097242~amyloid-beta clearance	3	1.47783	0.0118002	C3, Tyrobp, Lrp1	198	17	20099	17.9135	1	0.363302	0.357989
GOTERM_BP_DIRECT	GO:0044344~cellular response to fibroblast growth factor stimulus	4	1.97044	0.012275	Col1A1, Vim, Zfp36L2, Snca	198	49	20099	8.28654	1	0.363302	0.357989
GOTERM_BP_DIRECT	GO:0002476~antigen processing and presentation of endogenous peptide antigen via MHC class Ib	4	1.97044	0.012275	Rt1-Ce4, Rt1-A1, Rt1-Ce5, Rt1-Ce10	198	49	20099	8.28654	1	0.363302	0.357989
GOTERM_BP_DIRECT	GO:0002486~antigen processing and presentation of endogenous peptide antigen via MHC class I via ER pathway, TAP-independent	4	1.97044	0.012275	Rt1-Ce4, Rt1-A1, Rt1-Ce5, Rt1-Ce10	198	49	20099	8.28654	1	0.363302	0.357989
GOTERM_BP_DIRECT	GO:0032722~positive regulation of chemokine production	4	1.97044	0.0136788	Csf1R, Cd74, Lbp, Aif1	198	51	20099	7.96158	1	0.398897	0.393063
GOTERM_BP_DIRECT	GO:0071294~cellular response to zinc ion	3	1.47783	0.0161717	Mt2A, Tspo, Mt1	198	20	20099	15.2265	1	0.464761	0.457964
GOTERM_BP_DIRECT	GO:1904646~cellular response to amyloid-beta	4	1.97044	0.0167499	Tyrobp, Lrp1, Lcn2, Lgmn	198	55	20099	7.38255	1	0.474501	0.467562
GOTERM_BP_DIRECT	GO:0007584~response to nutrient	6	2.95567	0.0179959	Col1A1, Ldha, Mgp, Igfbp2, Hmgcs2, A2M	198	154	20099	3.95494	1	0.502618	0.495268
GOTERM_BP_DIRECT	GO:0006954~inflammatory response	9	4.4335	0.0189128	C3, Anxa1, Cfh, Ccl6, Axl, Stat3, Chi3L1, Cyba, Aif1	198	339	20099	2.69496	1	0.508989	0.501545
GOTERM_BP_DIRECT	GO:0032956~regulation of actin cytoskeleton organization	5	2.46305	0.0192579	Csf1R, Lrp1, Fam107A, Pam, Coro1A	198	104	20099	4.88029	1	0.508989	0.501545
GOTERM_BP_DIRECT	GO:0030593~neutrophil chemotaxis	4	1.97044	0.0192859	Lgals3, Fcer1G, Spp1, Lbp	198	58	20099	7.0007	1	0.508989	0.501545
GOTERM_BP_DIRECT	GO:0070253~somatostatin secretion	2	0.985222	0.0195074	Npff, Cartpt	198	2	20099	101.51	1	0.508989	0.501545
GOTERM_BP_DIRECT	GO:0001869~negative regulation of complement activation, lectin pathway	2	0.985222	0.0195074	Serping1, A2M	198	2	20099	101.51	1	0.508989	0.501545
GOTERM_BP_DIRECT	GO:1903078~positive regulation of protein localization to plasma membrane	4	1.97044	0.0201758	Lgals3, Pgrmc1, Lrp1, Ezr	198	59	20099	6.88204	1	0.519592	0.511993
GOTERM_BP_DIRECT	GO:0001558~regulation of cell growth	4	1.97044	0.0210879	Igfbp5, Fam107A, Igfbp7, S100A10	198	60	20099	6.76734	1	0.53051	0.522751
GOTERM_BP_DIRECT	GO:0007218~neuropeptide signaling pathway	5	2.46305	0.0211348	Npff, Cartpt, Pdyn, Nts, Ecrg4	198	107	20099	4.74346	1	0.53051	0.522751
GOTERM_BP_DIRECT	GO:0043065~positive regulation of apoptotic process	10	4.92611	0.0215762	Ldha, Anxa1, Wt1, Aldh1A2, Lcn2, Id3, Tspo, Ptn, Hoxa5, Gadd45G	198	415	20099	2.44603	1	0.53482	0.526999
GOTERM_BP_DIRECT	GO:0045953~negative regulation of natural killer cell mediated cytotoxicity	3	1.47783	0.0228987	Rt1-A1, Rt1-Ce5, Rt1-Ce10	198	24	20099	12.6888	1	0.536092	0.528252
GOTERM_BP_DIRECT	GO:0043277~apoptotic cell clearance	3	1.47783	0.0228987	Tyrobp, Lrp1, Axl	198	24	20099	12.6888	1	0.536092	0.528252
GOTERM_BP_DIRECT	GO:2000147~positive regulation of cell motility	3	1.47783	0.0228987	Csf1R, Cavin1, Pdpn	198	24	20099	12.6888	1	0.536092	0.528252
GOTERM_BP_DIRECT	GO:0071280~cellular response to copper ion	3	1.47783	0.0228987	Mt2A, Mt1, Snca	198	24	20099	12.6888	1	0.536092	0.528252
GOTERM_BP_DIRECT	GO:0031623~receptor internalization	4	1.97044	0.0229793	Fcer1G, Lrp1, Ezr, Snca	198	62	20099	6.54904	1	0.536092	0.528252
GOTERM_BP_DIRECT	GO:0030316~osteoclast differentiation	4	1.97044	0.0239584	Csf1R, Fcer1G, Tyrobp, Ccl6	198	63	20099	6.44509	1	0.549948	0.541906
GOTERM_BP_DIRECT	GO:0030036~actin cytoskeleton organization	7	3.44828	0.0246827	Tyrobp, Anxa1, Flna, Flnc, Ezr, Pdlim4, Coro1A	198	227	20099	3.13027	1	0.549948	0.541906
GOTERM_BP_DIRECT	GO:0010269~response to selenium ion	3	1.47783	0.0247317	Gpx2, Gpx3, Vim	198	25	20099	12.1812	1	0.549948	0.541906
GOTERM_BP_DIRECT	GO:0060441~epithelial tube branching involved in lung morphogenesis	3	1.47783	0.0247317	Sox2, Ctsz, Hoxa5	198	25	20099	12.1812	1	0.549948	0.541906
GOTERM_BP_DIRECT	GO:0016064~immunoglobulin mediated immune response	4	1.97044	0.0249598	Cd74, Fcer1G, Cfh, Tnfsf13	198	64	20099	6.34438	1	0.549948	0.541906
GOTERM_BP_DIRECT	GO:0006956~complement activation	3	1.47783	0.0266225	C3, C1S, Cfh	198	26	20099	11.7127	1	0.571705	0.563344
GOTERM_BP_DIRECT	GO:0050766~positive regulation of phagocytosis	4	1.97044	0.0270296	C3, Fcer1G, Lrp1, Cyba	198	66	20099	6.15213	1	0.571705	0.563344
GOTERM_BP_DIRECT	GO:0043627~response to estrogen	5	2.46305	0.0281819	C3, Ldha, Arpc1B, Igfbp2, Cd24	198	117	20099	4.33804	1	0.571705	0.563344
GOTERM_BP_DIRECT	GO:0032930~positive regulation of superoxide anion generation	3	1.47783	0.0285699	Tyrobp, Cyba, Gnai2	198	27	20099	11.2789	1	0.571705	0.563344
GOTERM_BP_DIRECT	GO:0001889~liver development	6	2.95567	0.0286027	Ldha, Aldh1A2, Hmgcs2, Ptn, Lbp, Nts	198	174	20099	3.50035	1	0.571705	0.563344
GOTERM_BP_DIRECT	GO:1903801~L-leucine import across plasma membrane	2	0.985222	0.0291186	Slc7A8, Slc3A2	198	3	20099	67.6734	1	0.571705	0.563344
GOTERM_BP_DIRECT	GO:0015829~valine transport	2	0.985222	0.0291186	Slc7A8, Slc3A2	198	3	20099	67.6734	1	0.571705	0.563344
GOTERM_BP_DIRECT	GO:0150064~vertebrate eye-specific patterning	2	0.985222	0.0291186	C3, C1Qa	198	3	20099	67.6734	1	0.571705	0.563344
GOTERM_BP_DIRECT	GO:0002657~positive regulation of tolerance induction to nonself antigen	2	0.985222	0.0291186	Rt1-A1, Rt1-Ce10	198	3	20099	67.6734	1	0.571705	0.563344
GOTERM_BP_DIRECT	GO:0106016~positive regulation of inflammatory response to wounding	2	0.985222	0.0291186	Grn, Cd24	198	3	20099	67.6734	1	0.571705	0.563344
GOTERM_BP_DIRECT	GO:0040034~regulation of development, heterochronic	2	0.985222	0.0291186	Hmgn2, Hmgn1	198	3	20099	67.6734	1	0.571705	0.563344
GOTERM_BP_DIRECT	GO:0008285~negative regulation of cell population proliferation	10	4.92611	0.0299078	Ifitm3, Btg3, Csf1R, Wt1, Aldh1A2, Pdpn, Rarres1, Stat3, Msx1, Ecrg4	198	440	20099	2.30705	1	0.581442	0.572939
GOTERM_BP_DIRECT	GO:0032757~positive regulation of interleukin-8 production	4	1.97044	0.0303009	Cd74, Stat3, Chi3L1, Lbp	198	69	20099	5.88464	1	0.582934	0.574409
GOTERM_BP_DIRECT	GO:0015804~neutral amino acid transport	3	1.47783	0.0305725	Slc7A8, Slc1A3, Slc3A2	198	28	20099	10.8761	1	0.582934	0.574409
GOTERM_BP_DIRECT	GO:0006883~intracellular sodium ion homeostasis	3	1.47783	0.032629	Spp1, Slc1A3, Atp1A1	198	29	20099	10.501	1	0.616223	0.607211
GOTERM_BP_DIRECT	GO:0070301~cellular response to hydrogen peroxide	5	2.46305	0.0330062	Anxa1, Cfh, Axl, Lcn2, Hspb1	198	123	20099	4.12643	1	0.617465	0.608435
GOTERM_BP_DIRECT	GO:0042102~positive regulation of T cell proliferation	4	1.97044	0.0337713	Kitlg, Anxa1, Aif1, Coro1A	198	72	20099	5.63945	1	0.625873	0.61672
GOTERM_BP_DIRECT	GO:2000179~positive regulation of neural precursor cell proliferation	3	1.47783	0.0347384	Flna, Nap1L1, Gnai2	198	30	20099	10.151	1	0.626238	0.61708
GOTERM_BP_DIRECT	GO:0001774~microglial cell activation	3	1.47783	0.0347384	C1Qa, Csf1R, Snca	198	30	20099	10.151	1	0.626238	0.61708
GOTERM_BP_DIRECT	GO:0010575~positive regulation of vascular endothelial growth factor production	3	1.47783	0.0347384	C3, Stat3, Sulf1	198	30	20099	10.151	1	0.626238	0.61708
GOTERM_BP_DIRECT	GO:0046597~negative regulation of viral entry into host cell	3	1.47783	0.0368993	Ifitm3, Cd74, Ifitm2	198	31	20099	9.82356	1	0.650442	0.640929
GOTERM_BP_DIRECT	GO:0001666~response to hypoxia	8	3.94089	0.0377403	Csf1R, Ldha, P2Rx2, Stat3, Ucp2, Cyba, Cd24, Pam	198	318	20099	2.55371	1	0.650442	0.640929
GOTERM_BP_DIRECT	GO:0002265~astrocyte activation involved in immune response	2	0.985222	0.0386361	Grn, Lrp1	198	4	20099	50.7551	1	0.650442	0.640929
GOTERM_BP_DIRECT	GO:0150062~complement-mediated synapse pruning	2	0.985222	0.0386361	C3, C1Qa	198	4	20099	50.7551	1	0.650442	0.640929
GOTERM_BP_DIRECT	GO:0033026~negative regulation of mast cell apoptotic process	2	0.985222	0.0386361	Kitlg, Fcer1G	198	4	20099	50.7551	1	0.650442	0.640929
GOTERM_BP_DIRECT	GO:1904273~L-alanine import across plasma membrane	2	0.985222	0.0386361	Slc7A8, Slc3A2	198	4	20099	50.7551	1	0.650442	0.640929
GOTERM_BP_DIRECT	GO:0060741~prostate gland stromal morphogenesis	2	0.985222	0.0386361	Id4, Crip1	198	4	20099	50.7551	1	0.650442	0.640929
GOTERM_BP_DIRECT	GO:0032922~circadian regulation of gene expression	4	1.97044	0.0387051	Id1, Id4, Id3, Cartpt	198	76	20099	5.34264	1	0.650442	0.640929
GOTERM_BP_DIRECT	GO:0050768~negative regulation of neurogenesis	3	1.47783	0.0391105	Dynlt1, Cd24, B2M	198	32	20099	9.51657	1	0.651732	0.6422
GOTERM_BP_DIRECT	GO:0045665~negative regulation of neuron differentiation	4	1.97044	0.0399928	Sox2, Ptbp1, Id4, Cd24	198	77	20099	5.27325	1	0.66088	0.651216
GOTERM_BP_DIRECT	GO:0007159~leukocyte cell-cell adhesion	3	1.47783	0.0413708	Msn, Cd24, Ezr	198	33	20099	9.22819	1	0.666978	0.657224
GOTERM_BP_DIRECT	GO:0045777~positive regulation of blood pressure	3	1.47783	0.0413708	Npff, Cyba, Cartpt	198	33	20099	9.22819	1	0.666978	0.657224
GOTERM_BP_DIRECT	GO:0060252~positive regulation of glial cell proliferation	3	1.47783	0.0413708	Tspo, Vim, Gfap	198	33	20099	9.22819	1	0.666978	0.657224
GOTERM_BP_DIRECT	GO:0043434~response to peptide hormone	5	2.46305	0.0420565	Col1A1, Anxa1, Stat3, Hmgcs2, Timp1	198	133	20099	3.81617	1	0.671658	0.661835
GOTERM_BP_DIRECT	GO:0042127~regulation of cell population proliferation	6	2.95567	0.0433477	Nfkbia, Anxa1, Stat3, Slc7A11, Ier5, Ecrg4	198	195	20099	3.12339	1	0.671658	0.661835
GOTERM_BP_DIRECT	GO:0045807~positive regulation of endocytosis	3	1.47783	0.0436792	Cd63, Lrp1, Snca	198	34	20099	8.95677	1	0.671658	0.661835
GOTERM_BP_DIRECT	GO:0050806~positive regulation of synaptic transmission	3	1.47783	0.0436792	Efnb3, Slc1A3, Snca	198	34	20099	8.95677	1	0.671658	0.661835
GOTERM_BP_DIRECT	GO:0042246~tissue regeneration	3	1.47783	0.0460343	Sox2, Axl, Ptn	198	35	20099	8.70087	1	0.671658	0.661835
GOTERM_BP_DIRECT	GO:2001199~negative regulation of dendritic cell differentiation	2	0.985222	0.0480608	Tmem176B, Tmem176A	198	5	20099	40.604	1	0.671658	0.661835
GOTERM_BP_DIRECT	GO:1902115~regulation of organelle assembly	2	0.985222	0.0480608	Msn, Ezr	198	5	20099	40.604	1	0.671658	0.661835
GOTERM_BP_DIRECT	GO:0001798~positive regulation of type IIa hypersensitivity	2	0.985222	0.0480608	C3, Fcer1G	198	5	20099	40.604	1	0.671658	0.661835
GOTERM_BP_DIRECT	GO:0071677~positive regulation of mononuclear cell migration	2	0.985222	0.0480608	Lgals3, Aif1	198	5	20099	40.604	1	0.671658	0.661835
GOTERM_BP_DIRECT	GO:0033864~positive regulation of NAD(P)H oxidase activity	2	0.985222	0.0480608	Cyba, Gnai2	198	5	20099	40.604	1	0.671658	0.661835
GOTERM_BP_DIRECT	GO:0019884~antigen processing and presentation of exogenous antigen	2	0.985222	0.0480608	Psme1, Psme2	198	5	20099	40.604	1	0.671658	0.661835
GOTERM_BP_DIRECT	GO:0045920~negative regulation of exocytosis	2	0.985222	0.0480608	Anxa1, Snca	198	5	20099	40.604	1	0.671658	0.661835
GOTERM_BP_DIRECT	GO:0002282~microglial cell activation involved in immune response	2	0.985222	0.0480608	Grn, Tyrobp	198	5	20099	40.604	1	0.671658	0.661835
GOTERM_BP_DIRECT	GO:0030103~vasopressin secretion	2	0.985222	0.0480608	Npff, Ecrg4	198	5	20099	40.604	1	0.671658	0.661835
GOTERM_BP_DIRECT	GO:0099563~modification of synaptic structure	2	0.985222	0.0480608	Cyfip1, Pgrmc1	198	5	20099	40.604	1	0.671658	0.661835
GOTERM_BP_DIRECT	GO:0002517~T cell tolerance induction	2	0.985222	0.0480608	Rt1-A1, Rt1-Ce10	198	5	20099	40.604	1	0.671658	0.661835
GOTERM_BP_DIRECT	GO:0033024~mast cell apoptotic process	2	0.985222	0.0480608	Kitlg, Fcer1G	198	5	20099	40.604	1	0.671658	0.661835
GOTERM_BP_DIRECT	GO:0001765~membrane raft assembly	2	0.985222	0.0480608	Anxa2, S100A10	198	5	20099	40.604	1	0.671658	0.661835
GOTERM_BP_DIRECT	GO:0021983~pituitary gland development	3	1.47783	0.0484352	Sox2, Aldh1A2, Msx1	198	36	20099	8.45918	1	0.671658	0.661835
GOTERM_BP_DIRECT	GO:0033280~response to vitamin D	3	1.47783	0.0484352	Serpinh1, Spp1, Vim	198	36	20099	8.45918	1	0.671658	0.661835
GOTERM_BP_DIRECT	GO:0009611~response to wounding	4	1.97044	0.0525386	Sox2, Slc1A3, Ecrg4, Zfp36L2	198	86	20099	4.7214	1	0.7235	0.712919
GOTERM_BP_DIRECT	GO:0010629~negative regulation of gene expression	9	4.4335	0.0533551	Lrp1, Stat3, Id1, Id3, Msx1, Nts, Srsf6, Aif1, Lgmn	198	418	20099	2.18562	1	0.725194	0.714589
GOTERM_BP_DIRECT	GO:0006915~apoptotic process	10	4.92611	0.053393	Kitlg, Ifi27, Wt1, Axl, Id1, Shisa5, Chi3L1, Ctsh, Ifi27L2A, Gadd45G	198	490	20099	2.07163	1	0.725194	0.714589
GOTERM_BP_DIRECT	GO:0051897~positive regulation of phosphatidylinositol 3-kinase/protein kinase B signal transduction	6	2.95567	0.0543522	Csf1R, Igfbp5, Axl, Chi3L1, Nts, Dcn	198	208	20099	2.92818	1	0.733201	0.722478
GOTERM_BP_DIRECT	GO:0032720~negative regulation of tumor necrosis factor production	4	1.97044	0.0555553	Axl, Tspo, Lbp, Cd24	198	88	20099	4.6141	1	0.735277	0.724524
GOTERM_BP_DIRECT	GO:0045668~negative regulation of osteoblast differentiation	4	1.97044	0.0555553	Sox2, Igfbp5, Id1, Id3	198	88	20099	4.6141	1	0.735277	0.724524
GOTERM_BP_DIRECT	GO:0007623~circadian rhythm	5	2.46305	0.0556185	Ddc, Mat2A, Id1, Id4, Id3	198	146	20099	3.47637	1	0.735277	0.724524
GOTERM_BP_DIRECT	GO:0070779~D-aspartate import across plasma membrane	2	0.985222	0.0573935	Slc1A3, Gfap	198	6	20099	33.8367	1	0.739035	0.728227
GOTERM_BP_DIRECT	GO:0022614~membrane to membrane docking	2	0.985222	0.0573935	Msn, Ezr	198	6	20099	33.8367	1	0.739035	0.728227
GOTERM_BP_DIRECT	GO:0015827~tryptophan transport	2	0.985222	0.0573935	Slc7A8, Slc3A2	198	6	20099	33.8367	1	0.739035	0.728227
GOTERM_BP_DIRECT	GO:0014010~Schwann cell proliferation	2	0.985222	0.0573935	Nap1L1, Gfap	198	6	20099	33.8367	1	0.739035	0.728227
GOTERM_BP_DIRECT	GO:0030325~adrenal gland development	3	1.47783	0.0584738	Wt1, Tspo, Dkk3	198	40	20099	7.61326	1	0.740822	0.729988
GOTERM_BP_DIRECT	GO:0030833~regulation of actin filament polymerization	3	1.47783	0.0584738	Cyfip1, Cotl1, Coro1A	198	40	20099	7.61326	1	0.740822	0.729988
GOTERM_BP_DIRECT	GO:0021549~cerebellum development	4	1.97044	0.0586531	Amigo2, Hap1, Ptn, Aif1	198	90	20099	4.51156	1	0.740822	0.729988
GOTERM_BP_DIRECT	GO:2000045~regulation of G1/S transition of mitotic cell cycle	3	1.47783	0.0610869	Pdpn, Psme1, Psme2	198	41	20099	7.42757	1	0.766679	0.755467
GOTERM_BP_DIRECT	GO:0071276~cellular response to cadmium ion	3	1.47783	0.0637393	Sox2, Mt2A, Mt1	198	42	20099	7.25072	1	0.779962	0.768556
GOTERM_BP_DIRECT	GO:0050804~modulation of chemical synaptic transmission	5	2.46305	0.0639085	Stat3, Slc7A11, Ptn, Gnai2, Baiap3	198	153	20099	3.31732	1	0.779962	0.768556
GOTERM_BP_DIRECT	GO:0043123~positive regulation of canonical NF-kappaB signal transduction	6	2.95567	0.0658535	Cd74, Slc20A1, Stat3, Shisa5, Flna, Terf2Ip	198	220	20099	2.76846	1	0.779962	0.768556
GOTERM_BP_DIRECT	GO:0071526~semaphorin-plexin signaling pathway	3	1.47783	0.0664299	Tyrobp, Flna, Plxnb2	198	43	20099	7.0821	1	0.779962	0.768556
GOTERM_BP_DIRECT	GO:0045595~regulation of cell differentiation	3	1.47783	0.0664299	Ptbp1, Cebpd, S100A10	198	43	20099	7.0821	1	0.779962	0.768556
GOTERM_BP_DIRECT	GO:1903902~positive regulation of viral life cycle	2	0.985222	0.0666352	Anxa2, Axl	198	7	20099	29.0029	1	0.779962	0.768556
GOTERM_BP_DIRECT	GO:0060536~cartilage morphogenesis	2	0.985222	0.0666352	Msx1, Hoxa5	198	7	20099	29.0029	1	0.779962	0.768556
GOTERM_BP_DIRECT	GO:0002283~neutrophil activation involved in immune response	2	0.985222	0.0666352	Fcer1G, Tyrobp	198	7	20099	29.0029	1	0.779962	0.768556
GOTERM_BP_DIRECT	GO:0002138~retinoic acid biosynthetic process	2	0.985222	0.0666352	Aldh1A2, Rbp1	198	7	20099	29.0029	1	0.779962	0.768556
GOTERM_BP_DIRECT	GO:0010815~bradykinin catabolic process	2	0.985222	0.0666352	Xpnpep1, Ctsh	198	7	20099	29.0029	1	0.779962	0.768556
GOTERM_BP_DIRECT	GO:0007519~skeletal muscle tissue development	4	1.97044	0.0667444	Csf1R, Ldha, Sin3B, Dcn	198	95	20099	4.27411	1	0.779962	0.768556
GOTERM_BP_DIRECT	GO:0050821~protein stabilization	6	2.95567	0.0668651	Cd74, Grn, Tyrobp, Flna, Msx1, Ifi30	198	221	20099	2.75593	1	0.779962	0.768556
GOTERM_BP_DIRECT	GO:0002931~response to ischemia	4	1.97044	0.068421	Csf1R, P2Rx2, Stat3, Hspb1	198	96	20099	4.22959	1	0.793443	0.78184
GOTERM_BP_DIRECT	GO:0001656~metanephros development	3	1.47783	0.0691578	Wt1, Ctsh, Id3	198	44	20099	6.92114	1	0.797325	0.785665
GOTERM_BP_DIRECT	GO:0001503~ossification	5	2.46305	0.0701538	Col1A1, H4C14, Mgp, Spp1, Ptn	198	158	20099	3.21234	1	0.804133	0.792374
GOTERM_BP_DIRECT	GO:0032496~response to lipopolysaccharide	7	3.44828	0.0737352	Nfkbia, Csf1R, Lcn2, Mgst1, Lbp, Dcn, Snca	198	298	20099	2.38447	1	0.830305	0.818162
GOTERM_BP_DIRECT	GO:0050769~positive regulation of neurogenesis	3	1.47783	0.0747216	Numbl, Nap1L1, Hap1	198	46	20099	6.62022	1	0.830305	0.818162
GOTERM_BP_DIRECT	GO:0060337~type I interferon-mediated signaling pathway	3	1.47783	0.0747216	Ifitm3, Ifitm2, Ifi27	198	46	20099	6.62022	1	0.830305	0.818162
GOTERM_BP_DIRECT	GO:0010273~detoxification of copper ion	2	0.985222	0.0757868	Mt2A, Mt1	198	8	20099	25.3775	1	0.830305	0.818162
GOTERM_BP_DIRECT	GO:0001961~positive regulation of cytokine-mediated signaling pathway	2	0.985222	0.0757868	Cd74, Axl	198	8	20099	25.3775	1	0.830305	0.818162
GOTERM_BP_DIRECT	GO:0002232~leukocyte chemotaxis involved in inflammatory response	2	0.985222	0.0757868	Ptn, Lbp	198	8	20099	25.3775	1	0.830305	0.818162
GOTERM_BP_DIRECT	GO:0097350~neutrophil clearance	2	0.985222	0.0757868	Anxa1, Axl	198	8	20099	25.3775	1	0.830305	0.818162
GOTERM_BP_DIRECT	GO:2001046~positive regulation of integrin-mediated signaling pathway	2	0.985222	0.0757868	Cd63, Flna	198	8	20099	25.3775	1	0.830305	0.818162
GOTERM_BP_DIRECT	GO:0050767~regulation of neurogenesis	3	1.47783	0.0775555	Sox2, Anxa2, S100A10	198	47	20099	6.47937	1	0.845014	0.832657
GOTERM_BP_DIRECT	GO:0033077~T cell differentiation in thymus	3	1.47783	0.0804229	B2M, Zfp36L2, Mpzl2	198	48	20099	6.34438	1	0.863825	0.851193
GOTERM_BP_DIRECT	GO:0070374~positive regulation of ERK1 and ERK2 cascade	6	2.95567	0.0805565	C3, Csf1R, Cd74, Lrp1, Chi3L1, Gnai2	198	234	20099	2.60282	1	0.863825	0.851193
GOTERM_BP_DIRECT	GO:0010467~gene expression	7	3.44828	0.0816549	Sox2, Ptbp1, Ddc, Cfh, Npc2, Stat3, Gfap	198	307	20099	2.31456	1	0.863825	0.851193
GOTERM_BP_DIRECT	GO:0001525~angiogenesis	6	2.95567	0.081946	Anxa2, Cfh, Cald1, Flna, Igfbp7, Tspan12	198	235	20099	2.59175	1	0.863825	0.851193
GOTERM_BP_DIRECT	GO:0043408~regulation of MAPK cascade	3	1.47783	0.0833228	Csf1R, Id1, Cd24	198	49	20099	6.2149	1	0.863825	0.851193
GOTERM_BP_DIRECT	GO:0042590~antigen processing and presentation of exogenous peptide antigen via MHC class I	2	0.985222	0.084849	Fcer1G, Ifi30	198	9	20099	22.5578	1	0.863825	0.851193
GOTERM_BP_DIRECT	GO:0031340~positive regulation of vesicle fusion	2	0.985222	0.084849	Anxa1, Anxa2	198	9	20099	22.5578	1	0.863825	0.851193
GOTERM_BP_DIRECT	GO:2000643~positive regulation of early endosome to late endosome transport	2	0.985222	0.084849	Msn, Ezr	198	9	20099	22.5578	1	0.863825	0.851193
GOTERM_BP_DIRECT	GO:0098712~L-glutamate import across plasma membrane	2	0.985222	0.084849	Slc1A3, Slc7A11	198	9	20099	22.5578	1	0.863825	0.851193
GOTERM_BP_DIRECT	GO:0043567~regulation of insulin-like growth factor receptor signaling pathway	2	0.985222	0.084849	Igfbp5, Igfbp2	198	9	20099	22.5578	1	0.863825	0.851193
GOTERM_BP_DIRECT	GO:0002237~response to molecule of bacterial origin	2	0.985222	0.084849	Cd24, B2M	198	9	20099	22.5578	1	0.863825	0.851193
GOTERM_BP_DIRECT	GO:0010756~positive regulation of plasminogen activation	2	0.985222	0.084849	Anxa2, S100A10	198	9	20099	22.5578	1	0.863825	0.851193
GOTERM_BP_DIRECT	GO:0006979~response to oxidative stress	5	2.46305	0.084945	Btg3, Gpx2, Gpx3, Lcn2, Slc7A11	198	169	20099	3.00326	1	0.863825	0.851193
GOTERM_BP_DIRECT	GO:0045727~positive regulation of translation	4	1.97044	0.0862079	Rbm3, Ptbp1, Plxnb2, Rps27L	198	106	20099	3.83057	1	0.868236	0.855538
GOTERM_BP_DIRECT	GO:0001974~blood vessel remodeling	3	1.47783	0.0862544	Axl, Cbs, Flna	198	50	20099	6.09061	1	0.868236	0.855538
GOTERM_BP_DIRECT	GO:0007268~chemical synaptic transmission	5	2.46305	0.0915796	Cacnb3, P2Rx2, Cartpt, Pdyn, Snca	198	173	20099	2.93382	1	0.903159	0.889951
GOTERM_BP_DIRECT	GO:0031394~positive regulation of prostaglandin biosynthetic process	2	0.985222	0.0938229	Cd74, Anxa1	198	10	20099	20.302	1	0.903159	0.889951
GOTERM_BP_DIRECT	GO:0015820~L-leucine transport	2	0.985222	0.0938229	Slc7A8, Slc3A2	198	10	20099	20.302	1	0.903159	0.889951
GOTERM_BP_DIRECT	GO:0045730~respiratory burst	2	0.985222	0.0938229	Cyba, Cd24	198	10	20099	20.302	1	0.903159	0.889951
GOTERM_BP_DIRECT	GO:1904373~response to kainic acid	2	0.985222	0.0938229	Lcn2, Ptn	198	10	20099	20.302	1	0.903159	0.889951
GOTERM_BP_DIRECT	GO:0045103~intermediate filament-based process	2	0.985222	0.0938229	Vim, Gfap	198	10	20099	20.302	1	0.903159	0.889951
GOTERM_BP_DIRECT	GO:1900426~positive regulation of defense response to bacterium	2	0.985222	0.0938229	Grn, Cyba	198	10	20099	20.302	1	0.903159	0.889951
GOTERM_BP_DIRECT	GO:0060221~retinal rod cell differentiation	2	0.985222	0.0938229	Stat3, Ptn	198	10	20099	20.302	1	0.903159	0.889951
GOTERM_BP_DIRECT	GO:1902966~positive regulation of protein localization to early endosome	2	0.985222	0.0938229	Msn, Ezr	198	10	20099	20.302	1	0.903159	0.889951
