# Supplementary material for: The immunological landscape of the area postrema in neuromyelitis optica spectrum disorders
Source: Brain Pathol. 2026 Jul 26:e70127. Online ahead of print. doi: 10.1111/bpa.70127 (PMC13402650; doi:10.1111/bpa.70127)
Supplement: Supplementary file 5 — Table S2B. Functionally annotated charts for the GOTERM “Biological Processes” generated by DAVID for downregulated genes from the rat area postrema with patchy AQP4 loss. [file BPA-9999-e70127-s004.xlsx]

## Sheet: B1_AP_down
FeatureID	FeatureName	AP Average	AP Log2 Fold Change	AP P-Value	other Average	other Log2 Fold Change	other P-Value
ENSRNOG00000015445	Mal	0.2010697486546705	-5.16416	8.814400577615476e-07	8.01229721134102	5.164163089116723	8.814400577615476e-07
ENSRNOG00000016516	Mbp	11.346078674084978	-4.10772	1.1719503361601902e-05	190.70415008819995	4.107715166694417	1.1719503361601902e-05
ENSRNOG00000018950	Fa2h	0.057448499615620145	-4.70756	6.482064958456536e-05	2.189173720551824	4.707559314852036	6.482064958456536e-05
ENSRNOG00000002419	Plp1	8.703447691766453	-3.82276	7.005500810550346e-05	120.15969731833886	3.822762862944295	7.005500810550346e-05
ENSRNOG00000000775	Mog	0.22979399846248058	-4.12	7.499130616870622e-05	4.370879882631388	4.1200048352789995	7.499130616870622e-05
ENSRNOG00000015550	Ptgds	1.0053487432733526	-3.83867	8.196623046092017e-05	14.386840940897578	3.8386687295330897	8.196623046092017e-05
ENSRNOG00000010524	Cryab	0.34469099769372086	-3.96104	0.00010323664641754086	5.654906910466722	3.9610402081410845	0.00010323664641754086
ENSRNOG00000009345	Ugt8	0.17234549884686043	-4.16492	0.00013334633982043065	3.507001276208963	4.164921091103151	0.00013334633982043065
ENSRNOG00000049949	Hapln4	0.08617274942343021	-4.27218	0.00014929553056943368	2.158517427876233	4.272179791435109	0.00014929553056943368
ENSRNOG00000002524	Gpr37	0.057448499615620145	-4.33932	0.0001642056895598627	1.6959218319894291	4.339317863683476	0.0001642056895598627
ENSRNOG00000018700	Mobp	0.5744849961562014	-3.71939	0.00019106771327067124	7.726171813035504	3.719386109249152	0.00019106771327067124
ENSRNOG00000005457	Lamp5	0.17234549884686043	-4.01047	0.00020720087572586752	3.1509166459001743	4.010472995009781	0.00020720087572586752
ENSRNOG00000010263	Cldn11	0.7468304950030619	-3.53666	0.00032415232500619976	8.751978529487975	3.536662866978238	0.00032415232500619976
ENSRNOG00000019219	Vamp1	0.8617274942343022	-3.48385	0.00035604342851671826	9.687388485486778	3.483846402312994	0.00035604342851671826
ENSRNOG00000021102	Scn1b	0.5744849961562014	-3.48136	0.0004380501487897289	6.551013927137846	3.4813637290221435	0.0004380501487897289
ENSRNOG00000021023	Mag	0.5744849961562014	-3.48119	0.00046509588667807884	6.550227868351292	3.481190619465793	0.00046509588667807884
ENSRNOG00000009629	Car2	0.2872424980781007	-3.56164	0.0004970249403137019	3.6276612999449434	3.5616408253340186	0.0004970249403137019
ENSRNOG00000031927	Klk6	0.08617274942343021	-4.1226	0.0005364764713534963	1.9458885261134793	4.12259681413088	0.0005364764713534963
ENSRNOG00000013916	Nefm	0.6319334957718216	-3.59203	0.0006122201676213719	7.747002370879174	3.592025799554504	0.0006122201676213719
ENSRNOG00000006471	Pvalb	0.22979399846248058	-3.80009	0.0007328471251253774	3.5014988647030876	3.800085929883587	0.0007328471251253774
ENSRNOG00000006924	Tmem125	0.057448499615620145	-3.99303	0.0007889516150890343	1.3339417607814883	3.993034573327553	0.0007889516150890343
ENSRNOG00000019484	Slc6a9	0.14362124903905035	-3.57955	0.000922557436345984	2.0032708175318934	3.579554372217661	0.000922557436345984
ENSRNOG00000007206	LOC361016	0.2585182482702907	-3.43414	0.0010729018472328251	3.018858769759167	3.4341393685603183	0.0010729018472328251
ENSRNOG00000000060	Cplx1	1.2638669915436431	-3.17822	0.0011003622785892289	11.377807905970332	3.178223846350902	0.0011003622785892289
ENSRNOG00000038328	Gjc2	0.057448499615620145	-3.86003	0.0012846637107910529	1.2164259721917225	3.86002847033987	0.0012846637107910529
ENSRNOG00000018627	Plekhb1	0.6606577455796316	-3.15771	0.0014378425104306213	5.982300395066304	3.1577090189805546	0.0014378425104306213
ENSRNOG00000003746	Gjb1	0.08617274942343021	-3.71415	0.001462965879329777	1.4659996369224961	3.7141478597333952	0.001462965879329777
ENSRNOG00000022386	Opalin	0.17234549884686043	-3.3968	0.001907806342367914	2.0590809913772	3.396797389283824	0.001907806342367914
ENSRNOG00000020533	Htra1	0.3159667478859108	-3.07139	0.0027782216449445682	2.817234691008164	3.0713948910543785	0.0027782216449445682
ENSRNOG00000019959	Kcnc3	0.14362124903905035	-3.2663	0.0032521595287499016	1.6122065712214688	3.2663021530879943	0.0032521595287499016
ENSRNOG00000016828	Cmtm5	0.22979399846248058	-3.12751	0.003330773447357846	2.196641279024083	3.127508781204855	0.003330773447357846
ENSRNOG00000012906	Bcas1	0.402139497309341	-2.95663	0.0036762569337747773	3.2523182293655912	2.956628549168106	0.0036762569337747773
ENSRNOG00000049351	Nat8l	0.5170364965405814	-2.96117	0.00398132860761788	4.132704070305643	2.9611721280910754	0.00398132860761788
ENSRNOG00000012404	Thrsp	0.028724249807810073	-4.2102	0.004060405559355131	1.0336673043180067	4.210196748082504	0.004060405559355131
ENSRNOG00000019659	Aspa	0.08617274942343021	-3.36055	0.0042917922475343385	1.1472527989750043	3.360553868683995	0.0042917922475343385
ENSRNOG00000017496	Cnp	2.0968702359701354	-2.77181	0.005372596215462361	14.11682974771641	2.771807414241249	0.005372596215462361
ENSRNOG00000007290	Atp1a2	1.6372822390451742	-2.70157	0.005657827972710912	10.538690151324346	2.7015728527000054	0.005657827972710912
ENSRNOG00000002963	C1ql1	0.057448499615620145	-4.88818	0.006728758373776459	2.4811945597564926	4.888177259508444	0.006728758373776459
ENSRNOG00000018798	Bcan	0.45958799692496116	-2.7778	0.006880678894847977	3.256248523298359	2.777798478645483	0.006880678894847977
ENSRNOG00000010938	Slc7a10	0.11489699923124029	-3.13374	0.00694892748524316	1.2254656482370891	3.1337409574034045	0.00694892748524316
ENSRNOG00000048273	Apod	2.7862522313575773	-2.76678	0.0077409640107977875	18.630379300107283	2.7667821163976765	0.0077409640107977875
ENSRNOG00000013658	Nefl	1.8958004873154648	-2.75151	0.008083274151167242	12.602880524814145	2.7515137940344547	0.008083274151167242
ENSRNOG00000030269	Atp2b2	0.3159667478859108	-2.78911	0.008758959973850707	2.3165152439735097	2.789114812062584	0.008758959973850707
ENSRNOG00000008716	Nefh	1.0340729930811627	-2.73376	0.009360945025679348	6.874477117804659	2.733755482368873	0.009360945025679348
ENSRNOG00000049951	Tmem151a	0.45958799692496116	-2.68559	0.009557511759046768	3.0546244445473563	2.6855941745675267	0.009557511759046768
ENSRNOG00000019575	Rell2	0.17234549884686043	-2.91027	0.009719090406574152	1.4695369014619872	2.9102688476340104	0.009719090406574152
ENSRNOG00000029971	Mt-nd5	1.0627972428889727	-2.56512	0.010929894519402307	6.281395763349955	2.5651243077431682	0.010929894519402307
ENSRNOG00000018870	Hapln2	0.22979399846248058	-2.80364	0.012213775311509752	1.7548762409809504	2.8036437492967763	0.012213775311509752
ENSRNOG00000039350	Gng13	0.2010697486546705	-2.79205	0.012221035320158172	1.5473567213307955	2.792048610818169	0.012221035320158172
ENSRNOG00000008937	Csrp1	0.8617274942343022	-2.53824	0.013233824884125622	5.0295971457633195	2.5382356555914676	0.013233824884125622
ENSRNOG00000007367	Sept4	0.6893819953874417	-2.53025	0.013585899727871593	4.033660663199886	2.5302504802315733	0.013585899727871593
ENSRNOG00000016558	Pllp	0.5170364965405814	-2.59894	0.014121694547758369	3.2149804370042943	2.5989351871094493	0.014121694547758369
ENSRNOG00000011323	Lgi3	0.5457607463483913	-2.5267	0.015214701093564216	3.2189107309370626	2.526696999044979	0.015214701093564216
ENSRNOG00000031033	Mt-nd2	17.607965132187577	-2.38952	0.015532578573724018	89.8677428903154	2.389519310892547	0.015532578573724018
ENSRNOG00000005345	Vsnl1	1.522385239813934	-2.47458	0.0155619472013488	8.383316958594328	2.47457769329395	0.0155619472013488
ENSRNOG00000049560	Glul	0.9766244934655425	-2.45465	0.0155619472013488	5.358955777329285	2.454651082111595	0.0155619472013488
ENSRNOG00000026679	Scn4b	0.17234549884686043	-2.80798	0.015806402891873902	1.3689213767831243	2.807975201457876	0.015806402891873902
ENSRNOG00000039464	Tmem229a	0.14362124903905035	-2.8117	0.01632194515812711	1.176336974077488	2.811697220253876	0.01632194515812711
ENSRNOG00000022116	Gjb6	0.17234549884686043	-2.75869	0.01632194515812711	1.3229369377697378	2.758694298686657	0.01632194515812711
ENSRNOG00000034234	Mt-co1	66.41046555565688	-2.05151	0.020626288147943376	267.8314521660543	2.0515105302740064	0.020626288147943688
ENSRNOG00000033299	Mt-atp8	0.6606577455796316	-2.40722	0.02248738778440367	3.555736920975287	2.4072219281852796	0.02248738778440367
ENSRNOG00000026059	Paqr6	0.14362124903905035	-2.67429	0.02464035691954344	1.0694329791061963	2.674290065699454	0.02464035691954344
ENSRNOG00000031979	Mt-atp6	63.16462532737435	-2.00505	0.02464035691954344	246.67350083778388	2.0050498048449548	0.02464035691954344
ENSRNOG00000028274	Myrf	0.2010697486546705	-2.56476	0.026961801148687636	1.3217578495899074	2.5647632051717597	0.026961801148687636
ENSRNOG00000006086	Lynx1	0.5170364965405814	-2.36492	0.027766763526171225	2.7335194302402037	2.3649159187796167	0.027766763526171225
ENSRNOG00000028648	Olig1	0.9479002436577324	-2.2822	0.03178010010035054	4.619274459182331	2.282202556655019	0.03178010010035054
ENSRNOG00000031662	Slc6a5	0.22979399846248058	-2.5527	0.03823980267849976	1.474646283574586	2.552704788361279	0.03823980267849976
ENSRNOG00000047505	Tubb4a	2.0681459861623255	-2.13401	0.04099961191414626	8.950065343699485	2.1340133929380585	0.04099961191414626
ENSRNOG00000003209	Pcp4l1	0.37341524750153093	-2.52224	0.04113084581425005	2.246162982576961	2.5222364939548276	0.04113084581425005
ENSRNOG00000001173	Cabp1	0.45958799692496116	-2.2391	0.0429208077752025	2.241446629857639	2.239096640110164	0.0429208077752025
ENSRNOG00000018285	Kcna2	0.34469099769372086	-2.25394	0.04868870565553191	1.7316875067776187	2.253942678052959	0.04868870565553191
ENSRNOG00000014573	Ckmt1	1.0053487432733526	-2.10173	0.05083111343032283	4.315855767572635	2.1017294094185672	0.05083111343032283
ENSRNOG00000033615	Mt-nd3	1.8670762375076548	-2.05448	0.054288658326556515	7.657784698605338	2.054483406614562	0.054288658326556515
ENSRNOG00000020263	Atp1a3	1.0915214926967827	-2.05875	0.055407436708847756	4.538310404167309	2.058754388290349	0.055407436708847756
ENSRNOG00000000033	Tmcc2	0.3159667478859108	-2.2271	0.056095005644646936	1.56897333796102	2.227096070828507	0.056095005644646936
ENSRNOG00000014107	Omg	0.48831224673277124	-2.14112	0.056901201385176944	2.217471836867754	2.141122847718654	0.056901201385176944
ENSRNOG00000030371	Mt-co2	54.83459288310943	-1.75919	0.059235983257355594	180.60211559280614	1.7591935831630972	0.05923598325730171
ENSRNOG00000014571	Dbndd2	0.8904517440421122	-2.10206	0.05926413064931141	3.8371459665614824	2.102057794697769	0.05926413064931141
ENSRNOG00000030644	Mt-nd1	18.555865375845308	-1.96651	0.06351336141320126	70.63209832456182	1.9665145610232901	0.06351336141320126
ENSRNOG00000011751	Ncdn	1.953248986931085	-2.00333	0.06436450331665383	7.726957871822057	2.003325839750469	0.06436450331665383
ENSRNOG00000006037	Snap25	6.865095704066608	-1.98299	0.0666179768262933	26.50118592986865	1.98299220091715	0.0666179768262933
ENSRNOG00000020676	Ppp1r14a	1.0627972428889727	-2.06095	0.06703855068942799	4.428655203443079	2.0609455788706197	0.06703855068942799
ENSRNOG00000013679	Sema4d	0.22979399846248058	-2.28389	0.07083021016231081	1.223893530663982	2.283892661385667	0.07083021016231081
ENSRNOG00000030700	Mt-co3	124.28982891839419	-1.69004	0.07162497852166158	390.085210091772	1.6900385436791634	0.07162497852166158
ENSRNOG00000018784	Jph3	0.2585182482702907	-2.15577	0.07445397107396313	1.244331059114376	2.155774272057443	0.07445397107396313
ENSRNOG00000005711	Ptprd	0.37341524750153093	-2.07968	0.07798865274771768	1.65268859872898	2.0796794275907904	0.07798865274771768
ENSRNOG00000046005	Scd2	8.847068940805503	-1.88123	0.07855278030949853	31.79647094548709	1.8812259349081204	0.07855278030949853
ENSRNOG00000055089	Slc44a1	0.5744849961562014	-2.0192	0.07990500999190368	2.3774347999314154	2.0192032191871743	0.07990500999190368
ENSRNOG00000047746	AABR07000398.1	0.8904517440421122	-1.98002	0.08056051977031173	3.52586668708625	1.9800151200028875	0.08056051977031173
ENSRNOG00000031766	Mt-cyb	50.95681915905507	-1.63805	0.08513362271249625	154.31866794681284	1.6380455341874764	0.08513362271249625
ENSRNOG00000053258	Faim2	1.0915214926967827	-1.88081	0.09412015724816605	4.011651017176385	1.8808116098192362	0.09412015724816605
ENSRNOG00000029707	Mt-nd4	19.04417762257808	-1.82448	0.09529217056189739	65.69132582167906	1.8244765621898633	0.09529217056189739
ENSRNOG00000022764	Evi2a	0.37341524750153093	-2.00831	0.09534731927653936	1.572903631893788	2.0083121932465495	0.09534731927653936
ENSRNOG00000010881	Trak2	0.3159667478859108	-2.00993	0.098850090949895	1.3496629365125608	2.009933097900922	0.098850090949895
ENSRNOG00000019193	Stx1b	0.9479002436577324	-1.86545	0.1009245960623898	3.4602307784090227	1.8654456623848468	0.1009245960623898
ENSRNOG00000001242	Gstt3	0.37341524750153093	-1.98433	0.10203076081093747	1.5469636919375187	1.9843272900180522	0.10203076081093747
ENSRNOG00000016670	AABR07028769.1	0.34469099769372086	-1.99464	0.10204969840540727	1.4467411966519323	1.9946354081254296	0.10204969840540727
ENSRNOG00000053334	Stmn4	1.1202457425045929	-1.8399	0.10802031069541525	3.999467105984804	1.8398978426247712	0.10802031069541525
ENSRNOG00000030625	Tf	2.5851824827029066	-1.82998	0.11498151979675776	9.03692483961366	1.8299764111106094	0.11498151979675776
ENSRNOG00000002753	Adam11	0.22979399846248058	-2.02816	0.116586890284419	1.0250206576659169	2.028157442291755	0.116586890284419
ENSRNOG00000003253	Qdpr	1.177694242120213	-1.79814	0.11846061276084552	4.079645102213274	1.7981415966500895	0.11846061276084552
ENSRNOG00000020851	Aplp1	3.504358476552829	-1.74406	0.12817011620126562	11.508686693931509	1.7440624522915447	0.12817011620126562
ENSRNOG00000017036	Sec11c	1.8096277378920347	-1.75409	0.12862720604728825	6.029856951652797	1.7540941934713317	0.12862720604728825
ENSRNOG00000006305	Slc38a2	0.48831224673277124	-1.84253	0.12958360148286308	1.802825826960721	1.8425258894901277	0.12958360148286308
ENSRNOG00000011452	Aldoc	9.593899435808565	-1.66763	0.1404533567401371	29.72795724867125	1.667626599106415	0.1404533567401371
ENSRNOG00000029784	Pak1	0.5457607463483913	-1.76677	0.14781115691316934	1.9006901458866463	1.7667699424751158	0.14781115691316934
ENSRNOG00000018039	Sncb	2.355388484240426	-1.68108	0.14890505291992193	7.4341509738308345	1.681081210027495	0.14890505291992193
ENSRNOG00000014230	Map1a	1.8383519876998446	-1.668	0.151002255557768	5.769278463910274	1.667997749618736	0.151002255557768
ENSRNOG00000009068	Phlda3	0.37341524750153093	-1.80632	0.15459323817132592	1.3673492592100172	1.8063178835951017	0.15459323817132592
ENSRNOG00000053196	Slc48a1	0.804278994618682	-1.72299	0.1546664271123788	2.6737789624621286	1.7229876454524282	0.1546664271123788
ENSRNOG00000029370	Abhd3	0.402139497309341	-1.76766	0.1652218282322524	1.4263036682015384	1.7676644521912097	0.1652218282322524
ENSRNOG00000015971	Slc12a2	0.48831224673277124	-1.74328	0.17364833133347168	1.6829518620112944	1.7432821753653451	0.17364833133347168
ENSRNOG00000018445	Agt	2.8149764811653872	-1.64125	0.1758808615454358	8.625816094246119	1.6412464553068782	0.1758808615454358
ENSRNOG00000002827	Rbfox1	0.402139497309341	-1.72859	0.18080659313727	1.3881798170536879	1.728588653198749	0.18080659313727
ENSRNOG00000012852	Bin1	1.4074882405826936	-1.60476	0.18333089838298938	4.24746865314247	1.604756984467575	0.18333089838298938
ENSRNOG00000012477	Eef1a2	1.3500397409670735	-1.58125	0.19550060040863065	4.011651017176385	1.5812513279603284	0.19550060040863065
ENSRNOG00000018448	Cend1	1.4362124903905036	-1.55778	0.2032439425851283	4.193623626263547	1.557783632728126	0.2032439425851283
ENSRNOG00000021691	Ccdc92	0.4308637471171511	-1.66898	0.2036175535830073	1.4208012566956632	1.668980177331803	0.2036175535830073
ENSRNOG00000031053	Mt-nd4l	0.2872424980781007	-1.71748	0.2036175535830073	1.010085540721398	1.717483491112974	0.2036175535830073
ENSRNOG00000020299	Klc2	0.7755547448108719	-1.58496	0.21027632134363916	2.3459924484692705	1.5849615090111784	0.21027632134363916
ENSRNOG00000018242	Camkk1	0.3159667478859108	-1.71402	0.21803989464306905	1.0993032129952336	1.7140189613602126	0.21803989464306905
ENSRNOG00000005504	Pkp4	0.804278994618682	-1.56281	0.21854937969043253	2.392762946269211	1.5628098173936202	0.21854937969043253
ENSRNOG00000011156	Clstn3	0.45958799692496116	-1.61737	0.22229429422232544	1.4565669314838527	1.6173747734854316	0.22229429422232544
ENSRNOG00000007284	Slc2a1	0.4308637471171511	-1.62441	0.22537618719006225	1.3775680234352141	1.6244114956761533	0.22537618719006225
ENSRNOG00000046975	Sult4a1	1.1489699923124028	-1.51846	0.23142734306776278	3.2806163456815214	1.5184640954583668	0.23142734306776278
ENSRNOG00000024577	Gamt	0.5457607463483913	-1.57332	0.24176607108361417	1.6621213041676235	1.573315068036565	0.24176607108361417
ENSRNOG00000013656	Lpar1	0.37341524750153093	-1.61509	0.24471589405401006	1.1975605613144358	1.615093480352333	0.24471589405401006
ENSRNOG00000001227	Adarb1	0.7181062451952518	-1.52747	0.24857655487615893	2.0932745485922823	1.5274690623366727	0.24857655487615893
ENSRNOG00000056457	Gpd1	1.4074882405826936	-1.51939	0.25081870605251355	4.0033973999175725	1.5193866551788293	0.25081870605251355
ENSRNOG00000007393	Ndrg1	0.9191759938499223	-1.527	0.2543619576557441	2.6560926397646725	1.527001194514746	0.2543619576557441
ENSRNOG00000020393	Rhog	0.5744849961562014	-1.54196	0.25580581281084347	1.7077127137877333	1.541956251319138	0.25580581281084347
ENSRNOG00000010199	Glrb	0.7468304950030619	-1.5033	0.2573553311690918	2.137686870032562	1.5033046488908486	0.2573553311690918
ENSRNOG00000026745	Acsl6	0.5457607463483913	-1.53495	0.26106132416697353	1.618495041513898	1.53495153089751	0.26106132416697353
ENSRNOG00000021808	Tecr	2.9873219800122475	-1.42961	0.2623785014594851	7.900283834257129	1.4296071228081038	0.2623785014594851
ENSRNOG00000023338	Tspan2	0.8904517440421122	-1.47907	0.26452387709705466	2.4914133239816896	1.4790683399433848	0.26452387709705466
ENSRNOG00000006075	Fez1	1.2638669915436431	-1.44706	0.2673320085657032	3.426823279980494	1.4470605382512294	0.2673320085657032
ENSRNOG00000019442	Josd2	0.5457607463483913	-1.51591	0.2681036090709961	1.5972714542769502	1.5159127569916433	0.2681036090709961
ENSRNOG00000004392	Aatk	0.7181062451952518	-1.47928	0.2694319765216675	2.024494404768841	1.4792783748901401	0.2694319765216675
ENSRNOG00000009783	Camk2g	1.0340729930811627	-1.41804	0.2965712046857914	2.7614245171628573	1.418041032511506	0.2965712046857914
ENSRNOG00000008761	Ncs1	0.8617274942343022	-1.42672	0.29837218770765545	2.3275200669852607	1.4267172753247388	0.29837218770765545
ENSRNOG00000017731	Agpat4	0.5744849961562014	-1.45965	0.2988460416385475	1.6129926300080224	1.4596502988030222	0.2988460416385475
ENSRNOG00000004245	Mgst3	1.924524737123275	-1.37513	0.30263625936216487	4.926623444724796	1.375127838138856	0.30263625936216487
ENSRNOG00000016356	Got1	1.953248986931085	-1.37077	0.3057955389357408	4.98400573614321	1.3707714196440235	0.3057955389357408
ENSRNOG00000021403	Rhob	0.7181062451952518	-1.4084	0.3111652886817832	1.9274161446294693	1.4083989178821241	0.3111652886817832
ENSRNOG00000033835	Dnm1	2.4990097332794763	-1.36001	0.3135721419395527	6.309300850272608	1.360014778545983	0.3135721419395527
ENSRNOG00000034075	Ube2ql1	0.5170364965405814	-1.42782	0.32131878644561945	1.4274827563813688	1.4278193518885147	0.32131878644561945
ENSRNOG00000045811	Cldn5	0.45958799692496116	-1.46697	0.3220984389654502	1.312325144151264	1.4669707610276903	0.3220984389654502
ENSRNOG00000003328	Cdip1	0.9766244934655425	-1.36405	0.3269345173431602	2.5161741757581284	1.3640504925970929	0.3269345173431602
ENSRNOG00000028448	Elovl1	0.8904517440421122	-1.39762	0.33456127990241735	2.3546390951213603	1.3976231233753662	0.33456127990241735
ENSRNOG00000029644	Clec2l	1.0340729930811627	-1.3452	0.3379110508090417	2.6254363470890816	1.3451961927966112	0.3379110508090417
ENSRNOG00000010607	Rnf208	0.6032092459640115	-1.37805	0.3487792368984071	1.5968784248836734	1.3780542830514837	0.3487792368982485
ENSRNOG00000020248	Ina	1.0053487432733526	-1.32611	0.35469403515095355	2.5208905284774503	1.3261097634513475	0.35469403515095355
ENSRNOG00000023861	Snap91	1.0627972428889727	-1.32112	0.35469403515095355	2.6517693164386276	1.3211179597605955	0.35469403515095355
ENSRNOG00000009140	C1qtnf4	0.6032092459640115	-1.3519	0.3571918243043344	1.5681872791744662	1.3519041597905894	0.3571918243043344
ENSRNOG00000020277	Cntnap1	0.4308637471171511	-1.3957	0.36021130534128215	1.1755509152909345	1.395695674804252	0.36021130534128215
ENSRNOG00000018020	Apbb1	1.6372822390451742	-1.29474	0.3607820523442961	3.9743132248150883	1.2947436324944095	0.3607820523442961
ENSRNOG00000031814	Sort1	0.9191759938499223	-1.31542	0.36863411648087463	2.293719539163455	1.3154184484404008	0.36863411648087463
ENSRNOG00000005332	Csdc2	0.6319334957718216	-1.33297	0.37053018537796023	1.6181020121206209	1.3329673734918566	0.37053018537796023
ENSRNOG00000000840	Atp6v1g2	2.2117672352013757	-1.27043	0.37306630195553264	5.255589046897485	1.2704345208870673	0.37306630195553264
ENSRNOG00000011859	Eif5a2	0.402139497309341	-1.38485	0.37342713877122147	1.0938008014893583	1.384854115156825	0.37342713877122147
ENSRNOG00000007234	Cyp51	1.2351427417358332	-1.26473	0.388958550326323	2.9528298316886628	1.264734996921089	0.388958550326323
ENSRNOG00000036798	Dusp3	0.7181062451952518	-1.28759	0.390374230097879	1.7725625636784068	1.2875930674948761	0.390374230097879
ENSRNOG00000007462	Sept8	1.0915214926967827	-1.25928	0.3915053998244763	2.6073569949983484	1.2592797463119225	0.3915053998244763
ENSRNOG00000011140	Prxl2a	0.5744849961562014	-1.29923	0.3945843206180509	1.4432039321124412	1.2992269728695127	0.3945843206180509
ENSRNOG00000002365	Itm2a	0.402139497309341	-1.32993	0.3946696291874142	1.0529257445885702	1.3299279046532315	0.3946696291874142
ENSRNOG00000006557	Cyfip2	1.0915214926967827	-1.25274	0.3946696291874142	2.595566113200044	1.252741842188557	0.3946696291874142
ENSRNOG00000003905	Nsf	2.0681459861623255	-1.23994	0.39963949840305696	4.8157891558207355	1.239941792013927	0.39963949840305696
ENSRNOG00000017689	Itih3	2.2692157348169957	-1.24893	0.40732405800063487	5.310613161956238	1.2489335002712714	0.40732405800063487
ENSRNOG00000042274	Fbxo31	0.48831224673277124	-1.30139	0.41246728404755734	1.2388286476085006	1.3013856681576375	0.41246728404755734
ENSRNOG00000014268	Abca2	1.8958004873154648	-1.20557	0.42008825621707235	4.315855767572635	1.2055652204031073	0.42008825621707235
ENSRNOG00000002934	Atp1b1	10.369454180619437	-1.19953	0.42008825621707235	23.22292776054679	1.1995328750390235	0.42008825621707235
ENSRNOG00000014352	Smim12	0.45958799692496116	-1.27999	0.42428968148442975	1.1527552104808796	1.2799915293396658	0.42428968148442975
ENSRNOG00000021090	Pygm	0.45958799692496116	-1.2849	0.42702965689528194	1.1566855044136477	1.2849003297232886	0.42702965689528194
ENSRNOG00000007769	2025-03-02	0.9766244934655425	-1.22111	0.42840848969333645	2.278784422218936	1.2211066209040407	0.42840848969333645
ENSRNOG00000016013	Gprc5b	0.9479002436577324	-1.21769	0.4326240460561661	2.2084321608223876	1.2176927887745645	0.4326240460561661
ENSRNOG00000015987	Rap1gds1	0.6319334957718216	-1.24522	0.4326240460561661	1.5225958695543564	1.2452198539085646	0.4326240460561661
ENSRNOG00000052549	Chga	0.9191759938499223	-1.21247	0.4403585777482484	2.135721723066178	1.2124714154728333	0.4403585777482484
ENSRNOG00000016552	Hmgcs1	1.924524737123275	-1.17364	0.4443466406118313	4.284413416110491	1.1736435786215478	0.4443466406118313
ENSRNOG00000014718	Acsl3	0.7468304950030619	-1.21415	0.44930291134443595	1.7493738294750751	1.2141515900951063	0.44930291134443595
ENSRNOG00000009872	Kcnh2	0.4308637471171511	-1.24968	0.455738457593234	1.0623584500272136	1.2496806511987995	0.455738457593234
ENSRNOG00000009536	Pgp	0.45958799692496116	-1.24515	0.45975983566594436	1.125243152951503	1.2451541509305324	0.45975983566594436
ENSRNOG00000018991	Gsn	1.608557989237364	-1.18865	0.4599544491102309	3.628840388124774	1.1886512178012403	0.4599544491102309
ENSRNOG00000001837	Sst	0.6606577455796316	-1.48874	0.46878728093351013	1.881038676222806	1.4887448049152257	0.46878728093351013
ENSRNOG00000013557	Lancl1	0.5457607463483913	-1.20239	0.4721754259335482	1.285206116015164	1.2023891641120314	0.4721754259335482
ENSRNOG00000015480	Prkcz	0.5170364965405814	-1.21466	0.47449316564957766	1.2313610891362414	1.21466316594561	0.47449316564957766
ENSRNOG00000016724	Epb41l3	1.0627972428889727	-1.15234	0.47638430119861	2.358962418447405	1.1523416540999272	0.47638430119861
ENSRNOG00000021314	Fdft1	0.7755547448108719	-1.16524	0.47714755789596264	1.75369715280112	1.1652443841108662	0.47714755789596264
ENSRNOG00000000231	Kctd17	0.5457607463483913	-1.19088	0.48121713638594676	1.274987351789967	1.190875882915754	0.48121713638594676
ENSRNOG00000005929	Them6	0.48831224673277124	-1.20635	0.48138383467530826	1.1598297395598622	1.206353219534699	0.48138383467530826
ENSRNOG00000020102	Sirt2	1.953248986931085	-1.13313	0.48521884510672125	4.227031124692076	1.1331307980113192	0.48521884510672125
ENSRNOG00000056135	Tsc22d3	1.0053487432733526	-1.14419	0.4865198193509443	2.222188189587076	1.1441875223514857	0.4865198193509443
ENSRNOG00000029886	Hba-a2	0.11489699923124029	-4.90408	0.48715810121670644	4.181439715071966	4.904083650417805	0.48715810121670644
ENSRNOG00000002896	Prdx6	1.608557989237364	-1.10371	0.5000880881196124	3.4213208684746186	1.1037055055397742	0.5000880881196124
ENSRNOG00000061299	LOC103694857	0.2585182482702907	-3.60219	0.5015425759928592	3.3918436639788583	3.602185126489696	0.5015425759928592
ENSRNOG00000015385	Pink1	1.3500397409670735	-1.08999	0.5161267634543911	2.853786424582907	1.0899899289956663	0.5161267634543911
ENSRNOG00000011815	Sgk1	0.6893819953874417	-1.11259	0.5321549048001704	1.5096258995762217	1.1125868288074177	0.5321549048001704
ENSRNOG00000029912	Sept5	0.804278994618682	-1.10163	0.534433092379751	1.7379759770700476	1.1016297466876968	0.534433092379751
ENSRNOG00000010668	Anxa6	0.8904517440421122	-1.07672	0.5459376820969677	1.884968970155574	1.0767179391181034	0.5459376820969677
ENSRNOG00000055530	Panx2	0.45958799692496116	-1.13312	0.5468311464499293	1.041134862790266	1.1331150180041998	0.5468311464499293
ENSRNOG00000019708	Ctsf	0.5457607463483913	-1.10996	0.5531571211206897	1.205421149179972	1.1099558875321864	0.5531571211206897
ENSRNOG00000042753	Fgf13	0.48831224673277124	-1.16621	0.5547886750201676	1.1279943587044408	1.1662138286814845	0.5547886750201676
ENSRNOG00000011726	Grin1	0.8904517440421122	-1.05734	0.5597344245835281	1.8598150889858582	1.0573404216549789	0.5597344245835281
ENSRNOG00000008305	Sc5d	0.9479002436577324	-1.05538	0.5672718849724433	1.9734005836428559	1.0553846869377759	0.5672718849724433
ENSRNOG00000001596	Atp5mc3	3.044770479627868	-1.013	0.5710232643026878	6.031429069225904	1.0130032761608483	0.5710232643026878
ENSRNOG00000009198	Rab6b	2.2117672352013757	-1.01808	0.5711061029412751	4.412147968925454	1.0180838480145116	0.5711061029412751
ENSRNOG00000008214	Fbxo9	0.6606577455796316	-1.06191	0.5711373252062576	1.3991846400654386	1.061905434558522	0.5711373252062576
ENSRNOG00000006787	Dhcr24	1.206418491928023	-1.02987	0.5761908243561629	2.452110384654009	1.029866773964128	0.5761908243561629
ENSRNOG00000018317	Aak1	0.45958799692496116	-1.08608	0.5913927925754738	1.0077273643617373	1.0860814841606923	0.5913927925754738
ENSRNOG00000040205	Zcchc24	0.5744849961562014	-1.04426	0.5933622020382656	1.2093514431127401	1.0442613084660652	0.5933622020382656
ENSRNOG00000032297	Msmo1	1.4649367401983138	-1.00089	0.5933622020382656	2.9064523632819994	1.0008910061797192	0.5933622020382656
ENSRNOG00000004333	Flywch1	1.6660064888529842	-0.994928	0.5947851045084409	3.2841536102210127	0.9949275860781872	0.5947851045084409
ENSRNOG00000004621	Rtn4	3.3607372275137783	-0.979743	0.5979146612153954	6.49992010601186	0.9797425523670416	0.5979146612153954
ENSRNOG00000010038	Psmc5	1.924524737123275	-0.985038	0.6016893405362433	3.759326146692674	0.9850384496525816	0.6016893405362433
ENSRNOG00000012206	Dennd5a	2.0968702359701354	-0.974459	0.6091095926213719	4.061172720729263	0.9744590177125256	0.6091095926213719
ENSRNOG00000003967	Vmp1	0.8330032444264921	-1.00598	0.6105100956232432	1.6825588326180176	1.0059796996936061	0.6105100956232432
ENSRNOG00000011732	Psmb7	1.3500397409670735	-0.978084	0.617497015809005	2.640764493426877	0.9780842318615817	0.617497015809005
ENSRNOG00000047143	Fkbp1b	0.6893819953874417	-1.04297	0.6314587531015604	1.4384875793931196	1.042967083446436	0.6314587531015604
ENSRNOG00000042978	Ncald	0.6319334957718216	-0.998548	0.6320520786301128	1.28324096904878	0.9985483344212973	0.6320520786301128
ENSRNOG00000016623	Tmeff2	0.5170364965405814	-1.01714	0.6320520786301128	1.0737563024322412	1.0171434459962367	0.6320520786301128
ENSRNOG00000013000	Ldhb	6.434231956949456	-0.932913	0.637088308045888	11.998401317954412	0.9329127370233667	0.637088308045888
ENSRNOG00000018755	Acss2	0.48831224673277124	-1.00867	0.637088308045888	1.0112646289012286	1.0086725516950046	0.637088308045888
ENSRNOG00000018569	Ahcyl1	1.924524737123275	-0.949464	0.637146759773005	3.6677502980591776	0.949463553921814	0.637146759773005
ENSRNOG00000000186	Tst	0.7468304950030619	-0.976557	0.6451091829422548	1.4836859596199525	0.9765567621149882	0.6451091829422548
ENSRNOG00000047321	Hba-a2	0.11489699923124029	-3.59632	0.6459125065293323	1.6888473029104465	3.596322887457036	0.6459125065293323
ENSRNOG00000017510	Mfge8	0.6319334957718216	-1.00648	0.647388749612616	1.2903154981277627	1.0064776706374072	0.647388749612616
ENSRNOG00000016924	Acly	1.7521792382764145	-0.938316	0.6487031392795002	3.318347167436095	0.938315767876896	0.6487031392795002
ENSRNOG00000029209	Rnf13	0.6319334957718216	-0.96458	0.6527301457872525	1.2533707351597425	0.9645799675118341	0.6527301457875493
ENSRNOG00000000805	Gja1	1.2351427417358332	-0.947073	0.6535756436589564	2.369181182672602	0.9470726103170851	0.6535756436589564
ENSRNOG00000021202	Rtn3	4.940570966943333	-0.907653	0.6566566200119656	9.06522295592959	0.9076532069791585	0.6566566200119656
ENSRNOG00000010350	Rcan2	1.953248986931085	-0.918475	0.6604465375439525	3.6425964168894622	0.9184747427234264	0.6604465375439525
ENSRNOG00000006824	Hdac11	1.0627972428889727	-0.931511	0.6687868913025069	2.0241013753755643	0.9315105261963201	0.6687868913025069
ENSRNOG00000019506	Dnajb2	0.8617274942343022	-0.923892	0.6796035380627425	1.6424698345037831	0.9238921314979851	0.6796035380627425
ENSRNOG00000030124	Ptpn11	1.0627972428889727	-0.91489	0.6866366023030879	2.0009126411722327	0.9148904053743876	0.6866366023030879
ENSRNOG00000001136	Pebp1	8.502377943111782	-0.874118	0.6874833264813555	15.20552116709317	0.8741179133876145	0.6874833264813555
ENSRNOG00000049681	AABR07031491.2	0.5744849961562014	-0.949839	0.6885711997721964	1.1327107114237625	0.9498389136327618	0.6885711997721964
ENSRNOG00000019725	Actr1a	0.804278994618682	-0.909311	0.6938303756569497	1.5210237519812493	0.9093108120813544	0.6938303756569497
ENSRNOG00000052486	Kcna6	0.9479002436577324	-0.914257	0.6938303756569497	1.7894628275893094	0.9142569498028985	0.6938303756569497
ENSRNOG00000000054	Abhd8	1.5511094896217439	-0.890809	0.6987168712907624	2.848284013077032	0.8908087414381908	0.6987168712907624
ENSRNOG00000018105	Thtpa	0.9479002436577324	-0.89961	0.6994797048683763	1.7713834754985762	0.899610173838497	0.6994797048683763
ENSRNOG00000010580	Acot7	2.4990097332794763	-0.868266	0.7066657130789855	4.486823553648047	0.8682655850488066	0.7066657130789855
ENSRNOG00000008461	Smdt1	1.2638669915436431	-0.0699049	0.7097961144096796	1.3190066438369696	0.06990494028449062	0.7097961144096796
ENSRNOG00000059911	AABR07026294.1	0.6319334957718216	-0.91489	0.7103560141387667	1.2109235606858473	0.9148904053743878	0.7103560141387667
ENSRNOG00000018441	Ggt7	0.5457607463483913	-0.927753	0.7149395334318359	1.0623584500272136	0.9277525563114373	0.7149395334318359
ENSRNOG00000017295	Sh3glb2	1.3500397409670735	-0.870938	0.718435011619636	2.451717355260732	0.8709378082890114	0.718435011619636
ENSRNOG00000020698	Rnd2	2.384112734048236	-0.856162	0.7203710153147352	4.247075623749193	0.8561622612907969	0.7203710153147352
ENSRNOG00000010124	Trim2	1.0627972428889727	-0.87292	0.7211556492176983	1.9435303497538186	0.8729202258629676	0.7211556492176983
ENSRNOG00000010365	Syn1	1.608557989237364	-0.849197	0.7315824284203534	2.8679354827408723	0.8491966363363549	0.7315824284203534
ENSRNOG00000018212	Abhd17a	0.6032092459640115	-0.883725	0.7332973326462582	1.133496770210316	0.8837251998121628	0.7332973326462582
ENSRNOG00000020748	Map4	1.4362124903905036	-0.850789	0.7386513435580782	2.568840114457221	0.8507888547821828	0.7386513435580782
ENSRNOG00000033064	Edil3	1.177694242120213	-0.855762	0.7389602518814842	2.122751753088043	0.8557617166468221	0.7389602518814842
ENSRNOG00000022432	Tmem59l	1.953248986931085	-0.831051	0.7458190175229489	3.4283953975536012	0.8310508127791968	0.7458190175229489
ENSRNOG00000010784	Scg3	1.3500397409670735	-0.841031	0.7478217160591369	2.4014095929213006	0.8410314798825032	0.7478217160591369
ENSRNOG00000033791	Apc2	0.7468304950030619	-0.860443	0.7491100586480366	1.3689213767831243	0.8604426213520115	0.7491100586480366
ENSRNOG00000017481	Sucla2	1.0915214926967827	-0.846777	0.7519016112450717	1.958858496091614	0.8467767853399253	0.7519016112450717
ENSRNOG00000013971	Psat1	1.177694242120213	-0.838838	0.7558291572414568	2.0979909013116043	0.8388376258023669	0.7558291572414568
ENSRNOG00000009161	Clasp2	0.8904517440421122	-0.838905	0.7560724047883773	1.5984505424567805	0.8389051787741153	0.7560724047883773
ENSRNOG00000057988	Pfkm	2.412836983856046	-0.813906	0.7581438846869886	4.17357912720643	0.8139064244704295	0.7581438846869886
ENSRNOG00000011684	Auh	1.2638669915436431	-0.8342	0.7599472221687734	2.2406605710710856	0.8342004425248933	0.7599472221687734
ENSRNOG00000019433	Rab3a	4.768225468096472	-0.807866	0.7645812969315988	8.165971704112252	0.8078660953609478	0.7645812969315988
ENSRNOG00000020897	Prpf19	0.9766244934655425	-0.824445	0.7736409014388458	1.730901447991065	0.8244445017794247	0.7736409014388458
ENSRNOG00000012406	Pcbp4	1.2351427417358332	-0.815634	0.7736525527506536	2.162840751202278	0.815634350981416	0.7736525527506536
ENSRNOG00000013657	Stmn3	7.9853414465712005	-0.796226	0.7743009138517422	13.53318109870035	0.7962260628758524	0.7743009138517422
ENSRNOG00000045636	Fasn	1.5511094896217439	-0.804689	0.7743009138517422	2.6832116679007725	0.8046888444196939	0.7743009138517422
ENSRNOG00000020279	Syt11	3.9639464734777903	-0.788528	0.7788353222272111	6.706260537482185	0.7885283925336792	0.7788353222272111
ENSRNOG00000004742	Chp1	0.8617274942343022	-0.82053	0.7792376019937568	1.5288843398467855	0.8205301695025957	0.7792376019937568
ENSRNOG00000026589	Dpy19l1	0.8330032444264921	-0.82875	0.7802139093756303	1.4880092829459974	0.8287503251925162	0.7802139093756303
ENSRNOG00000006853	Elavl2	0.6032092459640115	-0.843669	0.7818566320001497	1.1024474481414481	0.8436688898992172	0.7818566320001497
ENSRNOG00000014743	Hagh	0.7181062451952518	-0.820787	0.7850745004590338	1.2824549102622265	0.8207868387470187	0.7850745004590338
ENSRNOG00000008116	Plpp3	0.7755547448108719	-0.820345	0.7910088054692517	1.3807122585814287	0.8203447688673873	0.7910088054692517
ENSRNOG00000000168	Gatm	1.4649367401983138	-0.772472	0.8130260836129234	2.480801530363216	0.7724715325385113	0.8130260836129234
ENSRNOG00000004532	Dipk1b	0.5744849961562014	-0.803551	0.8146168993461808	1.0234485400928095	0.8035514493037259	0.8146168993461808
ENSRNOG00000010793	Spryd3	0.6606577455796316	-0.793269	0.8152841031234065	1.1614018571329694	0.7932692683416102	0.8152841031234065
ENSRNOG00000013313	Nceh1	0.5744849961562014	-0.815684	0.8183893859695061	1.0320951867448993	0.8156842772714872	0.8183893859695061
ENSRNOG00000021240	Atrn	0.8904517440421122	-0.779169	0.8183893859695061	1.5336006925661072	0.7791689623555669	0.8183893859695061
ENSRNOG00000012482	Ndrg4	7.123613952336898	-0.75603	0.8261753079594558	11.746076447470701	0.7560297517078065	0.8261753079594558
ENSRNOG00000014025	Rasgrf1	1.4936609900061237	-0.759995	0.8299979408481947	2.506741470319485	0.7599953235328297	0.8299979408481947
ENSRNOG00000003980	Ttc1	0.6032092459640115	-0.777925	0.8299979408481947	1.053318773981847	0.7779251002618792	0.8299979408481947
ENSRNOG00000021145	Gpr137	0.804278994618682	-0.780354	0.8339193597319267	1.3909310228066256	0.7803538647594029	0.8339193597319267
ENSRNOG00000017428	Map1b	5.515055963099534	-0.745628	0.8352967843116718	9.038889986580044	0.7456276911326465	0.8352967843116718
ENSRNOG00000016949	Slc25a33	0.5744849961562014	-0.797447	0.8377484047632021	1.0191252167667646	0.7974465563895548	0.8377484047632021
ENSRNOG00000001205	Agpat3	1.0053487432733526	-0.754355	0.8414309751237302	1.6959218319894291	0.7543553629623198	0.8414309751237302
ENSRNOG00000015304	Tmem160	0.7468304950030619	-0.984178	0.8435677533991955	1.4915465474854885	0.9841779897742562	0.8435677533991955
ENSRNOG00000002935	Ankrd40	0.7755547448108719	-0.756979	0.8444022616297968	1.3213648201966306	0.756979356385594	0.8444022616297968
ENSRNOG00000017495	Klhdc3	0.9191759938499223	-0.761872	0.8445644606439061	1.562684867668591	0.7618719423633733	0.8445644606439061
ENSRNOG00000017467	Rab4a	0.7755547448108719	-0.761263	0.8456948848872106	1.3252951141293985	0.7612628958771376	0.8456948848872106
ENSRNOG00000008392	Sbf1	0.6319334957718216	-0.769219	0.8490617157406939	1.094586860275912	0.7692188014608553	0.8490617157406939
ENSRNOG00000043300	Enho	1.7521792382764145	-0.729668	0.8537269048854167	2.8714727472803636	0.7296683965348351	0.8537269048854167
ENSRNOG00000058359	Fkbp8	1.7809034880842245	-0.73222	0.8541640846568466	2.9229595977996254	0.7322203240286865	0.8541640846568466
ENSRNOG00000049784	Tsnax	0.8617274942343022	-0.749084	0.8571020966109418	1.4549948139107454	0.7490837387013698	0.8571020966109418
ENSRNOG00000017905	Map1lc3b	2.9873219800122475	-0.716462	0.8581819306717695	4.81893339096695	0.7164623865592599	0.8581819306717695
ENSRNOG00000010389	Ndrg2	8.12896269561025	-0.712202	0.8619722444134696	12.99630294748423	0.7122022668666945	0.8619722444134696
ENSRNOG00000036684	Pcyt2	0.6606577455796316	-0.744124	0.8632412052102054	1.1224919471985653	0.744124035131831	0.8632412052102054
ENSRNOG00000011572	Klc1	3.7916009746309296	-0.711357	0.866022303167956	6.08252289035189	0.711357011289256	0.866022303167956
ENSRNOG00000021138	Cers2	0.6893819953874417	-0.755692	0.8661126476686307	1.178695150437149	0.7556918105251338	0.8661126476686307
ENSRNOG00000009364	Ndufb9	4.394810220594941	-0.706944	0.8692681059279984	7.021470110890186	0.7069437208241927	0.8692681059279984
ENSRNOG00000011282	Ppp2r1a	2.4415612336638564	-0.707216	0.8723295257745505	3.9216472861159963	0.707215994574909	0.8723295257745505
ENSRNOG00000021010	Arl2	1.0627972428889727	-0.725318	0.874741604542238	1.7544832115876736	0.725318161481615	0.874741604542238
ENSRNOG00000003229	Tspan7	3.6767039753996893	-0.700114	0.8795747282397847	5.853779783464788	0.7001144626302536	0.8795747282397847
ENSRNOG00000032828	Mapk8ip2	1.4936609900061237	-0.714505	0.8795747282397847	2.428921650450677	0.7145053100594861	0.8795747282397847
ENSRNOG00000052080	Camk2b	0.9479002436577324	-0.717351	0.879586864972066	1.5611127500954838	0.7173514517543748	0.879586864972066
ENSRNOG00000011984	Cxcl14	1.206418491928023	-0.717157	0.8813389403629309	1.9741866424294097	0.7171572091061442	0.8813389403629309
ENSRNOG00000005299	Kif5a	2.355388484240426	-0.702731	0.882489087881923	3.7730821754573625	0.7027307469724196	0.882489087881923
ENSRNOG00000001080	Arl6ip4	0.6319334957718216	-0.730913	0.888297138015414	1.065895714566705	0.7309125911414686	0.888297138015414
ENSRNOG00000003773	Hmox2	0.8904517440421122	-0.726852	0.8883774139174292	1.4789696069006308	0.7268521276451521	0.8883774139174292
ENSRNOG00000020497	Plekha1	0.6606577455796316	-0.740585	0.888658146575947	1.1197407414456277	0.7405849181349257	0.888658146575947
ENSRNOG00000017209	Tubb3	3.245840228282538	-0.707982	0.8895847037128524	5.201350990625285	0.7079817751346347	0.8895847037128524
ENSRNOG00000053362	Gabarapl1	2.0968702359701354	-0.69734	0.8898004887064522	3.351361636471347	0.6973395720468412	0.8898004887064522
ENSRNOG00000003583	Smyd2	0.6032092459640115	-0.732555	0.8909563351522944	1.020697334339872	0.732555311727199	0.8909563351522944
ENSRNOG00000052880	Prph	0.9766244934655425	-0.807644	0.9173703543101592	1.7108569489339478	0.8076438901598555	0.9173703543101592
ENSRNOG00000021067	Fxyd7	1.177694242120213	-0.801612	0.9336099821320908	2.0445389038259583	0.8016117841145476	0.9336099821320908
ENSRNOG00000043387	Cpe	6.7789229546431775	-0.649128	0.936569682609727	10.381478394013623	0.6491277554580832	0.936569682609727
ENSRNOG00000009112	Pon2	0.9479002436577324	-0.670106	0.9384190070941889	1.5108049877560523	0.6701062565154647	0.9384190070941889
ENSRNOG00000024022	Ndfip2	0.7755547448108719	-0.669892	0.9442754453208982	1.2439380297210991	0.6698918329961923	0.9442754453208982
ENSRNOG00000006997	App	3.93522222366998	-0.636136	0.9580470767113245	5.990554012325116	0.636136007657315	0.9580470767113245
ENSRNOG00000010872	Ckb	13.701467158325405	-0.631039	0.9604324780277498	20.677669409686178	0.6310386804135266	0.9604324780277498
ENSRNOG00000019721	Ypel3	3.245840228282538	-0.631081	0.962190345397876	4.931339797444117	0.6310810145954766	0.962190345397876
ENSRNOG00000003198	RGD1305733	1.3500397409670735	-0.634799	0.9699485519694384	2.0814836667939782	0.6347985074928446	0.9699485519694384
ENSRNOG00000010170	Tubb4b	2.5277339830872863	-0.625585	0.9739753206147429	3.8351808195950983	0.6255853917125056	0.9739753206147429
ENSRNOG00000001285	Atp2a2	3.016046229820058	-0.622842	0.9744022967348672	4.5591409620109795	0.6228423101573797	0.9744022967348672
ENSRNOG00000021182	Sv2a	1.522385239813934	-0.633073	0.9746758972253908	2.338917919390288	0.6330725238611784	0.9746758972253908
ENSRNOG00000050104	LOC108348122	2.010697486546705	-0.627943	0.9754643402039127	3.0644501793792767	0.6279425348095691	0.9754643402039127
ENSRNOG00000012415	Mpc1	2.5564582328950967	-0.623588	0.9773444990969553	3.872911641349672	0.6235882745177888	0.9773444990969553
ENSRNOG00000059714	Hsp90aa1	9.680072185231994	-0.612397	0.9774902288145115	14.433611438697518	0.6123966489654356	0.9774902288145115
ENSRNOG00000015420	Stxbp1	2.5277339830872863	-0.622478	0.9785993529032173	3.8269272023362855	0.6224775692193452	0.9785993529032173
ENSRNOG00000016810	Stmn1	6.922544203682228	-0.619718	0.9789788099286016	10.386587776126222	0.6197176070192953	0.9789788099286016
ENSRNOG00000014625	Atp5f1d	4.624604219057422	-0.609778	0.9852617764779285	6.90513341048025	0.6097777829277291	0.9852617764779285
ENSRNOG00000009255	Timm29	0.7468304950030619	-0.639361	0.9859649488785851	1.174371827111104	0.6393608944312413	0.9859649488785851
ENSRNOG00000001239	Ddt	1.7521792382764145	-0.619332	0.9868728370561555	2.6600229336974404	0.6193319060641854	0.9868728370561555
ENSRNOG00000057626	Kif1b	2.5851824827029066	-0.608525	0.9909168769590332	3.8752698177093325	0.6085248165193853	0.9909168769590332
ENSRNOG00000008052	Atp13a2	1.2351427417358332	-0.612466	0.9918493495729105	1.878680499863145	0.6124662866270125	0.9918493495729105
ENSRNOG00000030963	LOC108351137	3.6192554757840694	-0.599581	0.9957134165460562	5.375069982453634	0.5995807227303707	0.9957134165460562
ENSRNOG00000020696	Pmvk	0.6893819953874417	-0.634875	0.9971907770401314	1.0839750666574381	0.6348747664951634	0.9971907770401314
ENSRNOG00000014303	Lrp11	0.8904517440421122	-0.203051	1	1.028557922205408	0.20305059686185606	1
ENSRNOG00000060293	Ndufa3	2.6139067325107166	-0.190006	1	2.9312132150584387	0.19000577028304577	1
ENSRNOG00000027514	Ube2m	4.796949717904282	-0.169118	1	5.2760265753478786	0.16911825989799256	1
ENSRNOG00000051483	LOC103689961	8.588550692535211	-0.204534	1	9.655946134024633	0.2045340427284401	1
ENSRNOG00000001494	Napa	2.039421736354515	-0.37062	1	2.5998894365260887	0.37061973264557757	1
ENSRNOG00000016770	Calm1	10.168384431964766	-0.456444	1	13.606284565849837	0.4564441047785719	1
ENSRNOG00000018255	Clptm1	1.4362124903905036	-0.2235	1	1.662907362954177	0.22349978505914547	1
ENSRNOG00000020233	Rabac1	3.3032887278981584	-0.121712	1	3.5250806282996963	0.12171248959566672	1
ENSRNOG00000018390	Pld3	2.2117672352013757	-0.106431	1	2.345206389682717	0.10643081630960483	1
ENSRNOG00000019578	Rps16	9.392829687153894	-0.0365757	1	9.396939763855217	0.03657571989752206	1
ENSRNOG00000020941	Psenen	1.522385239813934	-0.0578935	1	1.5697593967475736	0.057893500568485856	1
ENSRNOG00000023150	Gpi	4.653328468865232	-0.2216	1	5.308648014989854	0.2215995246930147	1
ENSRNOG00000019418	Lrrc4b	0.804278994618682	-0.612414	1	1.238042588821947	0.6124142588065828	1
ENSRNOG00000037137	Svip	0.9479002436577324	-0.332617	1	1.1955954143480518	0.3326169921808717	1
ENSRNOG00000016358	Apba2	0.8617274942343022	-0.260381	1	1.036811539464221	0.26038053985600834	1
ENSRNOG00000018176	Rab6a	3.016046229820058	-0.449556	1	4.04309336863853	0.44955568768136356	1
ENSRNOG00000015221	Eif3f	2.2117672352013757	-0.257975	1	2.604998818638687	0.25797453358035605	1
ENSRNOG00000017751	Arl6ip1	2.4415612336638564	-0.250276	1	2.8569306597291217	0.250276109021474	1
ENSRNOG00000016218	Gtf3c1	0.9191759938499223	-0.139797	1	1.0151949228339967	0.13979745025208667	1
ENSRNOG00000018761	Eif3c	1.2638669915436431	-0.0797556	1	1.3280463198823362	0.07975564975648725	1
ENSRNOG00000053583	Mapk3	1.953248986931085	-0.123711	1	2.0995630188847114	0.12371105996122134	1
ENSRNOG00000052802	Aldoa	18.440968376614066	-0.243974	1	21.269964705354326	0.2439738488699783	1
ENSRNOG00000027098	Sez6l2	1.6372822390451742	-0.603228	1	2.4607570313060987	0.603228012927713	1
ENSRNOG00000016227	Glrx3	1.953248986931085	-0.0829071	1	2.041001639286467	0.08290705681685362	1
ENSRNOG00000017243	Bnip3	1.7234549884686043	-0.508183	1	2.423026209551525	0.5081830514609044	1
ENSRNOG00000014109	Psmd13	0.7755547448108719	-0.55468	1	1.1484318871548347	0.5546804066650637	1
ENSRNOG00000016611	Hras	1.3213154911592633	-0.358281	1	1.6825588326180176	0.3582814436244874	1
ENSRNOG00000020451	Cd81	8.416205193688352	-0.0557325	1	8.535419333792452	0.055732501808126944	1
ENSRNOG00000018117	Ndufv1	2.4415612336638564	-0.254042	1	2.864398218201381	0.2540416452998433	1
ENSRNOG00000019372	Pc	0.7468304950030619	-0.539446	1	1.0957659484557423	0.5394459317814588	1
ENSRNOG00000021025	Ppp2r5b	0.7755547448108719	-0.390174	1	1.02462762827264	0.39017444709008875	1
ENSRNOG00000021125	Prdx5	3.1309432290512977	-0.341383	1	3.892563111013512	0.3413827611688045	1
ENSRNOG00000021153	Fkbp2	3.1022189792434878	-0.330915	1	3.829285378695946	0.33091530804602143	1
ENSRNOG00000021164	Stip1	1.1489699923124028	-0.324139	1	1.4333781972805208	0.3241392244632734	1
ENSRNOG00000021175	Otub1	1.6372822390451742	-0.252034	1	1.9289882622025765	0.25203367115509145	1
ENSRNOG00000019804	B3gat3	1.4649367401983138	-0.152231	1	1.613778688794576	0.15223072875457877	1
ENSRNOG00000050585	Pgam1	6.175713708679166	-0.32596	1	7.5626715854323505	0.32595982632370424	1
ENSRNOG00000014078	Ndufb8	6.032092459640116	-0.409849	1	7.8299315728605805	0.4098493101551024	1
ENSRNOG00000017241	Dpcd	1.3213154911592633	-0.00458833	1	1.3166484674773087	0.004588334443448916	1
ENSRNOG00000010958	Prdx3	1.0915214926967827	-0.109811	1	1.1751578858976577	0.109811191173719	1
ENSRNOG00000030237	Cox7c	11.80566667100994	-0.158818	1	12.84734480743232	0.1588183111023831	1
ENSRNOG00000061582	Scamp1	0.9766244934655425	-0.509052	1	1.3909310228066256	0.5090518429420086	1
ENSRNOG00000011632	Cct5	1.924524737123275	-0.00718814	1	1.9085507337521825	0.007188144689998177	1
ENSRNOG00000049075	Fabp5	2.1255944857779454	-0.00287669	1	2.098776960098158	0.002876693312868772	1
ENSRNOG00000011441	Tpd52	1.206418491928023	-0.36798	1	1.5497148976904562	0.36798029659242876	1
ENSRNOG00000011705	Stmn2	6.146989458871356	-0.226667	1	7.02697252239606	0.22666748139783488	1
ENSRNOG00000011949	Ndufb5	4.883122467327713	-0.0372382	1	4.901076534161803	0.03723823337624621	1
ENSRNOG00000009276	Schip1	0.9766244934655425	-0.266413	1	1.1755509152909345	0.26641265785928553	1
ENSRNOG00000043377	Fdps	2.2692157348169957	-0.428871	1	3.0078539467474164	0.4288713056977487	1
ENSRNOG00000012393	S100a13	1.1489699923124028	-0.18212	1	1.2989621447798525	0.1821202195908455	1
ENSRNOG00000012053	S100a16	1.7234549884686043	-0.525625	1	2.4525034140472854	0.5256253737079349	1
ENSRNOG00000021042	Psmd4	0.9479002436577324	-0.146122	1	1.0505675682289093	0.14612212375962863	1
ENSRNOG00000021110	Mllt11	2.872424980781007	-0.178564	1	3.192577761587516	0.17856425646097351	1
ENSRNOG00000019328	Phgdh	0.7755547448108719	-0.558624	1	1.1515761223010492	0.5586235455485524	1
ENSRNOG00000061058	Csde1	1.7809034880842245	-0.106638	1	1.8944016755942175	0.1066380058129488	1
ENSRNOG00000032463	Rap1a	0.8904517440421122	-0.50612	1	1.269091910890815	0.5061196644979026	1
ENSRNOG00000020255	Sars	1.4362124903905036	-0.3739	1	1.8456660308278932	0.3738997512029073	1
ENSRNOG00000030547	Dpp6	1.6947307386607944	-0.394924	1	2.203322778709789	0.3949239737744109	1
ENSRNOG00000012764	Agap3	1.1489699923124028	-0.610515	1	1.7481947412952445	0.6105145934743184	1
ENSRNOG00000008017	Cdk5	0.7755547448108719	-0.515659	1	1.1177755944792436	0.5156592300529554	1
ENSRNOG00000009700	Dync1i1	1.0053487432733526	-0.435433	1	1.359488671344481	0.43543253599838966	1
ENSRNOG00000005512	Ndufa4	18.326071377382828	-0.0535178	1	18.52347530513599	0.05351776551811582	1
ENSRNOG00000056207	Capza2	1.2638669915436431	-0.288424	1	1.5347797807459376	0.2884243524737322	1
ENSRNOG00000007392	Atp6v1f	4.136291972324651	-0.0488119	1	4.189300302937503	0.04881194254821919	1
ENSRNOG00000010452	LOC100363502	4.509707219826182	-0.197641	1	5.061039497225464	0.19764140137767638	1
ENSRNOG00000026941	Tril	1.2351427417358332	-0.0137081	1	1.240400765181608	0.013708141592302936	1
ENSRNOG00000011052	Gars	0.9766244934655425	-0.328235	1	1.2270377658101965	0.3282350519922221	1
ENSRNOG00000005587	Suclg1	2.0681459861623255	-0.0413305	1	2.0979909013116043	0.04133048970110975	1
ENSRNOG00000010048	Dctn1	2.412836983856046	-0.238287	1	2.8003344270972614	0.23828704691221292	1
ENSRNOG00000016255	Podxl2	1.522385239813934	-0.547699	1	2.2045018668896192	0.5476987682493019	1
ENSRNOG00000011824	Trh	0.37341524750153093	-1.42731	1	1.051353627015463	1.427308693500472	1
ENSRNOG00000006818	Arl6ip5	1.2638669915436431	-0.0196165	1	1.2738082636101367	0.01961649410448202	1
ENSRNOG00000055860	Arl8b	2.5564582328950967	-0.0556528	1	2.612466377110947	0.05565278535728502	1
ENSRNOG00000011905	Atp6v1e1	4.308637471171511	-0.438136	1	5.7142543488515205	0.4381361243984929	1
ENSRNOG00000009236	Necap1	1.0053487432733526	-0.21852	1	1.1696554743917824	0.21851971971233877	1
ENSRNOG00000015409	Usp5	1.3787639907748834	-0.200597	1	1.5725106025005111	0.20059682270714818	1
ENSRNOG00000016589	Mlf2	4.595879969249611	-0.0179793	1	4.553245521111828	0.017979286473804645	1
ENSRNOG00000018630	LOC108351137	8.07151419599463	-0.350116	1	10.040328880649353	0.3501161266063879	1
ENSRNOG00000061684	Ndufa9	1.4362124903905036	-0.0417225	1	1.4659996369224961	0.041722517761899613	1
ENSRNOG00000013816	Cmas	1.1489699923124028	-0.0653696	1	1.1979535907077126	0.06536964530828004	1
ENSRNOG00000013895	Npdc1	1.8383519876998446	-0.102849	1	1.9494257906529706	0.10284864378083913	1
ENSRNOG00000015294	Paxx	1.6660064888529842	-0.0841259	1	1.7466226237221374	0.08412586927190646	1
ENSRNOG00000016272	Edf1	3.2745644780903485	-0.000137692	1	3.2122292312513565	0.00013769199289881406	1
ENSRNOG00000015396	Sptan1	3.6767039753996893	-0.127881	1	3.936975432453792	0.12788085575126296	1
ENSRNOG00000025832	Zer1	1.0915214926967827	-0.387164	1	1.4243385212351543	0.38716427584402613	1
ENSRNOG00000018457	Ptpa	1.2351427417358332	-0.164157	1	1.3767819646486605	0.16415665588049133	1
ENSRNOG00000018901	Rab14	1.2638669915436431	-0.0187262	1	1.273022204823583	0.018726216358927628	1
ENSRNOG00000005668	Ndufa8	5.658677212138584	-0.311211	1	6.861900177219801	0.3112105333538078	1
ENSRNOG00000004680	Kif5c	0.9766244934655425	-0.411698	1	1.3001412329596829	0.41169777428418763	1
ENSRNOG00000019047	Ola1	1.206418491928023	-0.0266263	1	1.2231074718774284	0.02662632168369694	1
ENSRNOG00000017939	Chn1	1.2351427417358332	-0.440579	1	1.6676237156734988	0.4405785371940828	1
ENSRNOG00000009155	Ndufs3	1.579833739429554	-0.582059	1	2.341276095749949	0.5820587011085413	1
ENSRNOG00000058478	Mapk8ip1	1.7234549884686043	-0.493367	1	2.398265357775086	0.49336675242712	1
ENSRNOG00000005719	Emc4	1.6660064888529842	-0.358207	1	2.1121399594695696	0.3582072049189591	1
ENSRNOG00000007542	Scg5	5.515055963099534	-0.373581	1	6.984132318528888	0.3735814233956871	1
ENSRNOG00000008452	Eid1	1.8096277378920347	-0.162818	1	2.0009126411722327	0.16281791881797314	1
ENSRNOG00000021255	Smox	0.7468304950030619	-0.542546	1	1.0981241248154032	0.5425462804836992	1
ENSRNOG00000021259	Prnp	6.233162208294786	-0.20126	1	7.000639553046515	0.20125977998841815	1
ENSRNOG00000005195	Cst3	52.708998397331484	-0.133407	1	56.25351100092306	0.13340735844719376	1
ENSRNOG00000036934	Abhd12	1.4362124903905036	-0.316886	1	1.774134681251514	0.31688614531334025	1
ENSRNOG00000008845	Pdrg1	1.0627972428889727	-0.352418	1	1.3547723186251592	0.3524177605621279	1
ENSRNOG00000025715	Dynlrb1	3.6192554757840694	-0.465596	1	4.898325328408865	0.4655960462061186	1
ENSRNOG00000025443	Map1lc3a	3.90649797386217	-0.463081	1	5.274847487168048	0.46308117373636315	1
ENSRNOG00000018225	Tp53inp2	1.0915214926967827	-0.408497	1	1.445562108472102	0.40849695702734135	1
ENSRNOG00000010945	Ywhab	3.8203252244387396	-0.000821131	1	3.7447840591414323	0.0008211307337468998	1
ENSRNOG00000057996	Phactr3	0.9191759938499223	-0.492657	1	1.2966039684201915	0.49265740469134	1
ENSRNOG00000056853	Psma7	1.8670762375076548	-0.0496627	1	1.907764674965629	0.04966267586471651	1
ENSRNOG00000012722	Ppdpf	2.2404914850091857	-0.46407	1	3.0436196215356057	0.46406999041644315	1
ENSRNOG00000006499	Cops5	0.8330032444264921	-0.413078	1	1.1154174181195828	0.4130777530324885	1
ENSRNOG00000030862	Atp6v1h	0.7468304950030619	-0.464601	1	1.0403488040037123	0.46460111956036454	1
ENSRNOG00000014635	Clta	3.4756342267450187	-0.0141201	1	3.4409723381384594	0.014120116534675153	1
ENSRNOG00000012550	Uqcrh	8.875793190613313	-0.228711	1	10.146446816834091	0.2287105548028454	1
ENSRNOG00000026646	Ndufs5	4.796949717904282	-0.191934	1	5.360134865509115	0.191934042740872	1
ENSRNOG00000010237	Map7d1	1.206418491928023	-0.392283	1	1.5760478670400024	0.3922827110290263	1
ENSRNOG00000010550	Trappc3	1.177694242120213	-0.192463	1	1.3402302310739174	0.19246283175125914	1
ENSRNOG00000007213	Yars	0.9766244934655425	-0.312442	1	1.213674766438785	0.3124423535992864	1
ENSRNOG00000011927	Sdc3	0.9766244934655425	-0.460564	1	1.344946583793239	0.46056377498148665	1
ENSRNOG00000010873	Pithd1	1.953248986931085	-0.147013	1	2.1337565760997936	0.14701324083016998	1
ENSRNOG00000013825	Rap1gap	0.9766244934655425	-0.102682	1	1.049388480049079	0.10268245860675855	1
ENSRNOG00000016398	Clstn1	3.1309432290512977	-0.516848	1	4.396033763801104	0.5168481163775367	1
ENSRNOG00000018289	Park7	3.4756342267450187	-0.324269	1	4.266334064019757	0.3242688827725835	1
ENSRNOG00000046227	Tprg1l	2.1830429853935653	-0.311423	1	2.66866958034953	0.31142299120573314	1
ENSRNOG00000008578	Cdk16	1.0915214926967827	-0.528462	1	1.570938484927404	0.5284617527989944	1
ENSRNOG00000003858	Atp6ap2	2.6139067325107166	-0.0639649	1	2.68596287365371	0.0639648813530247	1
ENSRNOG00000003611	Dynlt3	1.1202457425045929	-0.27758	1	1.3539862598386057	0.27758010625420126	1
ENSRNOG00000038686	Ap1s2	0.804278994618682	-0.581875	1	1.2121026488656776	0.5818749938258234	1
ENSRNOG00000002660	Magee1	1.0627972428889727	-0.211437	1	1.2286098833833037	0.2114372053980701	1
ENSRNOG00000054689	Cox7b	7.295959451183759	-0.439175	1	9.657125222204463	0.43917544602167835	1
ENSRNOG00000058249	Pgk1	6.146989458871356	-0.233751	1	7.06155910900442	0.23375057772775598	1
ENSRNOG00000027520	Pls3	0.9479002436577324	-0.106744	1	1.0222694519129791	0.10674362038407144	1
ENSRNOG00000039980	Slc25a5	4.251188971555891	-0.083932	1	4.410968880745623	0.08393198807435276	1
ENSRNOG00000052226	LOC108348144	3.93522222366998	-0.0274119	1	3.928328785801702	0.02741194422514992	1
ENSRNOG00000054352	Atp6ap1	1.8383519876998446	-0.463738	1	2.5035972351732707	0.46373752399436197	1
ENSRNOG00000055572	Idh3g	1.4362124903905036	-0.550329	1	2.085806990120023	0.5503285283153131	1
ENSRNOG00000057620	Slc6a8	0.9479002436577324	-0.485852	1	1.3296184374554434	0.48585222678622564	1
ENSRNOG00000015215	Cript	1.0627972428889727	-0.426628	1	1.4263036682015384	0.42662753435614276	1
ENSRNOG00000004612	Ppp1cb	2.1255944857779454	-0.156958	1	2.3353806548507965	0.156958190031377	1
ENSRNOG00000026742	Ypel5	1.7521792382764145	-0.434733	1	2.340490036963395	0.43473294311183974	1
ENSRNOG00000008961	Mapre3	0.9191759938499223	-0.580429	1	1.377961052828491	0.5804288108109744	1
ENSRNOG00000051650	Ywhaq	7.324683700991568	-0.0232588	1	7.266720452294914	0.02325881920817352	1
ENSRNOG00000039091	Pnpla8	1.0053487432733526	-0.200967	1	1.1555064162338173	0.20096728236136693	1
ENSRNOG00000004067	Nrcam	1.2638669915436431	-0.503199	1	1.7812092103304966	0.5031985644729258	1
ENSRNOG00000045892	Cfl2	1.608557989237364	-0.216197	1	1.8492032953673845	0.21619680597617108	1
ENSRNOG00000004629	Fkbp3	2.9873219800122475	-0.197782	1	3.363545547662928	0.19778222955336866	1
ENSRNOG00000009080	Atp6v1d	1.924524737123275	-0.218463	1	2.2096112490022177	0.2184627052070799	1
ENSRNOG00000003951	Psmc1	1.7809034880842245	-0.330697	1	2.2127554841484325	0.3306967269687292	1
ENSRNOG00000009166	Ddx24	0.8330032444264921	-0.282873	1	1.0191252167667646	0.2828733835597964	1
ENSRNOG00000006178	Dync1h1	2.384112734048236	-0.409225	1	3.115544000505262	0.4092250393243433	1
ENSRNOG00000010218	NEWGENE_619861	1.3787639907748834	-0.339673	1	1.7316875067776187	0.33967255207884295	1
ENSRNOG00000013128	Tmem179	1.177694242120213	-0.0591827	1	1.2219283836975978	0.059182657155820134	1
ENSRNOG00000033688	Cep170b	0.7755547448108719	-0.412678	1	1.0407418333969891	0.4126784212286334	1
ENSRNOG00000002642	Ptges3	1.3213154911592633	-0.197718	1	1.5053025762501768	0.19771767366285792	1
ENSRNOG00000002840	Atp5f1b	13.672742908517595	-0.230131	1	15.62802776486574	0.2301310284065856	1
ENSRNOG00000006130	Rab5b	1.1202457425045929	-0.222971	1	1.3036784974991742	0.22297129098511612	1
ENSRNOG00000007784	Bloc1s1	2.1255944857779454	-0.0224617	1	2.127468105807365	0.02246169663569786	1
ENSRNOG00000020407	Atcay	1.0053487432733526	-0.288055	1	1.2274307952034733	0.2880549516162822	1
ENSRNOG00000020266	Eef2	6.2618864581025955	-0.287954	1	7.468344531045917	0.28795372939309827	1
ENSRNOG00000019682	Timm13	3.217115978474728	-0.199173	1	3.6233379766188984	0.19917328781812782	1
ENSRNOG00000016952	Uqcr11	9.967314683310095	-0.0499393	1	10.062731556066131	0.049939312333561414	1
ENSRNOG00000024568	Ndufs7	2.700079481934147	-0.0660319	1	2.7775387222872063	0.06603193113728434	1
ENSRNOG00000013604	Gpx4	8.330032444264921	-0.484853	1	11.375056700217394	0.4848527194124759	1
ENSRNOG00000008414	Bsg	7.525753449646239	-0.270402	1	8.860454642032373	0.2704021151491962	1
ENSRNOG00000008296	Tpgs1	1.0053487432733526	-0.174232	1	1.1342828289968696	0.1742316057102846	1
ENSRNOG00000042740	Mrpl42	1.3787639907748834	-0.0240325	1	1.3913240521999024	0.024032499192323198	1
ENSRNOG00000059744	Atxn7l3b	0.9191759938499223	-0.250974	1	1.096552007242296	0.25097350462422907	1
ENSRNOG00000025481	Dctn2	2.2979399846248056	-0.116744	1	2.4528964434405625	0.11674385395120113	1
ENSRNOG00000009550	Sqle	0.804278994618682	-0.564941	1	1.1979535907077126	0.5649406547987915	1
ENSRNOG00000029941	Grina	5.687401461946394	-0.386868	1	7.267899540474745	0.38686825675241154	1
ENSRNOG00000012457	Cyc1	4.682052718673042	-0.0898833	1	4.875136594205534	0.08988332507832464	1
ENSRNOG00000014811	Cyhr1	1.0627972428889727	-0.137121	1	1.1669042686388447	0.13712091716115793	1
ENSRNOG00000024128	Aco2	2.757527981549767	-0.55808	1	3.9888553123663306	0.5580804796893888	1
ENSRNOG00000005358	Pmm1	1.3787639907748834	-0.404955	1	1.8118655030060875	0.40495532121333444	1
ENSRNOG00000007400	Srebf2	1.177694242120213	-0.298834	1	1.4428109027191642	0.29883413555166316	1
ENSRNOG00000008569	Ndufa6	4.854398217519902	-0.430135	1	6.3977324637598905	0.43013473757923526	1
ENSRNOG00000053468	Tuba1b	8.243859694841492	-0.431623	1	10.849969430799579	0.43162271455072965	1
ENSRNOG00000060728	Tuba1a	15.970682893142401	-0.00586235	1	15.621739294573311	0.005862347267110657	1
ENSRNOG00000020474	Pin1	2.872424980781007	-0.0954125	1	3.0137493876465684	0.09541248645903022	1
ENSRNOG00000033426	Cdc37	1.7234549884686043	-0.074463	1	1.7937861509153543	0.07446302222531354	1
ENSRNOG00000013360	Prkcsh	0.8617274942343022	-0.392956	1	1.1366410053565303	0.3929555124593396	1
ENSRNOG00000006545	Sept7	1.8383519876998446	-0.596684	1	2.745310312038508	0.5966843292830255	1
ENSRNOG00000009888	Timm8b	6.434231956949456	-0.345633	1	7.985964241991474	0.3456328053591067	1
ENSRNOG00000009054	Elmod1	0.8330032444264921	-0.417137	1	1.1185616532657972	0.4171373970503624	1
ENSRNOG00000010277	Idh3a	1.8096277378920347	-0.365732	1	2.3031522446020984	0.3657323369153117	1
ENSRNOG00000011381	Acsbg1	1.8958004873154648	-0.598095	1	2.8325628373459595	0.5980953202723815	1
ENSRNOG00000015780	Rcn2	1.8096277378920347	-0.123179	1	1.9466745849000329	0.12317936816297836	1
ENSRNOG00000018816	Cox5a	7.9853414465712005	-0.236124	1	9.178808450586589	0.23612372777498347	1
ENSRNOG00000009029	Nptn	2.9298734803966275	-0.516688	1	4.11580380639474	0.5166878300073066	1
ENSRNOG00000042903	Cox7a2l2	8.990690189844553	-0.384101	1	11.446195020400497	0.384101359897278	1
ENSRNOG00000032134	Uqcrc1	2.4702854834716663	-0.593519	1	3.6665712098793475	0.593519084807008	1
ENSRNOG00000043006	Epm2aip1	1.206418491928023	-0.101137	1	1.2879573217681017	0.10113659931397606	1
ENSRNOG00000018848	Eif1b	2.4990097332794763	-0.568968	1	3.646133681428953	0.5689677271291538	1
ENSRNOG00000048320	Ndufa11	2.671355232126337	-0.199975	1	3.015714534612952	0.19997541284177123	1
ENSRNOG00000012178	Lmbrd1	1.2925912413514533	-0.501412	1	1.8185470026917934	0.5014124079670925	1
ENSRNOG00000012207	Dst	1.5511094896217439	-0.15623	1	1.7116430077205014	0.1562297401088627	1
ENSRNOG00000014162	Plekhb2	1.9819732367388951	-0.298598	1	2.404553828067515	0.2985983818064062	1
ENSRNOG00000016660	Cox5b	12.437600166781762	-0.239654	1	14.313344444354815	0.23965367107857682	1
ENSRNOG00000016789	Actr1b	1.0915214926967827	-0.508477	1	1.5493218682971794	0.5084769911621834	1
ENSRNOG00000011825	Ndufb3	3.6479797255918793	-0.108986	1	3.855618348045492	0.10898569224279098	1
ENSRNOG00000011841	Map2	2.5564582328950967	-0.565182	1	3.71923714857844	0.5651824769267291	1
ENSRNOG00000014399	Aamp	1.206418491928023	-0.182425	1	1.3626329064906955	0.18242464343635212	1
ENSRNOG00000018586	Retreg2	1.3213154911592633	-0.419626	1	1.755662299767504	0.41962583372229284	1
ENSRNOG00000003597	Tuba4a	1.6660064888529842	-0.46899	1	2.2807495691853203	0.4689899696215185	1
ENSRNOG00000015055	Scg2	2.9873219800122475	-0.216206	1	3.4067787809233767	0.21620556495049836	1
ENSRNOG00000015461	Serpine2	2.010697486546705	-0.104462	1	2.13179142913341	0.1044615176311372	1
ENSRNOG00000017297	Cab39	0.9766244934655425	-0.555174	1	1.4361294030334586	0.5551738888114486	1
ENSRNOG00000031479	Hdlbp	1.177694242120213	-0.246017	1	1.3909310228066256	0.24601743710821491	1
ENSRNOG00000015528	Pja2	3.044770479627868	-0.191644	1	3.413067251215806	0.19164436211322378	1
ENSRNOG00000042503	Ndufv2	3.217115978474728	-0.272837	1	3.813171173571597	0.2728374098209212	1
ENSRNOG00000000064	Atp5me	6.606577455796317	-0.110794	1	6.967232054617986	0.11079433954974593	1
ENSRNOG00000002205	Ociad1	1.7234549884686043	-0.337234	1	2.152228957583804	0.3372340423822663	1
ENSRNOG00000002343	Uchl1	17.521792382764144	-0.269344	1	20.569979355928332	0.26934382016031844	1
ENSRNOG00000055319	Mrfap1	5.227813465021433	-0.0977657	1	5.469790066233345	0.09776566870591896	1
ENSRNOG00000013039	Add1	2.1255944857779454	-0.00961386	1	2.1086026949300782	0.009613863681255497	1
ENSRNOG00000055471	Ywhah	10.742869428120967	-0.341295	1	13.270244434598165	0.34129536659604653	1
ENSRNOG00000061231	Selenom	3.3032887278981584	-0.320897	1	4.047023662571298	0.3208967745865001	1
ENSRNOG00000008786	Ap1b1	1.0627972428889727	-0.174994	1	1.1979535907077126	0.17499413648277812	1
ENSRNOG00000043210	Ppp3r1	1.924524737123275	-0.357528	1	2.433244973776722	0.3575281298106864	1
ENSRNOG00000008103	Mdh1	6.376783457333836	-0.538502	1	9.047143603838856	0.5385015280159036	1
ENSRNOG00000042419	Acyp2	1.4936609900061237	-0.287044	1	1.8059700621069354	0.28704384299952934	1
ENSRNOG00000030515	Nfasc	1.2925912413514533	-0.373045	1	1.6636934217407309	0.37304481286719177	1
ENSRNOG00000006237	Gpr37l1	2.010697486546705	-0.543368	1	2.8899451287643734	0.5433675566152296	1
ENSRNOG00000002544	Kifap3	1.4362124903905036	-0.577255	1	2.1251099294477043	0.577255309227304	1
ENSRNOG00000003163	Sdhc	1.9819732367388951	-0.308701	1	2.4214540919784175	0.3087011650110001	1
ENSRNOG00000038372	Ndufs2	3.4756342267450187	-0.0909601	1	3.6292334175180505	0.09096012322352975	1
ENSRNOG00000003983	Pfdn2	2.2404914850091857	-0.0500877	1	2.2842868337248117	0.05008765997139841	1
ENSRNOG00000058739	Snn	0.7468304950030619	-0.615023	1	1.1547203574472635	0.6150233564044792	1
ENSRNOG00000002520	Litaf	0.9191759938499223	-0.142586	1	1.0171600698003807	0.14258634545827323	1
ENSRNOG00000003125	Rogdi	2.2117672352013757	-0.135862	1	2.3935490050557644	0.13586238513804294	1
ENSRNOG00000003721	Paqr4	1.177694242120213	-0.174589	1	1.3237229965562913	0.17458850525961253	1
ENSRNOG00000006375	Vdac1	1.8958004873154648	-0.304803	1	2.3114058618609112	0.30480309334590716	1
ENSRNOG00000052219	Gm2a	0.8617274942343022	-0.553709	1	1.2706640284639221	0.5537088680034017	1
ENSRNOG00000049219	Rnf187	4.193740471940271	-0.50711	1	5.835307401980777	0.507109865207823	1
ENSRNOG00000002928	Guk1	2.6139067325107166	-0.463191	1	3.542373921603876	0.4631909935749614	1
ENSRNOG00000003338	Pmp22	0.804278994618682	-0.416036	1	1.0804378021179468	0.41603612308842763	1
ENSRNOG00000002886	Myh10	0.9191759938499223	-0.385608	1	1.2038490316068646	0.3856076774831188	1
ENSRNOG00000007869	Wscd1	1.177694242120213	-0.502585	1	1.6617282747743467	0.5025846371666569	1
ENSRNOG00000002755	Pafah1b1	2.039421736354515	-0.398051	1	2.6498041694722434	0.3980510958023815	1
ENSRNOG00000061543	Ap2b1	0.8904517440421122	-0.165083	1	1.0018319234625852	0.1650827466628356	1
ENSRNOG00000004291	Cltc	5.141640715598003	-0.153698	1	5.592808266328986	0.15369754048927708	1
ENSRNOG00000008921	Dynll2	3.7054282252074993	-0.566425	1	5.377035129420018	0.5664249165723863	1
ENSRNOG00000002749	Spag9	1.4649367401983138	-0.113063	1	1.5705454555341272	0.11306335419597013	1
ENSRNOG00000046799	Phb	1.177694242120213	-0.298834	1	1.4428109027191642	0.29883413555166316	1
ENSRNOG00000007235	Atp5mc1	4.768225468096472	-0.0101821	1	4.697487308444416	0.010182057598813632	1
ENSRNOG00000046493	Pnpo	1.0627972428889727	-0.306074	1	1.311932114757987	0.30607407953614546	1
ENSRNOG00000023095	Npepps	0.9191759938499223	-0.135324	1	1.0120506876877822	0.13532397367277876	1
ENSRNOG00000007227	Mien1	2.355388484240426	-0.152802	1	2.577093731716034	0.15280196996275164	1
ENSRNOG00000036814	Atp6v0a1	1.7809034880842245	-0.0560867	1	1.8291587963102671	0.05608674386285484	1
ENSRNOG00000020970	Rundc3a	1.0915214926967827	-0.0156402	1	1.100875330568341	0.015640236485184908	1
ENSRNOG00000003626	Atp5pd	5.802298461177635	-0.00971584	1	5.708358907952368	0.009715840910692553	1
ENSRNOG00000046698	Gps1	1.1489699923124028	-0.254046	1	1.365384112243633	0.25404647279676384	1
ENSRNOG00000013505	Vdac2	3.561806976168449	-0.222171	1	4.072570573134291	0.2221710211865877	1
ENSRNOG00000006751	Psmd6	1.2925912413514533	-0.0971413	1	1.3740307588957228	0.09714133955731874	1
ENSRNOG00000007895	Pdhb	1.953248986931085	-0.108783	1	2.077946402254487	0.10878321964613769	1
ENSRNOG00000007203	Psmc6	1.4074882405826936	-0.12567	1	1.52338192834091	0.1256700448930711	1
ENSRNOG00000009713	Oxa1l	1.0340729930811627	-0.0444893	1	1.0655026851734282	0.044489312424009164	1
ENSRNOG00000016414	Slc22a17	4.509707219826182	-0.584539	1	6.617828923994903	0.5845393114226085	1
ENSRNOG00000016460	Clu	7.554477699454049	-0.437005	1	9.982946589230938	0.4370047700043487	1
ENSRNOG00000009820	Bnip3l	1.2925912413514533	-0.253017	1	1.5308494868131695	0.2530172209419446	1
ENSRNOG00000001030	Tsc22d1	2.5564582328950967	-0.213957	1	2.9154920393273662	0.21395714369803476	1
ENSRNOG00000038228	Serp2	1.0627972428889727	-0.453793	1	1.4534226963376382	0.453793286597025	1
ENSRNOG00000010311	Dzip1	0.9479002436577324	-0.193358	1	1.0855471842305453	0.19335822047876777	1
ENSRNOG00000010737	Mbnl2	1.0915214926967827	-0.110293	1	1.1755509152909345	0.11029345594200367	1
ENSRNOG00000018343	Isca1	2.0681459861623255	-0.239	1	2.406125945640622	0.23899962379047346	1
ENSRNOG00000018651	Agtpbp1	0.8617274942343022	-0.484724	1	1.211316590079124	0.4847240786369153	1
ENSRNOG00000018839	Ntrk2	2.0681459861623255	-0.00382734	1	2.0441458744326817	0.0038273399795891727	1
ENSRNOG00000019282	Ubqln1	1.3213154911592633	-0.0776199	1	1.3850355819074736	0.0776199054124963	1
ENSRNOG00000017506	Cltb	1.9819732367388951	-0.0244399	1	1.9883357005873747	0.02443986755332128	1
ENSRNOG00000017866	Sirt5	1.2925912413514533	-0.18555	1	1.4608902548098976	0.185550313779084	1
ENSRNOG00000017558	Tubb2a	5.917195460408875	-0.120738	1	6.286505145462553	0.12073782322741966	1
ENSRNOG00000017444	Nrsn1	1.5511094896217439	-0.460832	1	2.1141051064359533	0.4608319588359425	1
ENSRNOG00000060141	Epdr1	1.0340729930811627	-0.295773	1	1.2683058521042614	0.29577271256544563	1
ENSRNOG00000019223	Atp5f1c	3.87777372405436	-0.159681	1	4.243145329816426	0.15968126131215943	1
ENSRNOG00000016064	Tkt	1.4936609900061237	-0.326674	1	1.856277824446367	0.32667400975057326	1
ENSRNOG00000057367	Glud1	3.217115978474728	-0.557931	1	4.646393487318432	0.5579307873604176	1
ENSRNOG00000013961	Ghitm	1.7234549884686043	-0.513088	1	2.431279826810338	0.513088195967366	1
ENSRNOG00000039417	Dda1	1.0915214926967827	-0.38796	1	1.425124580021708	0.38796002602464663	1
ENSRNOG00000018932	Ccdc124	1.4649367401983138	-0.150825	1	1.6122065712214688	0.1508249356680582	1
ENSRNOG00000033057	AABR07025010.1	4.624604219057422	-0.344903	1	5.746875788493496	0.3449029111567028	1
ENSRNOG00000010731	Gpm6a	1.8670762375076548	-0.420726	1	2.4674385309918043	0.4207261925350271	1
ENSRNOG00000010830	Slc25a4	11.86311517062556	-0.17221	1	13.030103475306035	0.1722095776524113	1
ENSRNOG00000017956	Golga7	1.2925912413514533	-0.0709136	1	1.349269907119284	0.0709135828617366	1
ENSRNOG00000019277	Vdac3	3.3032887278981584	-0.125407	1	3.534120304345063	0.1254069731534082	1
ENSRNOG00000019629	Lamp1	3.93522222366998	-0.317115	1	4.802033127056047	0.31711535786301703	1
ENSRNOG00000001551	Atp5pf	7.0948897025290885	-0.0500556	1	7.171607339121927	0.05005563584187733	1
ENSRNOG00000002115	Sod1	4.136291972324651	-0.00721068	1	4.07021239677463	0.007210678141917892	1
ENSRNOG00000002051	Synj1	1.2638669915436431	-0.521227	1	1.8036118857472747	0.5212265568881107	1
ENSRNOG00000002028	Tmem50b	1.0915214926967827	-0.600603	1	1.6515095105491497	0.6006027372063412	1
ENSRNOG00000001991	Atp5po	7.4108564504149985	-0.0795496	1	7.644421699233927	0.07954963463647369	1
ENSRNOG00000001628	Pcp4	6.175713708679166	-0.611214	1	9.216146242947884	0.6112140150432479	1
ENSRNOG00000001992	Atp6v1a	1.8096277378920347	-0.297692	1	2.19703430841736	0.29769184454587727	1
ENSRNOG00000001769	Tnk2	1.0627972428889727	-0.285184	1	1.2930667038807002	0.28518401259737874	1
ENSRNOG00000030245	Tango2	0.8904517440421122	-0.609937	1	1.3638119946705258	0.6099368647452612	1
ENSRNOG00000038001	Slc25a1	0.8904517440421122	-0.571609	1	1.3280463198823362	0.571608746086162	1
ENSRNOG00000054118	Tpgs2	0.7755547448108719	-0.361683	1	1.0045831292155227	0.3616827381006599	1
ENSRNOG00000019934	Paip2	2.2979399846248056	-0.105141	1	2.433244973776722	0.10514096817640106	1
ENSRNOG00000018653	Pfdn1	3.1309432290512977	-0.0165387	1	3.1076834126397257	0.016538657121163647	1
ENSRNOG00000045637	Rnf14	3.073494729435678	-0.195069	1	3.4531562493300405	0.1950686913536699	1
ENSRNOG00000018387	Wdr7	0.7468304950030619	-0.467323	1	1.0423139509700965	0.4673226729818426	1
ENSRNOG00000017852	Nars	1.7521792382764145	-0.16636	1	1.9431373203605418	0.1663597101762131	1
ENSRNOG00000017032	Atp5f1a	6.089540959255736	-0.0979759	1	6.367469200477576	0.09797588685543124	1
ENSRNOG00000025791	Dync1li2	1.4362124903905036	-0.324217	1	1.7831743572968806	0.324216766617457	1
ENSRNOG00000011782	Got2	2.5564582328950967	-0.38399	1	3.2802233162882444	0.3839901741519731	1
ENSRNOG00000015843	Itfg1	2.2404914850091857	-0.0159335	1	2.2308348362391657	0.01593349301438951	1
ENSRNOG00000016251	Dnaja2	1.4936609900061237	-0.0819687	1	1.566615161601359	0.08196865035074674	1
ENSRNOG00000003853	Scoc	3.016046229820058	-0.0136133	1	2.9885955064768526	0.013613292965275248	1
ENSRNOG00000028717	Ndufb7	3.533082726360639	-0.141642	1	3.8206387320438564	0.14164232331832172	1
ENSRNOG00000005257	Prkaca	0.8330032444264921	-0.511292	1	1.1940232967749445	0.5112915788303913	1
ENSRNOG00000003747	Asna1	0.9479002436577324	-0.209971	1	1.0981241248154032	0.2099709413968284	1
ENSRNOG00000017235	Atp6v0d1	2.8149764811653872	-0.460832	1	3.8057036150993375	0.46083195883594197	1
ENSRNOG00000018404	Aars	1.6660064888529842	-0.426358	1	2.2143276017215396	0.4263580606143573	1
ENSRNOG00000017817	Cox4i1	14.161055155250367	-0.418718	1	18.445262455873905	0.4187183047860392	1
ENSRNOG00000017023	Tcf25	3.3607372275137783	-0.432745	1	4.448699702500196	0.4327445032740187	1
ENSRNOG00000018836	RGD1559896	0.9479002436577324	-0.230471	1	1.1138453005464755	0.23047139349586704	1
ENSRNOG00000000437	Agpat1	1.3213154911592633	-0.0792561	1	1.3866076994805807	0.0792560780187021	1
ENSRNOG00000000847	Csnk2b	1.6660064888529842	-0.10475	1	1.7717765048918532	0.10474996019229488	1
ENSRNOG00000025909	Uqcc2	2.728803731741957	-0.172044	1	3.020823916725551	0.17204366732134946	1
ENSRNOG00000061176	Nudt3	1.6372822390451742	-0.236967	1	1.9089437631454593	0.2369669944249081	1
ENSRNOG00000000541	Glo1	1.522385239813934	-0.311266	1	1.8712129413908858	0.31126561802348085	1
ENSRNOG00000001211	Gatd3a	1.522385239813934	-0.220296	1	1.7568413879473344	0.2202955432957886	1
ENSRNOG00000001295	S100b	23.036848345863678	-0.428101	1	30.178761962759747	0.42810071263821303	1
ENSRNOG00000048682	Zwint	21.026150859316974	-0.3837	1	26.71302877284485	0.3836998775869569	1
ENSRNOG00000047276	AABR07044711.1	8.18641119522587	-0.43045	1	10.765861140638341	0.4304495320593529	1
ENSRNOG00000000610	Cisd1	3.3894614773215888	-0.0422748	1	3.422499956654449	0.042274808956489496	1
ENSRNOG00000000549	Tspyl1	1.1489699923124028	-0.224688	1	1.3378720547142564	0.2246882931979653	1
ENSRNOG00000050735	Cd99	1.2351427417358332	-0.116439	1	1.3319766138151043	0.1164391543030242	1
ENSRNOG00000000902	Hsph1	1.2351427417358332	-0.18622	1	1.3980055518856083	0.18622039154647796	1
ENSRNOG00000027049	Atp5mf	9.450278186769514	-0.268647	1	11.104259448249673	0.26864650869148354	1
ENSRNOG00000001068	Rac1	3.4756342267450187	-0.125383	1	3.7168789722187787	0.12538330381153373	1
ENSRNOG00000001235	Gna12	1.9819732367388951	-0.420825	1	2.6171827298302683	0.4208246599302734	1
ENSRNOG00000001346	Cops6	1.7521792382764145	-0.441017	1	2.3507088011885924	0.44101709964909197	1
ENSRNOG00000027028	Lamtor4	2.0968702359701354	-0.0946751	1	2.2068600432492804	0.09467506959222582	1
ENSRNOG00000050841	Ache	1.0053487432733526	-0.532965	1	1.4546017845174686	0.5329653933448769	1
ENSRNOG00000001420	Fis1	4.509707219826182	-0.461553	1	6.0770204788460145	0.4615530921523914	1
ENSRNOG00000001436	Ywhag	5.773574211369825	-0.57652	1	8.413973251269919	0.5765195216957948	1
ENSRNOG00000001440	Mdh2	3.561806976168449	-0.318166	1	4.352800530540655	0.3181662686214588	1
ENSRNOG00000001454	Eif4h	2.1543187355857554	-0.489236	1	2.9795558304314858	0.48923644264367394	1
ENSRNOG00000057823	Ubc	9.622623685616375	-0.0378609	1	9.634722546787685	0.03786093331090301	1
ENSRNOG00000001385	Plbd2	1.4649367401983138	-0.279254	1	1.7623437994532096	0.27925376658214673	1
ENSRNOG00000001170	Cox6a1	15.22385239813934	-0.32053	1	18.522296216956157	0.3205300017750865	1
ENSRNOG00000001185	RGD1311899	2.872424980781007	-0.181048	1	3.1980801730933917	0.181048297238531	1
ENSRNOG00000001192	Gltp	1.2351427417358332	-0.169909	1	1.3822843761545358	0.16990936375127896	1

## Sheet: p0.05
FeatureID	FeatureName	AP Average	AP Log2 Fold Change	AP P-Value	other Average	other Log2 Fold Change	other P-Value
ENSRNOG00000015445	Mal	0.2010697486546705	-5.16416	8.814400577615476e-07	8.01229721134102	5.164163089116723	8.814400577615476e-07
ENSRNOG00000002963	C1ql1	0.057448499615620145	-4.88818	0.006728758373776459	2.4811945597564926	4.888177259508444	0.006728758373776459
ENSRNOG00000018950	Fa2h	0.057448499615620145	-4.70756	6.482064958456536e-05	2.189173720551824	4.707559314852036	6.482064958456536e-05
ENSRNOG00000002524	Gpr37	0.057448499615620145	-4.33932	0.0001642056895598627	1.6959218319894291	4.339317863683476	0.0001642056895598627
ENSRNOG00000049949	Hapln4	0.08617274942343021	-4.27218	0.00014929553056943368	2.158517427876233	4.272179791435109	0.00014929553056943368
ENSRNOG00000012404	Thrsp	0.028724249807810073	-4.2102	0.004060405559355131	1.0336673043180067	4.210196748082504	0.004060405559355131
ENSRNOG00000009345	Ugt8	0.17234549884686043	-4.16492	0.00013334633982043065	3.507001276208963	4.164921091103151	0.00013334633982043065
ENSRNOG00000031927	Klk6	0.08617274942343021	-4.1226	0.0005364764713534963	1.9458885261134793	4.12259681413088	0.0005364764713534963
ENSRNOG00000000775	Mog	0.22979399846248058	-4.12	7.499130616870622e-05	4.370879882631388	4.1200048352789995	7.499130616870622e-05
ENSRNOG00000016516	Mbp	11.346078674084978	-4.10772	1.1719503361601902e-05	190.70415008819995	4.107715166694417	1.1719503361601902e-05
ENSRNOG00000005457	Lamp5	0.17234549884686043	-4.01047	0.00020720087572586752	3.1509166459001743	4.010472995009781	0.00020720087572586752
ENSRNOG00000006924	Tmem125	0.057448499615620145	-3.99303	0.0007889516150890343	1.3339417607814883	3.993034573327553	0.0007889516150890343
ENSRNOG00000010524	Cryab	0.34469099769372086	-3.96104	0.00010323664641754086	5.654906910466722	3.9610402081410845	0.00010323664641754086
ENSRNOG00000038328	Gjc2	0.057448499615620145	-3.86003	0.0012846637107910529	1.2164259721917225	3.86002847033987	0.0012846637107910529
ENSRNOG00000015550	Ptgds	1.0053487432733526	-3.83867	8.196623046092017e-05	14.386840940897578	3.8386687295330897	8.196623046092017e-05
ENSRNOG00000002419	Plp1	8.703447691766453	-3.82276	7.005500810550346e-05	120.15969731833886	3.822762862944295	7.005500810550346e-05
ENSRNOG00000006471	Pvalb	0.22979399846248058	-3.80009	0.0007328471251253774	3.5014988647030876	3.800085929883587	0.0007328471251253774
ENSRNOG00000018700	Mobp	0.5744849961562014	-3.71939	0.00019106771327067124	7.726171813035504	3.719386109249152	0.00019106771327067124
ENSRNOG00000003746	Gjb1	0.08617274942343021	-3.71415	0.001462965879329777	1.4659996369224961	3.7141478597333952	0.001462965879329777
ENSRNOG00000013916	Nefm	0.6319334957718216	-3.59203	0.0006122201676213719	7.747002370879174	3.592025799554504	0.0006122201676213719
ENSRNOG00000019484	Slc6a9	0.14362124903905035	-3.57955	0.000922557436345984	2.0032708175318934	3.579554372217661	0.000922557436345984
ENSRNOG00000009629	Car2	0.2872424980781007	-3.56164	0.0004970249403137019	3.6276612999449434	3.5616408253340186	0.0004970249403137019
ENSRNOG00000010263	Cldn11	0.7468304950030619	-3.53666	0.00032415232500619976	8.751978529487975	3.536662866978238	0.00032415232500619976
ENSRNOG00000019219	Vamp1	0.8617274942343022	-3.48385	0.00035604342851671826	9.687388485486778	3.483846402312994	0.00035604342851671826
ENSRNOG00000021102	Scn1b	0.5744849961562014	-3.48136	0.0004380501487897289	6.551013927137846	3.4813637290221435	0.0004380501487897289
ENSRNOG00000021023	Mag	0.5744849961562014	-3.48119	0.00046509588667807884	6.550227868351292	3.481190619465793	0.00046509588667807884
ENSRNOG00000007206	LOC361016	0.2585182482702907	-3.43414	0.0010729018472328251	3.018858769759167	3.4341393685603183	0.0010729018472328251
ENSRNOG00000022386	Opalin	0.17234549884686043	-3.3968	0.001907806342367914	2.0590809913772	3.396797389283824	0.001907806342367914
ENSRNOG00000019659	Aspa	0.08617274942343021	-3.36055	0.0042917922475343385	1.1472527989750043	3.360553868683995	0.0042917922475343385
ENSRNOG00000019959	Kcnc3	0.14362124903905035	-3.2663	0.0032521595287499016	1.6122065712214688	3.2663021530879943	0.0032521595287499016
ENSRNOG00000000060	Cplx1	1.2638669915436431	-3.17822	0.0011003622785892289	11.377807905970332	3.178223846350902	0.0011003622785892289
ENSRNOG00000018627	Plekhb1	0.6606577455796316	-3.15771	0.0014378425104306213	5.982300395066304	3.1577090189805546	0.0014378425104306213
ENSRNOG00000010938	Slc7a10	0.11489699923124029	-3.13374	0.00694892748524316	1.2254656482370891	3.1337409574034045	0.00694892748524316
ENSRNOG00000016828	Cmtm5	0.22979399846248058	-3.12751	0.003330773447357846	2.196641279024083	3.127508781204855	0.003330773447357846
ENSRNOG00000020533	Htra1	0.3159667478859108	-3.07139	0.0027782216449445682	2.817234691008164	3.0713948910543785	0.0027782216449445682
ENSRNOG00000049351	Nat8l	0.5170364965405814	-2.96117	0.00398132860761788	4.132704070305643	2.9611721280910754	0.00398132860761788
ENSRNOG00000012906	Bcas1	0.402139497309341	-2.95663	0.0036762569337747773	3.2523182293655912	2.956628549168106	0.0036762569337747773
ENSRNOG00000019575	Rell2	0.17234549884686043	-2.91027	0.009719090406574152	1.4695369014619872	2.9102688476340104	0.009719090406574152
ENSRNOG00000039464	Tmem229a	0.14362124903905035	-2.8117	0.01632194515812711	1.176336974077488	2.811697220253876	0.01632194515812711
ENSRNOG00000026679	Scn4b	0.17234549884686043	-2.80798	0.015806402891873902	1.3689213767831243	2.807975201457876	0.015806402891873902
ENSRNOG00000018870	Hapln2	0.22979399846248058	-2.80364	0.012213775311509752	1.7548762409809504	2.8036437492967763	0.012213775311509752
ENSRNOG00000039350	Gng13	0.2010697486546705	-2.79205	0.012221035320158172	1.5473567213307955	2.792048610818169	0.012221035320158172
ENSRNOG00000030269	Atp2b2	0.3159667478859108	-2.78911	0.008758959973850707	2.3165152439735097	2.789114812062584	0.008758959973850707
ENSRNOG00000018798	Bcan	0.45958799692496116	-2.7778	0.006880678894847977	3.256248523298359	2.777798478645483	0.006880678894847977
ENSRNOG00000017496	Cnp	2.0968702359701354	-2.77181	0.005372596215462361	14.11682974771641	2.771807414241249	0.005372596215462361
ENSRNOG00000048273	Apod	2.7862522313575773	-2.76678	0.0077409640107977875	18.630379300107283	2.7667821163976765	0.0077409640107977875
ENSRNOG00000022116	Gjb6	0.17234549884686043	-2.75869	0.01632194515812711	1.3229369377697378	2.758694298686657	0.01632194515812711
ENSRNOG00000013658	Nefl	1.8958004873154648	-2.75151	0.008083274151167242	12.602880524814145	2.7515137940344547	0.008083274151167242
ENSRNOG00000008716	Nefh	1.0340729930811627	-2.73376	0.009360945025679348	6.874477117804659	2.733755482368873	0.009360945025679348
ENSRNOG00000007290	Atp1a2	1.6372822390451742	-2.70157	0.005657827972710912	10.538690151324346	2.7015728527000054	0.005657827972710912
ENSRNOG00000049951	Tmem151a	0.45958799692496116	-2.68559	0.009557511759046768	3.0546244445473563	2.6855941745675267	0.009557511759046768
ENSRNOG00000026059	Paqr6	0.14362124903905035	-2.67429	0.02464035691954344	1.0694329791061963	2.674290065699454	0.02464035691954344
ENSRNOG00000016558	Pllp	0.5170364965405814	-2.59894	0.014121694547758369	3.2149804370042943	2.5989351871094493	0.014121694547758369
ENSRNOG00000029971	Mt-nd5	1.0627972428889727	-2.56512	0.010929894519402307	6.281395763349955	2.5651243077431682	0.010929894519402307
ENSRNOG00000028274	Myrf	0.2010697486546705	-2.56476	0.026961801148687636	1.3217578495899074	2.5647632051717597	0.026961801148687636
ENSRNOG00000031662	Slc6a5	0.22979399846248058	-2.5527	0.03823980267849976	1.474646283574586	2.552704788361279	0.03823980267849976
ENSRNOG00000008937	Csrp1	0.8617274942343022	-2.53824	0.013233824884125622	5.0295971457633195	2.5382356555914676	0.013233824884125622
ENSRNOG00000007367	Sept4	0.6893819953874417	-2.53025	0.013585899727871593	4.033660663199886	2.5302504802315733	0.013585899727871593
ENSRNOG00000011323	Lgi3	0.5457607463483913	-2.5267	0.015214701093564216	3.2189107309370626	2.526696999044979	0.015214701093564216
ENSRNOG00000003209	Pcp4l1	0.37341524750153093	-2.52224	0.04113084581425005	2.246162982576961	2.5222364939548276	0.04113084581425005
ENSRNOG00000005345	Vsnl1	1.522385239813934	-2.47458	0.0155619472013488	8.383316958594328	2.47457769329395	0.0155619472013488
ENSRNOG00000049560	Glul	0.9766244934655425	-2.45465	0.0155619472013488	5.358955777329285	2.454651082111595	0.0155619472013488
ENSRNOG00000033299	Mt-atp8	0.6606577455796316	-2.40722	0.02248738778440367	3.555736920975287	2.4072219281852796	0.02248738778440367
ENSRNOG00000031033	Mt-nd2	17.607965132187577	-2.38952	0.015532578573724018	89.8677428903154	2.389519310892547	0.015532578573724018
ENSRNOG00000006086	Lynx1	0.5170364965405814	-2.36492	0.027766763526171225	2.7335194302402037	2.3649159187796167	0.027766763526171225
ENSRNOG00000028648	Olig1	0.9479002436577324	-2.2822	0.03178010010035054	4.619274459182331	2.282202556655019	0.03178010010035054
ENSRNOG00000018285	Kcna2	0.34469099769372086	-2.25394	0.04868870565553191	1.7316875067776187	2.253942678052959	0.04868870565553191
ENSRNOG00000001173	Cabp1	0.45958799692496116	-2.2391	0.0429208077752025	2.241446629857639	2.239096640110164	0.0429208077752025
ENSRNOG00000047505	Tubb4a	2.0681459861623255	-2.13401	0.04099961191414626	8.950065343699485	2.1340133929380585	0.04099961191414626
ENSRNOG00000034234	Mt-co1	66.41046555565688	-2.05151	0.020626288147943376	267.8314521660543	2.0515105302740064	0.020626288147943688
ENSRNOG00000031979	Mt-atp6	63.16462532737435	-2.00505	0.02464035691954344	246.67350083778388	2.0050498048449548	0.02464035691954344

## Sheet: david
Category	Term	Count	%	PValue	Genes	List Total	Pop Hits	Pop Total	Fold Enrichment	Bonferroni	Benjamini	FDR
GOTERM_BP_DIRECT	GO:0042552~myelination	7	10.294117647058822	4.167118754951662E-7	UGT8, MAG, PLLP, PLP1, MAL, MBP, BCAS1	64	93	20430	24.027217741935484	1.9250239560664184E-4	1.0911161054837608E-4	1.0651371505912903E-4
GOTERM_BP_DIRECT	GO:0022010~central nervous system myelination	5	7.352941176470589	4.7234463440855446E-7	MAG, MYRF, PLP1, MAL, ASPA	64	21	20430	76.00446428571429	2.1819946366730125E-4	1.0911161054837608E-4	1.0651371505912903E-4
GOTERM_BP_DIRECT	GO:0040011~locomotion	4	5.88235294117647	1.8425956504646017E-5	NEFL, ATP1A2, ATP2B2, SCN1B	64	17	20430	75.11029411764706	0.008476738454996968	0.0028375973017154867	0.0027700354611984515
GOTERM_BP_DIRECT	GO:0033693~neurofilament bundle assembly	3	4.411764705882353	2.802028789610006E-5	NEFL, NEFM, NEFH	64	3	20430	319.219	0.012862121106876123	0.0032363432519995567	0.003159287460285282
GOTERM_BP_DIRECT	GO:1903937~response to acrylamide	3	4.411764705882353	5.592903776726394E-5	NEFL, NEFM, NEFH	64	4	20430	239.414	0.025508943941533913	0.005167843089695188	0.005044799206607207
GOTERM_BP_DIRECT	GO:0010001~glial cell differentiation	4	5.88235294117647	1.8555260398965182E-4	BCAN, PLP1, HAPLN4, HAPLN2	64	36	20430	35.4688	0.08216097457351579	0.01428755050720319	0.013947370733222162
GOTERM_BP_DIRECT	GO:0045110~intermediate filament bundle assembly	3	4.411764705882353	2.589315720910807E-4	NEFL, NEFM, NEFH	64	8	20430	119.707	0.1127618793539239	0.017089483758011323	0.016682591287582486
GOTERM_BP_DIRECT	GO:0021762~substantia nigra development	4	5.88235294117647	3.615481800078195E-4	MAG, CNP, PLP1, MBP	64	45	20430	28.374999999999996	0.15385578084542273	0.020879407395451577	0.020382278647940826
GOTERM_BP_DIRECT	GO:0001504~neurotransmitter uptake	3	4.411764705882353	5.055885922963927E-4	SLC6A5, SLC6A9, ATP1A2	64	11	20430	87.0596590909091	0.20835403241419204	0.023358192964093343	0.02280204551256731
GOTERM_BP_DIRECT	GO:0060052~neurofilament cytoskeleton organization	3	4.411764705882353	5.055885922963927E-4	NEFL, NEFM, NEFH	64	11	20430	87.0596590909091	0.20835403241419204	0.023358192964093343	0.02280204551256731
GOTERM_BP_DIRECT	GO:0015816~glycine transport	3	4.411764705882353	6.055008389962595E-4	SLC6A5, SLC6A9, SLC7A10	64	12	20430	79.8047	0.24408482663492903	0.0254310352378429	0.02482553439884664
GOTERM_BP_DIRECT	GO:0035725~sodium ion transmembrane transport	5	7.352941176470589	8.4848437866822E-4	SLC6A5, SLC6A9, ATP1A2, SCN4B, SCN1B	64	137	20430	11.650319343065693	0.32440816516613347	0.03266664857872647	0.031888871231613936
GOTERM_BP_DIRECT	GO:1902600~proton transmembrane transport	5	7.352941176470589	9.952638633896425E-4	MT-ATP6, MT-CO1, ATP1A2, MT-ND2, MT-ATP8	64	143	20430	11.161494755244755	0.3687421569954812	0.03537014652969345	0.03452800018374837
GOTERM_BP_DIRECT	GO:0031103~axon regeneration	3	4.411764705882353	0.0024724597354045495	MAG, NEFM, NEFH	64	24	20430	39.9023	0.6813592052386004	0.08159117126835014	0.07964852433338943
GOTERM_BP_DIRECT	GO:0007417~central nervous system development	4	5.88235294117647	0.004892018449522579	BCAN, VSNL1, HAPLN4, HAPLN2	64	111	20430	11.503378378378377	0.8962383540163182	0.1497376566021909	0.14617247430213873
GOTERM_BP_DIRECT	GO:0021766~hippocampus development	4	5.88235294117647	0.005662562347212786	BCAN, NEFL, NEFM, NEFH	64	117	20430	10.913461538461538	0.927454317391101	0.1497376566021909	0.14617247430213873
GOTERM_BP_DIRECT	GO:0006083~acetate metabolic process	2	2.941176470588235	0.006158042154635557	NAT8L, ASPA	64	2	20430	319.219	0.942375731239819	0.1497376566021909	0.14617247430213873
GOTERM_BP_DIRECT	GO:1903935~response to sodium arsenite	2	2.941176470588235	0.006158042154635557	NEFL, NEFH	64	2	20430	319.219	0.942375731239819	0.1497376566021909	0.14617247430213873
GOTERM_BP_DIRECT	GO:0045105~intermediate filament polymerization or depolymerization	2	2.941176470588235	0.006158042154635557	NEFL, NEFM	64	2	20430	319.219	0.942375731239819	0.1497376566021909	0.14617247430213873
GOTERM_BP_DIRECT	GO:0009636~response to toxic substance	4	5.88235294117647	0.007412041491777639	GJC2, CNP, NEFL, MBP	64	129	20430	9.898255813953488	0.9678427384936792	0.1636039248837638	0.15970859333891227
GOTERM_BP_DIRECT	GO:0021987~cerebral cortex development	4	5.88235294117647	0.007570655480363442	KCNA2, NEFL, NEFM, NEFH	64	130	20430	9.822115384615385	0.9701314669872392	0.1636039248837638	0.15970859333891227
GOTERM_BP_DIRECT	GO:0002052~positive regulation of neuroblast proliferation	3	4.411764705882353	0.007790663089703038	BCAN, HAPLN4, HAPLN2	64	43	20430	22.27107558139535	0.97303943424337	0.1636039248837638	0.15970859333891227
GOTERM_BP_DIRECT	GO:0061564~axon development	3	4.411764705882353	0.008876755771621309	PLP1, OLIG1, NEFH	64	46	20430	20.81861413043478	0.9837452753498526	0.17044202106811682	0.16638387770935212
GOTERM_BP_DIRECT	GO:0007155~cell adhesion	6	8.823529411764707	0.009045008239215556	CLDN11, BCAN, MAG, MOG, HAPLN4, HAPLN2	64	415	20430	4.615210843373494	0.9849715041413397	0.17044202106811682	0.16638387770935212
GOTERM_BP_DIRECT	GO:0099185~postsynaptic intermediate filament cytoskeleton organization	2	2.941176470588235	0.00922305308810156	NEFL, NEFH	64	3	20430	212.812	0.9861687138145487	0.17044202106811682	0.16638387770935212
GOTERM_BP_DIRECT	GO:0000226~microtubule cytoskeleton organization	4	5.88235294117647	0.010193212120045871	NEFL, NEFM, NEFH, TUBB4A	64	145	20430	8.806034482758621	0.991203748551562	0.17836126260392807	0.1741145658752631
GOTERM_BP_DIRECT	GO:0060048~cardiac muscle contraction	3	4.411764705882353	0.010423710152177615	ATP1A2, SCN4B, SCN1B	64	50	20430	19.153125000000003	0.9921010772872412	0.17836126260392807	0.1741145658752631
GOTERM_BP_DIRECT	GO:1904427~positive regulation of calcium ion transmembrane transport	2	2.941176470588235	0.01227876110490848	GJC2, PLP1	64	4	20430	159.609	0.9966803727470863	0.1890929210155906	0.18459070861045748
GOTERM_BP_DIRECT	GO:0032286~central nervous system myelin maintenance	2	2.941176470588235	0.01227876110490848	FA2H, MYRF	64	4	20430	159.609	0.9966803727470863	0.1890929210155906	0.18459070861045748
GOTERM_BP_DIRECT	GO:0060012~synaptic transmission, glycinergic	2	2.941176470588235	0.01227876110490848	SLC6A5, SLC6A9	64	4	20430	159.609	0.9966803727470863	0.1890929210155906	0.18459070861045748
GOTERM_BP_DIRECT	GO:0021510~spinal cord development	3	4.411764705882353	0.014303261532800267	NEFL, NEFM, NEFH	64	59	20430	16.23146186440678	0.998713488637901	0.21316473639205558	0.20808938552557807
GOTERM_BP_DIRECT	GO:0002175~protein localization to paranode region of axon	2	2.941176470588235	0.015325193986898163	UGT8, MAL	64	5	20430	127.68749999999999	0.9992033167507365	0.21455271581657429	0.20944431782094156
GOTERM_BP_DIRECT	GO:0008366~axon ensheathment	2	2.941176470588235	0.015325193986898163	CLDN11, PLP1	64	5	20430	127.68749999999999	0.9992033167507365	0.21455271581657429	0.20944431782094156
GOTERM_BP_DIRECT	GO:0006682~galactosylceramide biosynthetic process	2	2.941176470588235	0.018362379435719754	FA2H, UGT8	64	6	20430	106.406	0.9998088159496441	0.24238340855150073	0.23661237501456026
GOTERM_BP_DIRECT	GO:1903804~glycine import across plasma membrane	2	2.941176470588235	0.018362379435719754	SLC6A5, SLC6A9	64	6	20430	106.406	0.9998088159496441	0.24238340855150073	0.23661237501456026
GOTERM_BP_DIRECT	GO:0031133~regulation of axon diameter	2	2.941176470588235	0.021390345068194615	NEFL, NEFM	64	7	20430	91.20535714285714	0.9999541238213328	0.2670902546352949	0.2607309628582641
GOTERM_BP_DIRECT	GO:0031630~regulation of synaptic vesicle fusion to presynaptic active zone membrane	2	2.941176470588235	0.021390345068194615	VAMP1, CPLX1	64	7	20430	91.20535714285714	0.9999541238213328	0.2670902546352949	0.2607309628582641
GOTERM_BP_DIRECT	GO:0007267~cell-cell signaling	3	4.411764705882353	0.023042285426490908	GJB1, GJC2, GJB6	64	76	20430	12.600740131578949	0.9999789813800425	0.2750490905426305	0.2685003026725679
GOTERM_BP_DIRECT	GO:0010644~cell communication by electrical coupling	2	2.941176470588235	0.0244091184247789	GJC2, GJB6	64	8	20430	79.8047	0.9999889924057088	0.2750490905426305	0.2685003026725679
GOTERM_BP_DIRECT	GO:0006531~aspartate metabolic process	2	2.941176470588235	0.0244091184247789	NAT8L, ASPA	64	8	20430	79.8047	0.9999889924057088	0.2750490905426305	0.2685003026725679
GOTERM_BP_DIRECT	GO:0086012~membrane depolarization during cardiac muscle cell action potential	2	2.941176470588235	0.0244091184247789	SCN4B, SCN1B	64	8	20430	79.8047	0.9999889924057088	0.2750490905426305	0.2685003026725679
GOTERM_BP_DIRECT	GO:0032289~central nervous system myelin formation	2	2.941176470588235	0.027418726961836372	MAG, MOBP	64	9	20430	70.9375	0.9999973590073536	0.3016059965802001	0.2944249014235286
GOTERM_BP_DIRECT	GO:0019227~neuronal action potential propagation	2	2.941176470588235	0.03639283701668606	ATP1A2, SCN1B	64	12	20430	53.2031	0.999999963540636	0.3821247886752036	0.3730265794210321
GOTERM_BP_DIRECT	GO:0014012~peripheral nervous system axon regeneration	2	2.941176470588235	0.03639283701668606	NEFL, APOD	64	12	20430	53.2031	0.999999963540636	0.3821247886752036	0.3730265794210321
GOTERM_BP_DIRECT	GO:0006814~sodium ion transport	3	4.411764705882353	0.03818600274434283	ATP1A2, SCN4B, SCN1B	64	100	20430	9.576562500000001	0.999999984579978	0.39204296150858636	0.3827086052821914
GOTERM_BP_DIRECT	GO:0086002~cardiac muscle cell action potential involved in contraction	2	2.941176470588235	0.042330252716576464	SCN4B, SCN1B	64	14	20430	45.60267857142857	0.9999999979025822	0.4251429729360505	0.41502052119947797
GOTERM_BP_DIRECT	GO:0061337~cardiac conduction	2	2.941176470588235	0.04823166127961463	SCN4B, SCN1B	64	16	20430	39.9023	0.9999999998793745	0.47410696832302046	0.46281870717247237
GOTERM_BP_DIRECT	GO:0001501~skeletal system development	3	4.411764705882353	0.05376431237966104	BCAN, HAPLN4, HAPLN2	64	121	20430	7.914514462809918	0.9999999999918401	0.5174815066542375	0.5051605184005652
GOTERM_BP_DIRECT	GO:0042776~proton motive force-driven mitochondrial ATP synthesis	2	2.941176470588235	0.05992731521111976	MT-ATP6, MT-ATP8	64	20	20430	31.921874999999996	0.9999999999996013	0.5650289719905578	0.5515759012288778
GOTERM_BP_DIRECT	GO:0060307~regulation of ventricular cardiac muscle cell membrane repolarization	2	2.941176470588235	0.06282905843106025	SCN4B, SCN1B	64	21	20430	30.401785714285715	0.9999999999999044	0.5805404999029967	0.5667181070481634
GOTERM_BP_DIRECT	GO:0042308~negative regulation of protein import into nucleus	2	2.941176470588235	0.06860612581736862	APOD, CABP1	64	23	20430	27.758152173913043	0.9999999999999946	0.609539040915852	0.5950262066083317
GOTERM_BP_DIRECT	GO:0045104~intermediate filament cytoskeleton organization	2	2.941176470588235	0.06860612581736862	NEFM, NEFH	64	23	20430	27.758152173913043	0.9999999999999946	0.609539040915852	0.5950262066083317
GOTERM_BP_DIRECT	GO:0001666~response to hypoxia	4	5.88235294117647	0.07558568820304926	MT-ND5, MT-CO1, MT-ND2, CRYAB	64	319	20430	4.002742946708464	0.9999999999999998	0.6588790179209199	0.6431914222561361
GOTERM_BP_DIRECT	GO:0010765~positive regulation of sodium ion transport	2	2.941176470588235	0.08005531942863281	SCN4B, SCN1B	64	27	20430	23.645833333333336	1	0.6724646832005157	0.656453619314789
GOTERM_BP_DIRECT	GO:0021554~optic nerve development	2	2.941176470588235	0.08005531942863281	KCNC3, KCNA2	64	27	20430	23.645833333333336	1	0.6724646832005157	0.656453619314789
GOTERM_BP_DIRECT	GO:0071805~potassium ion transmembrane transport	3	4.411764705882353	0.08643724442284127	KCNC3, KCNA2, ATP1A2	64	159	20430	6.022995283018868	1	0.7131072664884405	0.6961285220482396
GOTERM_BP_DIRECT	GO:0022038~corpus callosum development	2	2.941176470588235	0.08855121199671867	KCNC3, KCNA2	64	30	20430	21.2812	1	0.7154420831004296	0.6984077477885146
GOTERM_BP_DIRECT	GO:0031643~positive regulation of myelination	2	2.941176470588235	0.09136598030936222	MAG, MYRF	64	31	20430	20.594758064516128	1	0.7154420831004296	0.6984077477885146
GOTERM_BP_DIRECT	GO:0015986~proton motive force-driven ATP synthesis	2	2.941176470588235	0.09136598030936222	MT-ATP6, MT-ATP8	64	31	20430	20.594758064516128	1	0.7154420831004296	0.6984077477885146
GOTERM_BP_DIRECT	GO:0006120~mitochondrial electron transport, NADH to ubiquinone	2	2.941176470588235	0.0969698772010434	MT-ND5, MT-ND2	64	33	20430	19.346590909090907	1	0.73442759453905	0.7169412232405012
GOTERM_BP_DIRECT	GO:0048714~positive regulation of oligodendrocyte differentiation	2	2.941176470588235	0.0969698772010434	MYRF, ASPA	64	33	20430	19.346590909090907	1	0.73442759453905	0.7169412232405012
GOTERM_BP_DIRECT	GO:0099170~postsynaptic modulation of chemical synaptic transmission	2	2.941176470588235	0.09975905687580748	NEFL, NEFH	64	34	20430	18.777573529411764	1	0.7433658754294041	0.7256666879191802
