# Supplementary material for: The immunological landscape of the area postrema in neuromyelitis optica spectrum disorders
Source: Brain Pathol. 2026 Jul 26:e70127. Online ahead of print. doi: 10.1111/bpa.70127 (PMC13402650; doi:10.1111/bpa.70127)
Supplement: Supplementary file 6 — Table S3A. Functionally annotated charts for the GOTERM “Biological Processes” generated by DAVID for upregulated genes from the rat area postrema with complete AQP4 loss. [file BPA-9999-e70127-s001.xlsx]

## Sheet: Sheet1
Category	Term	Count	%	PValue	Genes	List Total	Pop Hits	Pop Total	Fold Enrichment	Bonferroni	Benjamini	FDR
GOTERM_BP_DIRECT	GO:0009410~response to xenobiotic stimulus	21	10.7143	2.95153e-07	Fzd1, Anxa1, Mcm7, Igfbp2, Fn1, Cyba, Atp1A1, Ptn, C3, Col1A1, Sfrp1, Pnp, Gal, Lox, Lcn2, Ccl2, Tspo, Hmgcs2, Nes, B2M, S100A10	188	560	20099	4.00911	0.000557389	0.000556689	0.000544607
GOTERM_BP_DIRECT	GO:0008360~regulation of cell shape	11	5.61224	5.89401e-07	Anxa1, Bambi, Pdpn, Rac2, Fn1, Msn, Ccl2, Plxnb2, Ptn, Ezr, Myl12A	188	136	20099	8.6471	0.00111276	0.000556689	0.000544607
GOTERM_BP_DIRECT	GO:0071222~cellular response to lipopolysaccharide	15	7.65306	1.2141e-06	Cebpb, Cfh, Hmgb2, Fn1, Aif1, Fcgr3A, Sbno2, Lcn2, Ccl2, Tspo, Hmgcs2, Vim, Lbp, Cd68, B2M	188	308	20099	5.20664	0.00229081	0.000764479	0.000747886
GOTERM_BP_DIRECT	GO:0030324~lung development	11	5.61224	2.60563e-06	Col3A1, Lox, Anxa2, Aldh1A2, Pdpn, Mgp, Eif4Ebp1, Hmgcs2, Ptn, Cp, Fbn1	188	160	20099	7.35003	0.00490995	0.00123051	0.0012038
GOTERM_BP_DIRECT	GO:0007507~heart development	15	7.65306	3.35705e-06	Ifitm3, Ifitm1, Ifitm2, Fn1, Ptn, Pkd2, Col3A1, Lox, Sox18, Wt1, Wif1, Id3, Msx1, Pdlim4, Fbn1	188	336	20099	4.77275	0.00632142	0.00126829	0.00124077
GOTERM_BP_DIRECT	GO:0051384~response to glucocorticoid	9	4.59184	3.71058e-05	C3, Anxa1, Mgp, Igfbp2, Fn1, Ccl2, Hmgcs2, A2M, Aif1	188	134	20099	7.18049	0.067694	0.0100797	0.0098609
GOTERM_BP_DIRECT	GO:0006955~immune response	14	7.14286	3.73519e-05	Cd74, Cfh, Rt1-A1, Rt1-Ce4, Crip1, Pnp, Slpi, Ctsk, Ccl2, Cd48, Cd24, Rt1-Ce10, B2M, Rt1-T24-4	188	363	20099	4.12323	0.0681273	0.0100797	0.0098609
GOTERM_BP_DIRECT	GO:0014070~response to organic cyclic compound	13	6.63265	6.30169e-05	Anxa1, Igfbp5, Igfbp2, Slc7A11, Col1A1, Sfrp1, P2Rx2, Ctsk, Serpinh1, Calu, Cyp1B1, Igfbp7, Hmgcs2	188	329	20099	4.22439	0.11223	0.013989	0.0136853
GOTERM_BP_DIRECT	GO:0019886~antigen processing and presentation of exogenous peptide antigen via MHC class II	5	2.55102	6.66494e-05	Cd74, Fcer1G, Ifi30, B2M, Lgmn	188	24	20099	22.2728	0.118301	0.013989	0.0136853
GOTERM_BP_DIRECT	GO:0001649~osteoblast differentiation	8	4.08163	0.000119193	Col1A1, Sfrp1, Gpnmb, Lox, Igfbp5, Igfbp2, Spp1, Cthrc1	188	118	20099	7.24811	0.201619	0.0225156	0.0220269
GOTERM_BP_DIRECT	GO:0043065~positive regulation of apoptotic process	14	7.14286	0.000143779	Anxa1, Gadd45A, Ptn, Gadd45G, Sfrp1, Gal, Wt1, Aldh1A2, Lcn2, Tspo, Id3, Cyp1B1, Slit2, Tgm2	188	415	20099	3.60659	0.237854	0.0246907	0.0241548
GOTERM_BP_DIRECT	GO:0045087~innate immune response	14	7.14286	0.000173433	Ppp1R14B, Fcer1G, Anxa1, C1S, C1R, Hmgb2, Cyba, C3, Lgals3, Slpi, Lcn2, Serping1, Lbp, B2M	188	423	20099	3.53838	0.279379	0.0273012	0.0267086
GOTERM_BP_DIRECT	GO:0030336~negative regulation of cell migration	9	4.59184	0.000196639	Cd74, Sfrp1, Ifitm1, Igfbp5, Cdh11, Cyp1B1, Slit2, Ptn, Sulf1	188	170	20099	5.65992	0.310292	0.0279561	0.0273494
GOTERM_BP_DIRECT	GO:0051216~cartilage development	7	3.57143	0.000207192	Col3A1, Chsy1, Cfh, Mgp, Timp1, Msx1, Sulf1	188	91	20099	8.22381	0.323908	0.0279561	0.0273494
GOTERM_BP_DIRECT	GO:0032355~response to estradiol	10	5.10204	0.000266728	Col1A1, C3, Grn, Anxa1, Arpc1B, Aldh1A2, Igfbp2, Cyp1B1, Vim, Ptn	188	225	20099	4.75154	0.39584	0.03359	0.0328609
GOTERM_BP_DIRECT	GO:0030199~collagen fibril organization	6	3.06122	0.000347338	Col1A1, Col3A1, Lox, Anxa2, Serpinh1, Cyp1B1	188	65	20099	9.86858	0.481199	0.0410076	0.0401175
GOTERM_BP_DIRECT	GO:0032870~cellular response to hormone stimulus	6	3.06122	0.000373003	Ucp2, Igfbp2, Igfbp7, Hmgcs2, Slit2, Aif1	188	66	20099	9.71905	0.50576	0.0414443	0.0405448
GOTERM_BP_DIRECT	GO:0048545~response to steroid hormone	6	3.06122	0.000400076	Col1A1, Lox, Igfbp2, Hmgb2, Spp1, Cyp1B1	188	67	20099	9.57399	0.53041	0.0414443	0.0405448
GOTERM_BP_DIRECT	GO:0007155~cell adhesion	13	6.63265	0.000416857	Lgals3Bp, Anxa2, Fn1, Sulf1, Thbs2, Gpnmb, Col6A2, Pdpn, Cdh11, Spp1, Cyp1B1, Igfbp7, Cd24	188	404	20099	3.44016	0.545068	0.0414443	0.0405448
GOTERM_BP_DIRECT	GO:0001822~kidney development	9	4.59184	0.000602582	Cfh, Wt1, Aldh1A2, Hmgcs2, Slit2, Sulf1, Pkd2, Dcn, Fbn1	188	201	20099	4.787	0.679739	0.0529013	0.0517531
GOTERM_BP_DIRECT	GO:0030855~epithelial cell differentiation	7	3.57143	0.000603907	Cd63, Lgals3, Wt1, Col4A1, Id3, Tagln2, Ezr	188	111	20099	6.74205	0.680541	0.0529013	0.0517531
GOTERM_BP_DIRECT	GO:0010951~negative regulation of endopeptidase activity	5	2.55102	0.000616108	Lrp1, Serpinh1, Serping1, Timp1, A2M	188	42	20099	12.7273	0.687824	0.0529013	0.0517531
GOTERM_BP_DIRECT	GO:0010628~positive regulation of gene expression	16	8.16327	0.000669457	Cd74, Cebpb, Tnc, Hmgb2, Fn1, Msn, Pkd2, Tnfrsf1A, Tyrobp, Wt1, Aldh1A2, Lcn2, Ccl2, Id3, Vim, Ezr	188	616	20099	2.77687	0.717769	0.0549828	0.0537894
GOTERM_BP_DIRECT	GO:0032755~positive regulation of interleukin-6 production	7	3.57143	0.000833104	Cd74, Fcer1G, Tyrobp, Laptm5, Cyba, Lbp, Aif1	188	118	20099	6.34209	0.792866	0.0655722	0.064149
GOTERM_BP_DIRECT	GO:0008285~negative regulation of cell population proliferation	13	6.63265	0.000884817	Ifitm3, Btg3, Ifitm1, Rarres1, Sfrp1, Gal, Wt1, Aldh1A2, Pdpn, Cyp1B1, Tax1Bp3, Msx1, Slit2	188	440	20099	3.15869	0.812159	0.0668568	0.0654057
GOTERM_BP_DIRECT	GO:0018149~peptide cross-linking	4	2.04082	0.00093164	Col3A1, Anxa1, Fn1, Tgm2	188	21	20099	20.3637	0.828073	0.0668767	0.0654252
GOTERM_BP_DIRECT	GO:0001568~blood vessel development	6	3.06122	0.000955887	Col1A1, Col3A1, Lox, Wif1, Sox18, Aldh1A2	188	81	20099	7.91923	0.835778	0.0668767	0.0654252
GOTERM_BP_DIRECT	GO:0045669~positive regulation of osteoblast differentiation	6	3.06122	0.00101038	Fzd1, Ifitm1, Cebpb, Cebpd, Clic1, Cthrc1	188	82	20099	7.82265	0.851858	0.0681649	0.0666854
GOTERM_BP_DIRECT	GO:0044344~cellular response to fibroblast growth factor stimulus	5	2.55102	0.0011087	Col1A1, Sfrp1, Ccl2, Vim, Zfp36L2	188	49	20099	10.9091	0.876992	0.0722186	0.0706511
GOTERM_BP_DIRECT	GO:0009612~response to mechanical stimulus	7	3.57143	0.00117148	Col1A1, Col3A1, Mgp, Igfbp2, Tnc, Ccl2, Dcn	188	126	20099	5.93942	0.890762	0.0734369	0.071843
GOTERM_BP_DIRECT	GO:0032760~positive regulation of tumor necrosis factor production	7	3.57143	0.00122023	Fcgr3A, Fcer1G, Tyrobp, Ccl2, Cyba, Lbp, Tnfrsf1A	188	127	20099	5.89265	0.900383	0.0734369	0.071843
GOTERM_BP_DIRECT	GO:0001889~liver development	8	4.08163	0.00124403	Cebpb, Aldh1A2, Pros1, Hmgcs2, Ptn, Lbp, Pkd2, Cp	188	174	20099	4.91538	0.904768	0.0734369	0.071843
GOTERM_BP_DIRECT	GO:0072659~protein localization to plasma membrane	8	4.08163	0.00132857	Fcer1G, Anxa2, Rab34, Flna, Ezr, Myl12A, S100A10, Tnfrsf1A	188	176	20099	4.85953	0.91884	0.0760503	0.0743997
GOTERM_BP_DIRECT	GO:0071356~cellular response to tumor necrosis factor	8	4.08163	0.00151171	Col1A1, Sfrp1, Ctsk, Lcn2, Ccl2, Cyp1B1, Cyba, Zfp36L2	188	180	20099	4.75154	0.942604	0.0839889	0.082166
GOTERM_BP_DIRECT	GO:0070527~platelet aggregation	5	2.55102	0.00159623	Cfh, Flna, Slc7A11, Clic1, Myl12A	188	54	20099	9.89903	0.951086	0.0861507	0.0842808
GOTERM_BP_DIRECT	GO:0071333~cellular response to glucose stimulus	7	3.57143	0.00166832	Col1A1, Ncf1, Rab34, Ucp2, Fn1, Ccl2, Cyba	188	135	20099	5.54346	0.957322	0.0872542	0.0853604
GOTERM_BP_DIRECT	GO:1904646~cellular response to amyloid-beta	5	2.55102	0.00170906	Tyrobp, Lrp1, Lcn2, Fn1, Lgmn	188	55	20099	9.71905	0.960489	0.0872542	0.0853604
GOTERM_BP_DIRECT	GO:0045892~negative regulation of DNA-templated transcription	15	7.65306	0.00192668	Fzd1, Cebpb, Cebpd, Gmnn, Hmgb2, Dap, Sfrp1, Sbno2, Rasd1, Mdfic, Sin3B, Sox18, Wt1, Id3, Msx1	188	616	20099	2.60332	0.973826	0.095256	0.0931885
GOTERM_BP_DIRECT	GO:0071305~cellular response to vitamin D	4	2.04082	0.00196664	Fzd1, Sfrp1, Tnc, Ptn	188	27	20099	15.8385	0.975733	0.095256	0.0931885
GOTERM_BP_DIRECT	GO:0030593~neutrophil chemotaxis	5	2.55102	0.00208059	Lgals3, Fcer1G, Spp1, Ccl2, Lbp	188	58	20099	9.21634	0.980441	0.0982557	0.0961231
GOTERM_BP_DIRECT	GO:0001558~regulation of cell growth	5	2.55102	0.00235713	Igfbp5, Tnc, Fam107A, Igfbp7, S100A10	188	60	20099	8.90913	0.988413	0.108601	0.106243
GOTERM_BP_DIRECT	GO:0030316~osteoclast differentiation	5	2.55102	0.00281784	Sfrp1, Sbno2, Fcer1G, Tyrobp, Ccl2	188	63	20099	8.48489	0.995158	0.126736	0.123985
GOTERM_BP_DIRECT	GO:0046597~negative regulation of viral entry into host cell	4	2.04082	0.00294097	Ifitm3, Cd74, Ifitm1, Ifitm2	188	31	20099	13.7948	0.996165	0.129197	0.126393
GOTERM_BP_DIRECT	GO:0007584~response to nutrient	7	3.57143	0.00323434	Col1A1, Mgp, Igfbp2, Cyp1B1, Hmgcs2, A2M, Cp	188	154	20099	4.85953	0.997801	0.134107	0.131196
GOTERM_BP_DIRECT	GO:0048286~lung alveolus development	5	2.55102	0.00333669	Fzd1, Igfbp5, Pdpn, Slc7A11, Fbn1	188	66	20099	8.09921	0.998188	0.134107	0.131196
GOTERM_BP_DIRECT	GO:0030282~bone mineralization	5	2.55102	0.00333669	Sbno2, Gpnmb, Lox, Spp1, Ptn	188	66	20099	8.09921	0.998188	0.134107	0.131196
GOTERM_BP_DIRECT	GO:0050766~positive regulation of phagocytosis	5	2.55102	0.00333669	C3, Fcer1G, Lrp1, Pros1, Cyba	188	66	20099	8.09921	0.998188	0.134107	0.131196
GOTERM_BP_DIRECT	GO:0001916~positive regulation of T cell mediated cytotoxicity	5	2.55102	0.00352314	Rt1-Ce4, Rt1-A1, Rt1-Ce10, B2M, Rt1-T24-4	188	67	20099	7.97833	0.998728	0.13865	0.135641
GOTERM_BP_DIRECT	GO:1900426~positive regulation of defense response to bacterium	3	1.53061	0.00368899	Grn, Rab34, Cyba	188	10	20099	32.0729	0.999071	0.13937	0.136345
GOTERM_BP_DIRECT	GO:0045730~respiratory burst	3	1.53061	0.00368899	Ncf1, Cyba, Cd24	188	10	20099	32.0729	0.999071	0.13937	0.136345
GOTERM_BP_DIRECT	GO:0006958~complement activation, classical pathway	4	2.04082	0.00451535	C3, C1S, C1R, Serping1	188	36	20099	11.8788	0.999806	0.167245	0.163615
GOTERM_BP_DIRECT	GO:0043066~negative regulation of apoptotic process	14	7.14286	0.00463923	Cd74, Lrp1, Fn1, Aif1, Tnfrsf1A, Lgals3, Sfrp1, Wt1, Cbs, Ucp2, Pdpn, Flna, Msx1, Timp1	188	608	20099	2.46173	0.999847	0.168529	0.164871
GOTERM_BP_DIRECT	GO:0071560~cellular response to transforming growth factor beta stimulus	6	3.06122	0.00495703	Col1A1, Sfrp1, Ctsk, Fn1, Zfp36L2, Fbn1	188	118	20099	5.43608	0.999916	0.176676	0.172841
GOTERM_BP_DIRECT	GO:2000379~positive regulation of reactive oxygen species metabolic process	4	2.04082	0.00526298	Gadd45A, Lcn2, Cyp1B1, Tspo	188	38	20099	11.2536	0.999953	0.183567	0.179583
GOTERM_BP_DIRECT	GO:0014012~peripheral nervous system axon regeneration	3	1.53061	0.00534473	Tnc, Calu, Tspo	188	12	20099	26.7274	0.99996	0.183567	0.179583
GOTERM_BP_DIRECT	GO:0030335~positive regulation of cell migration	9	4.59184	0.00590616	Col1A1, Grn, Gpnmb, Pdpn, Fn1, Fam107A, Ccl2, Furin, Aif1	188	290	20099	3.31788	0.999986	0.193633	0.189431
GOTERM_BP_DIRECT	GO:0008347~glial cell migration	3	1.53061	0.00627802	Fn1, Ccl2, Tspo	188	13	20099	24.6714	0.999993	0.193633	0.189431
GOTERM_BP_DIRECT	GO:0060056~mammary gland involution	3	1.53061	0.00627802	Igfbp5, Ccl2, Cp	188	13	20099	24.6714	0.999993	0.193633	0.189431
GOTERM_BP_DIRECT	GO:0048251~elastic fiber assembly	3	1.53061	0.00627802	Col3A1, Efemp2, Lox	188	13	20099	24.6714	0.999993	0.193633	0.189431
GOTERM_BP_DIRECT	GO:0051017~actin filament bundle assembly	4	2.04082	0.00651652	Cald1, Fam107A, Ezr, Aif1	188	41	20099	10.4302	0.999996	0.193633	0.189431
GOTERM_BP_DIRECT	GO:0035904~aorta development	4	2.04082	0.00651652	Col3A1, Efemp2, Lox, Pkd2	188	41	20099	10.4302	0.999996	0.193633	0.189431
GOTERM_BP_DIRECT	GO:0071407~cellular response to organic cyclic compound	6	3.06122	0.00652146	Cebpb, Igfbp5, Cyp1B1, Cyba, Hmgcs2, Ptn	188	126	20099	5.09093	0.999996	0.193633	0.189431
GOTERM_BP_DIRECT	GO:0001525~angiogenesis	8	4.08163	0.00656095	Anxa2, Cfh, Cald1, Sox18, Fn1, Flna, Cyp1B1, Igfbp7	188	235	20099	3.63947	0.999996	0.193633	0.189431
GOTERM_BP_DIRECT	GO:0071230~cellular response to amino acid stimulus	6	3.06122	0.00673872	Col1A1, Col3A1, Cebpb, Col4A1, Cyba, Hmgcs2	188	127	20099	5.05085	0.999997	0.193633	0.189431
GOTERM_BP_DIRECT	GO:0051591~response to cAMP	5	2.55102	0.00691728	Col1A1, C1S, Vgf, Plat, Hmgcs2	188	81	20099	6.59936	0.999998	0.193633	0.189431
GOTERM_BP_DIRECT	GO:0032496~response to lipopolysaccharide	9	4.59184	0.00692149	Cebpb, Slpi, Pros1, Lcn2, Hmgb2, Ccl2, Lbp, Dcn, Tnfrsf1A	188	298	20099	3.22881	0.999998	0.193633	0.189431
GOTERM_BP_DIRECT	GO:0006953~acute-phase response	4	2.04082	0.00697039	Lcn2, Fn1, Lbp, A2M	188	42	20099	10.1819	0.999998	0.193633	0.189431
GOTERM_BP_DIRECT	GO:0034341~response to type II interferon	4	2.04082	0.00697039	Ifitm3, Cd74, Ifitm1, Ifitm2	188	42	20099	10.1819	0.999998	0.193633	0.189431
GOTERM_BP_DIRECT	GO:0048680~positive regulation of axon regeneration	3	1.53061	0.00727978	Grn, Flna, Ptn	188	14	20099	22.9092	0.999999	0.193683	0.189479
GOTERM_BP_DIRECT	GO:0035455~response to interferon-alpha	3	1.53061	0.00727978	Ifitm3, Ifitm1, Ifitm2	188	14	20099	22.9092	0.999999	0.193683	0.189479
GOTERM_BP_DIRECT	GO:1900272~negative regulation of long-term synaptic potentiation	3	1.53061	0.00727978	Tyrobp, Fam107A, Ptn	188	14	20099	22.9092	0.999999	0.193683	0.189479
GOTERM_BP_DIRECT	GO:0045595~regulation of cell differentiation	4	2.04082	0.00744259	Ptbp1, Cebpb, Cebpd, S100A10	188	43	20099	9.94508	0.999999	0.195265	0.191027
GOTERM_BP_DIRECT	GO:0016525~negative regulation of angiogenesis	6	3.06122	0.00790151	Gadd45A, Ccl2, Ptn, Thbs2, Sulf1, Dcn	188	132	20099	4.85953	1	0.199351	0.195025
GOTERM_BP_DIRECT	GO:0001656~metanephros development	4	2.04082	0.00793328	Wt1, Id3, Slit2, Fbn1	188	44	20099	9.71905	1	0.199351	0.195025
GOTERM_BP_DIRECT	GO:0071385~cellular response to glucocorticoid stimulus	4	2.04082	0.00793328	Anxa1, Fam107A, Hmgcs2, Zfp36L2	188	44	20099	9.71905	1	0.199351	0.195025
GOTERM_BP_DIRECT	GO:0071320~cellular response to cAMP	5	2.55102	0.00818112	Igfbp5, Wt1, Cyp1B1, Ezr, Pkd2	188	85	20099	6.2888	1	0.199351	0.195025
GOTERM_BP_DIRECT	GO:0035456~response to interferon-beta	3	1.53061	0.00834865	Ifitm3, Ifitm1, Ifitm2	188	15	20099	21.3819	1	0.199351	0.195025
GOTERM_BP_DIRECT	GO:0042730~fibrinolysis	3	1.53061	0.00834865	Anxa2, Pros1, Serping1	188	15	20099	21.3819	1	0.199351	0.195025
GOTERM_BP_DIRECT	GO:0002376~immune system process	4	2.04082	0.00844262	Fcer1G, C1R, Cd300C2L1, Ifi30	188	45	20099	9.50307	1	0.199351	0.195025
GOTERM_BP_DIRECT	GO:0045071~negative regulation of viral genome replication	4	2.04082	0.00844262	Ifitm3, Ifitm1, Ifitm2, Slpi	188	45	20099	9.50307	1	0.199351	0.195025
GOTERM_BP_DIRECT	GO:0010976~positive regulation of neuron projection development	7	3.57143	0.00904576	Fzd1, Ptbp1, Grn, Lrp1, Plxnb2, Ptn, Cd24	188	191	20099	3.91815	1	0.210956	0.206377
GOTERM_BP_DIRECT	GO:0010977~negative regulation of neuron projection development	5	2.55102	0.00922232	Lrp1, Nr2F1, Flna, Vim, B2M	188	88	20099	6.07441	1	0.212451	0.20784
GOTERM_BP_DIRECT	GO:0008284~positive regulation of cell population proliferation	13	6.63265	0.00961834	Grn, Tnfsf13, Tnc, Fn1, Ptn, Aif1, Lgals3, Sfrp1, Bambi, Aldh1A2, Id3, Timp1, Lgmn	188	592	20099	2.34768	1	0.218904	0.214153
GOTERM_BP_DIRECT	GO:0036120~cellular response to platelet-derived growth factor stimulus	4	2.04082	0.010084	Fn1, Ccl2, Slit2, Ptn	188	48	20099	8.90913	1	0.226764	0.221842
GOTERM_BP_DIRECT	GO:0031667~response to nutrient levels	7	3.57143	0.0102038	Col1A1, Chsy1, Cbs, Lcn2, Cyba, Slit2, Nes	188	196	20099	3.8182	1	0.226764	0.221842
GOTERM_BP_DIRECT	GO:0002476~antigen processing and presentation of endogenous peptide antigen via MHC class Ib	4	2.04082	0.0106693	Rt1-Ce4, Rt1-A1, Rt1-Ce10, Rt1-T24-4	188	49	20099	8.72731	1	0.22931	0.224332
GOTERM_BP_DIRECT	GO:0002486~antigen processing and presentation of endogenous peptide antigen via MHC class I via ER pathway, TAP-independent	4	2.04082	0.0106693	Rt1-Ce4, Rt1-A1, Rt1-Ce10, Rt1-T24-4	188	49	20099	8.72731	1	0.22931	0.224332
GOTERM_BP_DIRECT	GO:0097242~amyloid-beta clearance	3	1.53061	0.0106825	C3, Tyrobp, Lrp1	188	17	20099	18.8664	1	0.22931	0.224332
GOTERM_BP_DIRECT	GO:0001974~blood vessel remodeling	4	2.04082	0.011274	Cbs, Bgn, Flna, Tgm2	188	50	20099	8.55277	1	0.239287	0.234094
GOTERM_BP_DIRECT	GO:0045471~response to ethanol	8	4.08163	0.011731	Ctsk, Tnc, Eif4Ebp1, Ccl2, Hmgcs2, Lbp, Cd68, Tnfrsf1A	188	263	20099	3.252	1	0.246221	0.240877
GOTERM_BP_DIRECT	GO:2000134~negative regulation of G1/S transition of mitotic cell cycle	4	2.04082	0.0132048	Gpnmb, Fam107A, Ccl2, Pkd2	188	53	20099	8.06865	1	0.274109	0.268159
GOTERM_BP_DIRECT	GO:0050776~regulation of immune response	4	2.04082	0.0138877	Fcer1G, Gal, Tnfsf13, Dnase2	188	54	20099	7.91923	1	0.28515	0.278961
GOTERM_BP_DIRECT	GO:0002281~macrophage activation involved in immune response	3	1.53061	0.0146542	Sbno2, Tyrobp, Lbp	188	20	20099	16.0364	1	0.295804	0.289384
GOTERM_BP_DIRECT	GO:0120162~positive regulation of cold-induced thermogenesis	5	2.55102	0.0147197	Cebpb, Ucp2, Lcn2, Decr1, Gadd45G	188	101	20099	5.29255	1	0.295804	0.289384
GOTERM_BP_DIRECT	GO:0071347~cellular response to interleukin-1	5	2.55102	0.0152121	Sfrp1, Cebpb, Lcn2, Fn1, Ccl2	188	102	20099	5.24067	1	0.30248	0.295915
GOTERM_BP_DIRECT	GO:0007041~lysosomal transport	3	1.53061	0.0160987	Grn, Lrp1, Rab34	188	21	20099	15.2728	1	0.307176	0.300509
GOTERM_BP_DIRECT	GO:0014912~negative regulation of smooth muscle cell migration	3	1.53061	0.0160987	Igfbp5, Lrp1, Slit2	188	21	20099	15.2728	1	0.307176	0.300509
GOTERM_BP_DIRECT	GO:0002548~monocyte chemotaxis	3	1.53061	0.0160987	Lgals3, Anxa1, Ccl2	188	21	20099	15.2728	1	0.307176	0.300509
GOTERM_BP_DIRECT	GO:0071394~cellular response to testosterone stimulus	3	1.53061	0.0160987	Ncf1, Spp1, Msn	188	21	20099	15.2728	1	0.307176	0.300509
GOTERM_BP_DIRECT	GO:0043524~negative regulation of neuron apoptotic process	7	3.57143	0.0164864	Grn, Cebpb, Lrp1, Ucp2, Ccl2, Nes, Lgmn	188	218	20099	3.43288	1	0.311427	0.304668
GOTERM_BP_DIRECT	GO:0034097~response to cytokine	5	2.55102	0.016751	Col3A1, Cfh, Aldh1A2, Timp1, Aif1	188	105	20099	5.09093	1	0.313294	0.306494
GOTERM_BP_DIRECT	GO:0043123~positive regulation of canonical NF-kappaB signal transduction	7	3.57143	0.0171535	Cd74, Slc20A1, Shisa5, Flna, S100A4, Tgm2, Tnfrsf1A	188	220	20099	3.40167	1	0.317676	0.310781
GOTERM_BP_DIRECT	GO:0010737~protein kinase A signaling	3	1.53061	0.0176014	Gal, Ezr, Fbn1	188	22	20099	14.5786	1	0.322807	0.315801
GOTERM_BP_DIRECT	GO:0007229~integrin-mediated signaling pathway	5	2.55102	0.0178292	Col3A1, Fcer1G, Tyrobp, Fn1, Ptn	188	107	20099	4.99577	1	0.32384	0.316811
GOTERM_BP_DIRECT	GO:0032804~negative regulation of low-density lipoprotein particle receptor catabolic process	2	1.02041	0.0185218	Anxa2, Furin	188	2	20099	106.91	1	0.330072	0.322908
GOTERM_BP_DIRECT	GO:0001869~negative regulation of complement activation, lectin pathway	2	1.02041	0.0185218	Serping1, A2M	188	2	20099	106.91	1	0.330072	0.322908
GOTERM_BP_DIRECT	GO:0061028~establishment of endothelial barrier	3	1.53061	0.0191612	Sox18, Msn, Ezr	188	23	20099	13.9447	1	0.338276	0.330934
GOTERM_BP_DIRECT	GO:0030036~actin cytoskeleton organization	7	3.57143	0.0197009	Tyrobp, Anxa1, Rac2, Flna, Flnc, Ezr, Pdlim4	188	227	20099	3.29677	1	0.344583	0.337104
GOTERM_BP_DIRECT	GO:0071346~cellular response to type II interferon	5	2.55102	0.0201129	Cfh, Ccl2, Capg, Vim, Aif1	188	111	20099	4.81575	1	0.348561	0.340996
GOTERM_BP_DIRECT	GO:0043277~apoptotic cell clearance	3	1.53061	0.0207769	Tyrobp, Lrp1, Tgm2	188	24	20099	13.3637	1	0.356796	0.349052
GOTERM_BP_DIRECT	GO:0007399~nervous system development	8	4.08163	0.0218028	Gal, Pdpn, Nr2F1, Hmgb2, Fn1, Slit2, Nbl1, Nes	188	298	20099	2.87006	1	0.36787	0.359886
GOTERM_BP_DIRECT	GO:0016064~immunoglobulin mediated immune response	4	2.04082	0.0218113	Cd74, Fcer1G, Cfh, Tnfsf13	188	64	20099	6.68185	1	0.36787	0.359886
GOTERM_BP_DIRECT	GO:0042742~defense response to bacterium	6	3.06122	0.0236116	Cebpb, Fcer1G, Ncf1, Lyz2, Lcn2, Tnfrsf1A	188	174	20099	3.68654	1	0.393615	0.385072
GOTERM_BP_DIRECT	GO:0043627~response to estrogen	5	2.55102	0.0238626	C3, Gal, Arpc1B, Igfbp2, Cd24	188	117	20099	4.56879	1	0.393615	0.385072
GOTERM_BP_DIRECT	GO:0006956~complement activation	3	1.53061	0.0241712	C3, C1S, Cfh	188	26	20099	12.3357	1	0.393615	0.385072
GOTERM_BP_DIRECT	GO:0090026~positive regulation of monocyte chemotaxis	3	1.53061	0.0241712	Ccl2, Aif1, Lgmn	188	26	20099	12.3357	1	0.393615	0.385072
GOTERM_BP_DIRECT	GO:0048678~response to axon injury	4	2.04082	0.0265253	Tyrobp, Pros1, Tspo, Aif1	188	69	20099	6.19766	1	0.428259	0.418964
GOTERM_BP_DIRECT	GO:0043932~ossification involved in bone remodeling	2	1.02041	0.0276543	Ptn, Cthrc1	188	3	20099	71.273	1	0.431727	0.422357
GOTERM_BP_DIRECT	GO:1904026~regulation of collagen fibril organization	2	1.02041	0.0276543	Efemp2, Aebp1	188	3	20099	71.273	1	0.431727	0.422357
GOTERM_BP_DIRECT	GO:0002657~positive regulation of tolerance induction to nonself antigen	2	1.02041	0.0276543	Rt1-A1, Rt1-Ce10	188	3	20099	71.273	1	0.431727	0.422357
GOTERM_BP_DIRECT	GO:0106016~positive regulation of inflammatory response to wounding	2	1.02041	0.0276543	Grn, Cd24	188	3	20099	71.273	1	0.431727	0.422357
GOTERM_BP_DIRECT	GO:0030514~negative regulation of BMP signaling pathway	4	2.04082	0.0285513	Fzd1, Sfrp1, Bambi, Nbl1	188	71	20099	6.02307	1	0.437817	0.428315
GOTERM_BP_DIRECT	GO:0032570~response to progesterone	4	2.04082	0.0285513	C3, Ccl2, Tspo, Ptn	188	71	20099	6.02307	1	0.437817	0.428315
GOTERM_BP_DIRECT	GO:0014823~response to activity	5	2.55102	0.0287397	Anxa2, Fn1, Ccl2, Cyba, Ptn	188	124	20099	4.31087	1	0.437817	0.428315
GOTERM_BP_DIRECT	GO:0030198~extracellular matrix organization	6	3.06122	0.0291135	Col1A1, Lgals3, Col3A1, Col15A1, Col4A1, Fn1	188	184	20099	3.48618	1	0.439964	0.430415
GOTERM_BP_DIRECT	GO:0050860~negative regulation of T cell receptor signaling pathway	3	1.53061	0.0296531	Lgals3, Laptm5, Ezr	188	29	20099	11.0596	1	0.441061	0.431488
GOTERM_BP_DIRECT	GO:0090023~positive regulation of neutrophil chemotaxis	3	1.53061	0.0296531	Cd74, Rac2, Lbp	188	29	20099	11.0596	1	0.441061	0.431488
GOTERM_BP_DIRECT	GO:0010575~positive regulation of vascular endothelial growth factor production	3	1.53061	0.0315802	C3, Cyp1B1, Sulf1	188	30	20099	10.691	1	0.465272	0.455174
GOTERM_BP_DIRECT	GO:0009952~anterior/posterior pattern specification	5	2.55102	0.0317735	Sfrp1, Ifitm1, Wif1, Aldh1A2, Msx1	188	128	20099	4.17616	1	0.465272	0.455174
GOTERM_BP_DIRECT	GO:0007165~signal transduction	16	8.16327	0.0350789	Grn, Fcer1G, Anxa1, Tnfsf13, Rasd1, Gpnmb, Vgf, Olfml3, Pdpn, Rac2, Spp1, Cd48, Igfbp7, Timp1, Nbl1, Fbn1	188	961	20099	1.77997	1	0.509724	0.49866
GOTERM_BP_DIRECT	GO:0002265~astrocyte activation involved in immune response	2	1.02041	0.0367023	Grn, Lrp1	188	4	20099	53.4548	1	0.517393	0.506163
GOTERM_BP_DIRECT	GO:0071504~cellular response to heparin	2	1.02041	0.0367023	Sfrp1, Slit2	188	4	20099	53.4548	1	0.517393	0.506163
GOTERM_BP_DIRECT	GO:0002605~negative regulation of dendritic cell antigen processing and presentation	2	1.02041	0.0367023	Fgl2, Cd68	188	4	20099	53.4548	1	0.517393	0.506163
GOTERM_BP_DIRECT	GO:0035582~sequestering of BMP in extracellular matrix	2	1.02041	0.0367023	Nbl1, Fbn1	188	4	20099	53.4548	1	0.517393	0.506163
GOTERM_BP_DIRECT	GO:0007159~leukocyte cell-cell adhesion	3	1.53061	0.0376455	Msn, Cd24, Ezr	188	33	20099	9.71905	1	0.526759	0.515326
GOTERM_BP_DIRECT	GO:0006954~inflammatory response	8	4.08163	0.0395171	C3, Anxa1, Cfh, Ncf1, Ccl2, Cyba, Aif1, Tnfrsf1A	188	339	20099	2.52294	1	0.548881	0.536968
GOTERM_BP_DIRECT	GO:0010629~negative regulation of gene expression	9	4.59184	0.0415674	Sfrp1, Lrp1, Hmgb2, Id3, Slit2, Msx1, Aif1, Tnfrsf1A, Lgmn	188	418	20099	2.30188	1	0.567527	0.555209
GOTERM_BP_DIRECT	GO:0071300~cellular response to retinoic acid	4	2.04082	0.0436505	Col1A1, Aldh1A2, Tnc, Ccl2	188	84	20099	5.09093	1	0.567527	0.555209
GOTERM_BP_DIRECT	GO:0033280~response to vitamin D	3	1.53061	0.0441157	Serpinh1, Spp1, Vim	188	36	20099	8.90913	1	0.567527	0.555209
GOTERM_BP_DIRECT	GO:0031669~cellular response to nutrient levels	3	1.53061	0.0441157	Lcn2, Fam107A, Cd68	188	36	20099	8.90913	1	0.567527	0.555209
GOTERM_BP_DIRECT	GO:0071677~positive regulation of mononuclear cell migration	2	1.02041	0.0456666	Lgals3, Aif1	188	5	20099	42.7638	1	0.567527	0.555209
GOTERM_BP_DIRECT	GO:0051702~biological process involved in interaction with symbiont	2	1.02041	0.0456666	Gpx2, Fn1	188	5	20099	42.7638	1	0.567527	0.555209
GOTERM_BP_DIRECT	GO:0071672~negative regulation of smooth muscle cell chemotaxis	2	1.02041	0.0456666	Slit2, Aif1	188	5	20099	42.7638	1	0.567527	0.555209
GOTERM_BP_DIRECT	GO:0061333~renal tubule morphogenesis	2	1.02041	0.0456666	Col4A1, Pkd2	188	5	20099	42.7638	1	0.567527	0.555209
GOTERM_BP_DIRECT	GO:0002282~microglial cell activation involved in immune response	2	1.02041	0.0456666	Grn, Tyrobp	188	5	20099	42.7638	1	0.567527	0.555209
GOTERM_BP_DIRECT	GO:0001798~positive regulation of type IIa hypersensitivity	2	1.02041	0.0456666	C3, Fcer1G	188	5	20099	42.7638	1	0.567527	0.555209
GOTERM_BP_DIRECT	GO:0002517~T cell tolerance induction	2	1.02041	0.0456666	Rt1-A1, Rt1-Ce10	188	5	20099	42.7638	1	0.567527	0.555209
GOTERM_BP_DIRECT	GO:0072284~metanephric S-shaped body morphogenesis	2	1.02041	0.0456666	Wt1, Pkd2	188	5	20099	42.7638	1	0.567527	0.555209
GOTERM_BP_DIRECT	GO:0032374~regulation of cholesterol transport	2	1.02041	0.0456666	Lrp1, Furin	188	5	20099	42.7638	1	0.567527	0.555209
GOTERM_BP_DIRECT	GO:1902115~regulation of organelle assembly	2	1.02041	0.0456666	Msn, Ezr	188	5	20099	42.7638	1	0.567527	0.555209
GOTERM_BP_DIRECT	GO:0036022~limb joint morphogenesis	2	1.02041	0.0456666	Col3A1, Sulf1	188	5	20099	42.7638	1	0.567527	0.555209
GOTERM_BP_DIRECT	GO:0001765~membrane raft assembly	2	1.02041	0.0456666	Anxa2, S100A10	188	5	20099	42.7638	1	0.567527	0.555209
GOTERM_BP_DIRECT	GO:0071260~cellular response to mechanical stimulus	5	2.55102	0.0468444	Col1A1, Gadd45A, Cyba, Atp1A1, Tnfrsf1A	188	145	20099	3.68654	1	0.57836	0.565807
GOTERM_BP_DIRECT	GO:0071354~cellular response to interleukin-6	3	1.53061	0.0486408	Sbno2, Lcn2, Ccl2	188	38	20099	8.44023	1	0.589021	0.576236
GOTERM_BP_DIRECT	GO:0032868~response to insulin	5	2.55102	0.0487904	Col1A1, Gal, Vgf, Ctsk, Hmgcs2	188	147	20099	3.63638	1	0.589021	0.576236
GOTERM_BP_DIRECT	GO:0045668~negative regulation of osteoblast differentiation	4	2.04082	0.0489551	Sfrp1, Igfbp5, Bambi, Id3	188	88	20099	4.85953	1	0.589021	0.576236
GOTERM_BP_DIRECT	GO:0032720~negative regulation of tumor necrosis factor production	4	2.04082	0.0489551	Gpnmb, Tspo, Lbp, Cd24	188	88	20099	4.85953	1	0.589021	0.576236
GOTERM_BP_DIRECT	GO:0048661~positive regulation of smooth muscle cell proliferation	4	2.04082	0.0503284	Cyba, Sulf1, Aif1, Tgm2	188	89	20099	4.80492	1	0.597955	0.584977
GOTERM_BP_DIRECT	GO:0044849~estrous cycle	3	1.53061	0.0509639	Anxa1, Cyp1B1, Ptn	188	39	20099	8.22381	1	0.597955	0.584977
GOTERM_BP_DIRECT	GO:0048514~blood vessel morphogenesis	3	1.53061	0.0509639	Lox, Col4A1, Cyp1B1	188	39	20099	8.22381	1	0.597955	0.584977
GOTERM_BP_DIRECT	GO:1900745~positive regulation of p38MAPK cascade	3	1.53061	0.0509639	Ncf1, Gadd45A, Gadd45G	188	39	20099	8.22381	1	0.597955	0.584977
GOTERM_BP_DIRECT	GO:0043113~receptor clustering	3	1.53061	0.0533262	Flna, Tax1Bp3, Ptn	188	40	20099	8.01822	1	0.606123	0.592967
GOTERM_BP_DIRECT	GO:0030325~adrenal gland development	3	1.53061	0.0533262	Wt1, Cyp1B1, Tspo	188	40	20099	8.01822	1	0.606123	0.592967
GOTERM_BP_DIRECT	GO:0022614~membrane to membrane docking	2	1.02041	0.0545478	Msn, Ezr	188	6	20099	35.6365	1	0.606123	0.592967
GOTERM_BP_DIRECT	GO:0051414~response to cortisol	2	1.02041	0.0545478	Igfbp7, Slit2	188	6	20099	35.6365	1	0.606123	0.592967
GOTERM_BP_DIRECT	GO:0032911~negative regulation of transforming growth factor beta1 production	2	1.02041	0.0545478	Tyrobp, Furin	188	6	20099	35.6365	1	0.606123	0.592967
GOTERM_BP_DIRECT	GO:0090027~negative regulation of monocyte chemotaxis	2	1.02041	0.0545478	Slit2, Nbl1	188	6	20099	35.6365	1	0.606123	0.592967
GOTERM_BP_DIRECT	GO:0060414~aorta smooth muscle tissue morphogenesis	2	1.02041	0.0545478	Col3A1, Efemp2	188	6	20099	35.6365	1	0.606123	0.592967
GOTERM_BP_DIRECT	GO:0038095~Fc-epsilon receptor signaling pathway	2	1.02041	0.0545478	Fcgr3A, Fcer1G	188	6	20099	35.6365	1	0.606123	0.592967
GOTERM_BP_DIRECT	GO:0061304~retinal blood vessel morphogenesis	2	1.02041	0.0545478	Col4A1, Cyp1B1	188	6	20099	35.6365	1	0.606123	0.592967
GOTERM_BP_DIRECT	GO:0007166~cell surface receptor signaling pathway	6	3.06122	0.0559644	Fcgr3A, Fcer1G, Anxa1, Cd24, Pkd2, Tnfrsf1A	188	221	20099	2.90252	1	0.611544	0.598271
GOTERM_BP_DIRECT	GO:0050821~protein stabilization	6	3.06122	0.0559644	Cd74, Grn, Tyrobp, Flna, Msx1, Ifi30	188	221	20099	2.90252	1	0.611544	0.598271
GOTERM_BP_DIRECT	GO:0032526~response to retinoic acid	4	2.04082	0.056007	Aldh1A2, Rbp1, Igfbp2, Igfbp7	188	93	20099	4.59826	1	0.611544	0.598271
GOTERM_BP_DIRECT	GO:0071456~cellular response to hypoxia	6	3.06122	0.0568586	Sfrp1, Cbs, Lcn2, Eif4Ebp1, Slit2, Ptn	188	222	20099	2.88945	1	0.617275	0.603877
GOTERM_BP_DIRECT	GO:0007528~neuromuscular junction development	3	1.53061	0.0581645	P2Rx2, Col4A1, Tnc	188	42	20099	7.6364	1	0.627844	0.614217
GOTERM_BP_DIRECT	GO:0007160~cell-matrix adhesion	4	2.04082	0.0589559	Cd63, Col3A1, Anxa2, Fn1	188	95	20099	4.50146	1	0.629196	0.61554
GOTERM_BP_DIRECT	GO:0050727~regulation of inflammatory response	4	2.04082	0.0589559	Grn, Sbno2, Anxa1, Tnc	188	95	20099	4.50146	1	0.629196	0.61554
GOTERM_BP_DIRECT	GO:0001503~ossification	5	2.55102	0.0605308	Col1A1, Mgp, Spp1, Fn1, Ptn	188	158	20099	3.38321	1	0.639925	0.626035
GOTERM_BP_DIRECT	GO:0071526~semaphorin-plexin signaling pathway	3	1.53061	0.0606387	Tyrobp, Flna, Plxnb2	188	43	20099	7.45881	1	0.639925	0.626035
GOTERM_BP_DIRECT	GO:0034418~urate biosynthetic process	2	1.02041	0.0633469	Pnp, Spp1	188	7	20099	30.5456	1	0.643346	0.629382
GOTERM_BP_DIRECT	GO:0140236~translation at presynapse	2	1.02041	0.0633469	Rpl22, Rps27L	188	7	20099	30.5456	1	0.643346	0.629382
GOTERM_BP_DIRECT	GO:0001957~intramembranous ossification	2	1.02041	0.0633469	Col1A1, Ctsk	188	7	20099	30.5456	1	0.643346	0.629382
GOTERM_BP_DIRECT	GO:2000427~positive regulation of apoptotic cell clearance	2	1.02041	0.0633469	C3, Ccl2	188	7	20099	30.5456	1	0.643346	0.629382
GOTERM_BP_DIRECT	GO:0002283~neutrophil activation involved in immune response	2	1.02041	0.0633469	Fcer1G, Tyrobp	188	7	20099	30.5456	1	0.643346	0.629382
GOTERM_BP_DIRECT	GO:0002138~retinoic acid biosynthetic process	2	1.02041	0.0633469	Aldh1A2, Rbp1	188	7	20099	30.5456	1	0.643346	0.629382
GOTERM_BP_DIRECT	GO:0072075~metanephric mesenchyme development	2	1.02041	0.0633469	Wt1, Pkd2	188	7	20099	30.5456	1	0.643346	0.629382
GOTERM_BP_DIRECT	GO:0009615~response to virus	4	2.04082	0.0650684	Ifitm3, Ifitm1, Ifitm2, Lcn2	188	99	20099	4.31958	1	0.657295	0.643029
GOTERM_BP_DIRECT	GO:0050918~positive chemotaxis	3	1.53061	0.0656929	Lgals3, Hmgb2, S100A4	188	45	20099	7.1273	1	0.660074	0.645748
GOTERM_BP_DIRECT	GO:0060348~bone development	4	2.04082	0.0666405	Cfh, Bgn, Sulf1, Tgm2	188	100	20099	4.27638	1	0.666052	0.651596
GOTERM_BP_DIRECT	GO:0070542~response to fatty acid	3	1.53061	0.0682712	Ucp2, Plat, Hmgcs2	188	46	20099	6.97236	1	0.671689	0.65711
GOTERM_BP_DIRECT	GO:0045880~positive regulation of smoothened signaling pathway	3	1.53061	0.0682712	Sfrp1, Chsy1, Rab34	188	46	20099	6.97236	1	0.671689	0.65711
GOTERM_BP_DIRECT	GO:0060337~type I interferon-mediated signaling pathway	3	1.53061	0.0682712	Ifitm3, Ifitm1, Ifitm2	188	46	20099	6.97236	1	0.671689	0.65711
GOTERM_BP_DIRECT	GO:0010811~positive regulation of cell-substrate adhesion	3	1.53061	0.0708825	Spp1, Ptn, Fbln2	188	47	20099	6.82402	1	0.687525	0.672602
GOTERM_BP_DIRECT	GO:0050767~regulation of neurogenesis	3	1.53061	0.0708825	Anxa2, Hmgb2, S100A10	188	47	20099	6.82402	1	0.687525	0.672602
GOTERM_BP_DIRECT	GO:2001046~positive regulation of integrin-mediated signaling pathway	2	1.02041	0.0720645	Cd63, Flna	188	8	20099	26.7274	1	0.687525	0.672602
GOTERM_BP_DIRECT	GO:0035425~autocrine signaling	2	1.02041	0.0720645	Fzd1, Cd68	188	8	20099	26.7274	1	0.687525	0.672602
GOTERM_BP_DIRECT	GO:0002232~leukocyte chemotaxis involved in inflammatory response	2	1.02041	0.0720645	Ptn, Lbp	188	8	20099	26.7274	1	0.687525	0.672602
GOTERM_BP_DIRECT	GO:0002291~T cell activation via T cell receptor contact with antigen bound to MHC molecule on antigen presenting cell	2	1.02041	0.0720645	Tyrobp, Fgl2	188	8	20099	26.7274	1	0.687525	0.672602
GOTERM_BP_DIRECT	GO:0006979~response to oxidative stress	5	2.55102	0.0732561	Btg3, Gpx2, Lcn2, Gpx8, Slc7A11	188	169	20099	3.16301	1	0.690997	0.675999
GOTERM_BP_DIRECT	GO:0033077~T cell differentiation in thymus	3	1.53061	0.0735259	B2M, Zfp36L2, Mpzl2	188	48	20099	6.68185	1	0.690997	0.675999
GOTERM_BP_DIRECT	GO:0042789~mRNA transcription by RNA polymerase II	3	1.53061	0.0735259	Anxa2, Flna, S100A10	188	48	20099	6.68185	1	0.690997	0.675999
GOTERM_BP_DIRECT	GO:0045727~positive regulation of translation	4	2.04082	0.0764321	Ptbp1, Cyp1B1, Plxnb2, Rps27L	188	106	20099	4.03432	1	0.714753	0.69924
GOTERM_BP_DIRECT	GO:0001666~response to hypoxia	7	3.57143	0.0774284	P2Rx2, Ucp2, Ccl2, Cyba, Plat, Cd24, Tnfrsf1A	188	318	20099	2.35336	1	0.720503	0.704865
GOTERM_BP_DIRECT	GO:0001657~ureteric bud development	3	1.53061	0.0789059	Sfrp1, Wt1, Slit2	188	50	20099	6.41457	1	0.722488	0.706807
GOTERM_BP_DIRECT	GO:0030900~forebrain development	4	2.04082	0.0798293	Tyrobp, Aldh1A2, Nr2F1, Msx1	188	108	20099	3.95961	1	0.722488	0.706807
GOTERM_BP_DIRECT	GO:0002237~response to molecule of bacterial origin	2	1.02041	0.0807014	Cd24, B2M	188	9	20099	23.7577	1	0.722488	0.706807
GOTERM_BP_DIRECT	GO:0031340~positive regulation of vesicle fusion	2	1.02041	0.0807014	Anxa1, Anxa2	188	9	20099	23.7577	1	0.722488	0.706807
GOTERM_BP_DIRECT	GO:0042590~antigen processing and presentation of exogenous peptide antigen via MHC class I	2	1.02041	0.0807014	Fcer1G, Ifi30	188	9	20099	23.7577	1	0.722488	0.706807
GOTERM_BP_DIRECT	GO:0010756~positive regulation of plasminogen activation	2	1.02041	0.0807014	Anxa2, S100A10	188	9	20099	23.7577	1	0.722488	0.706807
GOTERM_BP_DIRECT	GO:0043567~regulation of insulin-like growth factor receptor signaling pathway	2	1.02041	0.0807014	Igfbp5, Igfbp2	188	9	20099	23.7577	1	0.722488	0.706807
GOTERM_BP_DIRECT	GO:2000643~positive regulation of early endosome to late endosome transport	2	1.02041	0.0807014	Msn, Ezr	188	9	20099	23.7577	1	0.722488	0.706807
GOTERM_BP_DIRECT	GO:0032722~positive regulation of chemokine production	3	1.53061	0.0816409	Cd74, Lbp, Aif1	188	51	20099	6.2888	1	0.727452	0.711662
GOTERM_BP_DIRECT	GO:0021915~neural tube development	3	1.53061	0.0844049	Sfrp1, Aldh1A2, Pkd2	188	52	20099	6.16786	1	0.748549	0.732302
GOTERM_BP_DIRECT	GO:0045893~positive regulation of DNA-templated transcription	12	6.12245	0.085019	Col1A1, Fzd1, Cd74, Sfrp1, Cebpb, Mdfic, Ncf1, Wt1, Bambi, Sox18, Hmgb2, Spp1	188	739	20099	1.73601	1	0.750472	0.734183
GOTERM_BP_DIRECT	GO:0030178~negative regulation of Wnt signaling pathway	3	1.53061	0.0871971	Sfrp1, Lrp1, Tax1Bp3	188	53	20099	6.05149	1	0.7595	0.743015
GOTERM_BP_DIRECT	GO:0045766~positive regulation of angiogenesis	5	2.55102	0.0879838	C3, Lgals3, Grn, Cyp1B1, Tnfrsf1A	188	180	20099	2.96971	1	0.7595	0.743015
GOTERM_BP_DIRECT	GO:0060346~bone trabecula formation	2	1.02041	0.0892583	Col1A1, Sfrp1	188	10	20099	21.3819	1	0.7595	0.743015
GOTERM_BP_DIRECT	GO:1902966~positive regulation of protein localization to early endosome	2	1.02041	0.0892583	Msn, Ezr	188	10	20099	21.3819	1	0.7595	0.743015
GOTERM_BP_DIRECT	GO:0031394~positive regulation of prostaglandin biosynthetic process	2	1.02041	0.0892583	Cd74, Anxa1	188	10	20099	21.3819	1	0.7595	0.743015
GOTERM_BP_DIRECT	GO:1904373~response to kainic acid	2	1.02041	0.0892583	Lcn2, Ptn	188	10	20099	21.3819	1	0.7595	0.743015
GOTERM_BP_DIRECT	GO:0050665~hydrogen peroxide biosynthetic process	2	1.02041	0.0892583	Ncf1, Cyba	188	10	20099	21.3819	1	0.7595	0.743015
GOTERM_BP_DIRECT	GO:0071373~cellular response to luteinizing hormone stimulus	2	1.02041	0.0892583	Cyp1B1, Plat	188	10	20099	21.3819	1	0.7595	0.743015
GOTERM_BP_DIRECT	GO:0010043~response to zinc ion	3	1.53061	0.0900167	Gsta4, Vim, Crip1	188	54	20099	5.93942	1	0.762518	0.745968
GOTERM_BP_DIRECT	GO:0001934~positive regulation of protein phosphorylation	6	3.06122	0.0926414	Fzd1, C3, Cd74, Gpnmb, Anxa2, Aif1	188	257	20099	2.49594	1	0.779636	0.762714
GOTERM_BP_DIRECT	GO:0042572~retinol metabolic process	3	1.53061	0.0928629	Aldh1A2, Rbp1, Cyp1B1	188	55	20099	5.83143	1	0.779636	0.762714
GOTERM_BP_DIRECT	GO:0009725~response to hormone	4	2.04082	0.0940543	Anxa1, Lox, Mgp, Timp1	188	116	20099	3.68654	1	0.786145	0.769082
GOTERM_BP_DIRECT	GO:0035886~vascular associated smooth muscle cell differentiation	2	1.02041	0.0977361	C3, Cfh	188	11	20099	19.4381	1	0.796014	0.778737
GOTERM_BP_DIRECT	GO:0032836~glomerular basement membrane development	2	1.02041	0.0977361	Wt1, Sulf1	188	11	20099	19.4381	1	0.796014	0.778737
GOTERM_BP_DIRECT	GO:0060351~cartilage development involved in endochondral bone morphogenesis	2	1.02041	0.0977361	Col1A1, Cbs	188	11	20099	19.4381	1	0.796014	0.778737
GOTERM_BP_DIRECT	GO:0033622~integrin activation	2	1.02041	0.0977361	Fn1, Cd24	188	11	20099	19.4381	1	0.796014	0.778737
GOTERM_BP_DIRECT	GO:0045576~mast cell activation	2	1.02041	0.0977361	Fcer1G, Cd48	188	11	20099	19.4381	1	0.796014	0.778737
GOTERM_BP_DIRECT	GO:0061844~antimicrobial humoral immune response mediated by antimicrobial peptide	4	2.04082	0.0977635	Lgals3, Ccl2, Rpl39, B2M	188	118	20099	3.62405	1	0.796014	0.778737
GOTERM_BP_DIRECT	GO:0010718~positive regulation of epithelial to mesenchymal transition	3	1.53061	0.0986326	Col1A1, Bambi, Pdpn	188	57	20099	5.62682	1	0.799644	0.782288
