# Supplementary material for: The immunological landscape of the area postrema in neuromyelitis optica spectrum disorders
Source: Brain Pathol. 2026 Jul 26:e70127. Online ahead of print. doi: 10.1111/bpa.70127 (PMC13402650; doi:10.1111/bpa.70127)
Supplement: Supplementary file 7 — Table S3B. Functionally annotated charts for the GOTERM “Biological Processes” generated by DAVID for downregulated genes from the rat area postrema with complete AQP4 loss. [file BPA-9999-e70127-s006.xlsx]

## Sheet: C1_AP_down
FeatureID	FeatureName	AP Average	AP Log2 Fold Change	AP P-Value	other Average	other Log2 Fold Change	other P-Value
ENSRNOG00000016516	Mbp	8.62223606063704	-4.70906	0.09928672880485327	216.49966848455273	4.709058541814796	0.09928672880485327
ENSRNOG00000022386	Opalin	0	-5.08557	0.11999518756396127	1.5523941466825788	5.085570585003834	0.11999518756396127
ENSRNOG00000009345	Ugt8	0.0958026228959671	-4.72565	0.15044383781751527	3.6294813574589133	4.725650498232182	0.15044383781751527
ENSRNOG00000006924	Tmem125	0	-4.90618	0.1532587199519528	1.3708350394151283	4.906182980217592	0.1532587199519528
ENSRNOG00000006471	Pvalb	0.0958026228959671	-5.00069	0.1532587199519528	4.391859529193195	5.000689668050878	0.1532587199519528
ENSRNOG00000021023	Mag	0.33530918013588484	-4.39862	0.15747526051936303	7.716049460380376	4.398622479370356	0.15747526051936303
ENSRNOG00000026059	Paqr6	0	-4.76631	0.1637826469971992	1.244126341603184	4.766306565428363	0.1637826469971992
ENSRNOG00000018950	Fa2h	0.04790131144798355	-4.58425	0.16984009508962986	2.1935911812477196	4.584254885330229	0.16984009508962986
ENSRNOG00000015445	Mal	0.33530918013588484	-4.35258	0.171545917277843	7.473687186042095	4.352582846584887	0.171545917277843
ENSRNOG00000010938	Slc7a10	0	-4.66049	0.17173670343215303	1.1561105682908603	4.660490471157314	0.17173670343215303
ENSRNOG00000002419	Plp1	6.131367865341894	-4.33041	0.17408059278069238	118.68182936464933	4.3304137627753425	0.17408059278069238
ENSRNOG00000017748	Nkx6-2	0	-4.64395	0.17502151470630634	1.142929462142638	4.643953574892485	0.17502151470630634
ENSRNOG00000007206	LOC361016	0.0958026228959671	-4.4076	0.18142541683828312	2.9113236708670547	4.407604020699603	0.18142541683828312
ENSRNOG00000018700	Mobp	0.33530918013588484	-4.28968	0.18954717080704395	7.154789456649617	4.289675637788402	0.18954717080704395
ENSRNOG00000000775	Mog	0.1916052457919342	-4.1719	0.21357509683505468	4.121009057695852	4.17189897611877	0.21357509683505468
ENSRNOG00000010263	Cldn11	0.5748157373758026	-3.91637	0.23605546022965232	8.975908089966923	3.916367115277467	0.23605546022965232
ENSRNOG00000003209	Pcp4l1	0.0958026228959671	-4.22097	0.26121615819678734	2.55798498670019	4.22096567572831	0.26121615819678734
ENSRNOG00000015550	Ptgds	1.2454340976475724	-3.69646	0.28134702364611885	16.00696522761226	3.6964593169424917	0.28134702364611885
ENSRNOG00000002524	Gpr37	0.0958026228959671	-3.75426	0.2863049607589881	1.8508824213939372	3.7542627264866635	0.2863049607589881
ENSRNOG00000038328	Gjc2	0.04790131144798355	-3.9297	0.2880039277445477	1.3933704789588635	3.9296996741190715	0.2880039277445477
ENSRNOG00000029366	Prrt2	0.04790131144798355	-3.74095	0.3005285056774596	1.2224412960044957	3.7409474954589106	0.3005285056774596
ENSRNOG00000000060	Cplx1	1.2454340976475724	-3.55864	0.304242373527889	14.548539611857331	3.558637688455857	0.304242373527889
ENSRNOG00000010524	Cryab	0.526914425927819	-3.63219	0.3082806339827309	6.804001954317892	3.6321917989240062	0.3082806339827309
ENSRNOG00000020901	S1pr5	0.04790131144798355	-3.71972	0.32418193117644667	1.204583023158517	3.719723577937631	0.32418193117644667
ENSRNOG00000018798	Bcan	0.23950655723991776	-3.50691	0.3279391180496164	3.1188197934584263	3.506914957893511	0.3279391180496164
ENSRNOG00000033299	Mt-atp8	0.2874078686879013	-3.48814	0.3284553232624344	3.5916388269043393	3.4881387323204622	0.3284553232624344
ENSRNOG00000018627	Plekhb1	0.6227170488237862	-3.4262	0.3488787013576465	6.8818130002896565	3.4262034930893646	0.3488787013576465
ENSRNOG00000019959	Kcnc3	0.14370393434395065	-3.47872	0.35312463040102154	2.0388194832492372	3.4787154784338363	0.35312463040102154
ENSRNOG00000029971	Mt-nd5	0.6227170488237862	-3.32371	0.3541748717799591	6.4098443607887905	3.3237106926263653	0.3541748717799591
ENSRNOG00000020263	Atp1a3	0.5748157373758026	-3.27954	0.36588236111769273	5.772474098976359	3.2795369305571205	0.36588236111769273
ENSRNOG00000031662	Slc6a5	0.0958026228959671	-3.67876	0.3717485263039075	1.756488693493764	3.678761573163516	0.3717485263039075
ENSRNOG00000009381	Mapk6	0.04790131144798355	-3.49427	0.37426416704468035	1.030252264423963	3.4942735184925637	0.37426416704468035
ENSRNOG00000026679	Scn4b	0.0958026228959671	-3.55374	0.3781689288523973	1.6106461319182712	3.5537384588071648	0.3781689288523973
ENSRNOG00000018285	Kcna2	0.1916052457919342	-3.32685	0.38052099806381307	2.293937666763219	3.3268460730805183	0.38052099806381307
ENSRNOG00000005504	Pkp4	0.2874078686879013	-3.25351	0.3841516579212873	3.052489065744791	3.2535127416724228	0.3841516579212873
ENSRNOG00000030269	Atp2b2	0.2874078686879013	-3.23511	0.3868167584529438	3.013796141245171	3.2351110276570116	0.3868167584529438
ENSRNOG00000014107	Omg	0.23950655723991776	-3.231	0.3915867455633727	2.5758432595461684	3.2310010245253986	0.3915867455633727
ENSRNOG00000031979	Mt-atp6	55.56552127966092	-2.25494	0.40430926885653046	253.4246239724214	2.25494365394709	0.4043092688565306
ENSRNOG00000034234	Mt-co1	62.12800094803467	-2.25459	0.4051316533838298	283.25941994346397	2.254588211727066	0.4051316533838298
ENSRNOG00000012906	Bcas1	0.431111803031852	-3.15015	0.40901184391289175	4.059355496679972	3.150154291214027	0.40901184391289175
ENSRNOG00000049951	Tmem151a	0.431111803031852	-3.17784	0.4171459331731114	4.138016936596784	3.177840279855386	0.4171459331731114
ENSRNOG00000028648	Olig1	0.526914425927819	-3.16087	0.4250886758571342	4.907623456863962	3.1608676397935276	0.4250886758571342
ENSRNOG00000005457	Lamp5	0.3832104915838684	-3.26992	0.42898586634467656	3.969638935477555	3.2699179013263415	0.42898586634467656
ENSRNOG00000007290	Atp1a2	1.389138031991523	-3.03661	0.4360875390093529	11.257089847554443	3.03660649487958	0.4360875390093529
ENSRNOG00000003746	Gjb1	0.14370393434395065	-3.25988	0.43929307425731	1.7518115267960077	3.259878283300112	0.43929307425731
ENSRNOG00000020650	Slc17a7	0	-4.6125	0.44605252453393746	1.1182680377362866	4.612495068185502	0.44605252453393746
ENSRNOG00000019484	Slc6a9	0.23950655723991776	-3.02314	0.4576454291385685	2.2301581208847234	3.023139126563441	0.4576454291385685
ENSRNOG00000021102	Scn1b	1.0059275404076546	-3.03551	0.459367570050954	8.248821266952076	3.0355113121513484	0.459367570050954
ENSRNOG00000018870	Hapln2	0.23950655723991776	-3.10882	0.46568920791024376	2.3666463490647036	3.10882140216429	0.46568920791024376
ENSRNOG00000019219	Vamp1	1.6286445892314407	-3.00689	0.4657329963792431	12.865609994610098	3.0068932077537713	0.4657329963792431
ENSRNOG00000053334	Stmn4	0.526914425927819	-2.97305	0.46826877137832357	4.308520922578627	2.9730531478209987	0.46826877137832357
ENSRNOG00000014230	Map1a	1.0059275404076546	-2.92111	0.46962595295326376	7.61995494459011	2.921111939414262	0.46962595295326376
ENSRNOG00000047505	Tubb4a	1.4370393434395066	-2.91219	0.4697284456555603	10.67116841941733	2.912188007997929	0.4697284456555603
ENSRNOG00000002753	Adam11	0.0958026228959671	-3.07712	0.4741299067586419	1.1573861592084305	3.077118301342253	0.4741299067586419
ENSRNOG00000030371	Mt-co2	46.65587735033598	-2.0585	0.4892120963115601	185.731990355794	2.058503999325496	0.4892120963115601
ENSRNOG00000005345	Vsnl1	1.5328419663354735	-2.89692	0.4958424634931376	11.240081968653511	2.8969216960831985	0.4958424634931376
ENSRNOG00000020904	Cdc42ep2	0.0958026228959671	-3.02039	0.5046529236032993	1.1127404770934834	3.020386416243697	0.5046529236032993
ENSRNOG00000010077	Smarcd3	0.0958026228959671	-2.96018	0.5061225240006079	1.06724440103349	2.9601833475699566	0.5061225240006079
ENSRNOG00000009140	C1qtnf4	0.23950655723991776	-2.84946	0.5167455349319707	1.9771659222333582	2.849462258823068	0.5167455349319707
ENSRNOG00000006037	Snap25	5.029637702038273	-2.81158	0.524546038665825	34.03149008984759	2.8115765774477715	0.524546038665825
ENSRNOG00000001242	Gstt3	0.1916052457919342	-2.93795	0.524546038665825	1.7518115267960077	2.93795018841275	0.524546038665825
ENSRNOG00000031033	Mt-nd2	14.082985565707164	-2.7616	0.5303200963495572	91.48623100205889	2.761598874765751	0.5303200963495572
ENSRNOG00000017496	Cnp	1.8681511464713585	-2.85069	0.5309887800467553	13.194712451343134	2.850686990474054	0.5309887800467553
ENSRNOG00000030877	Htr2c	0.0958026228959671	-3.00988	0.5362014160712442	1.1046617346155407	3.0098779527706574	0.5362014160712442
ENSRNOG00000018039	Sncb	1.4849406548874902	-2.74445	0.5382660030504718	9.806317777304933	2.7444546565145194	0.5382660030504718
ENSRNOG00000016558	Pllp	0.3832104915838684	-2.82159	0.5473407525514606	2.909197686004438	2.8215877656105937	0.5473407525514606
ENSRNOG00000013656	Lpar1	0.1916052457919342	-2.75413	0.5516484339687153	1.5421894193420194	2.754130180660773	0.5516484339687153
ENSRNOG00000008761	Ncs1	0.431111803031852	-2.70971	0.5522587872898508	2.9912607017014357	2.7097112076042116	0.5522587872898508
ENSRNOG00000011323	Lgi3	0.526914425927819	-2.6968	0.5564276322129635	3.557623069102475	2.696804170545398	0.5564276322129635
ENSRNOG00000039464	Tmem229a	0.14370393434395065	-2.79751	0.5573341676610791	1.2713389478446755	2.7975117301389645	0.5573341676610791
ENSRNOG00000031927	Klk6	0.2874078686879013	-2.98992	0.5679719392080171	2.542677895689351	2.989915615229359	0.5679719392080171
ENSRNOG00000006086	Lynx1	0.5748157373758026	-2.6696	0.5708006936276977	3.782127070594779	2.669600889602028	0.5708006936276977
ENSRNOG00000030700	Mt-co3	116.35228550715205	-1.87843	0.5708006936276977	408.5849520037899	1.878433753789758	0.5708006936276977
ENSRNOG00000018445	Agt	1.4849406548874902	-2.71654	0.5783575175913855	9.618380715449634	2.71653839750113	0.5783575175913855
ENSRNOG00000029707	Mt-nd4	11.59211737041202	-2.60249	0.5817978595384752	67.49066505467881	2.6024932404132124	0.5817978595384752
ENSRNOG00000008716	Nefh	1.2933354090955558	-2.74503	0.5873928530764313	8.583876481300438	2.745026445490402	0.5873928530764313
ENSRNOG00000011305	Sox10	0.14370393434395065	-2.74495	0.5930020163716417	1.225842871784682	2.7449549842604353	0.5930020163716417
ENSRNOG00000010881	Trak2	0.23950655723991776	-2.63192	0.602306708613717	1.700362693120688	2.6319213189605435	0.602306708613717
ENSRNOG00000016013	Gprc5b	0.3832104915838684	-2.56398	0.6034925470996061	2.433402273750862	2.5639824903039683	0.6034925470996061
ENSRNOG00000023338	Tspan2	0.2874078686879013	-2.64096	0.6082402248387871	1.996299785996907	2.640961306072061	0.6082402248387871
ENSRNOG00000017689	Itih3	1.1017301633036216	-2.62722	0.6089398237590145	6.7806161208291105	2.627224924295787	0.6089398237590145
ENSRNOG00000028274	Myrf	0.23950655723991776	-2.59909	0.6296893091535266	1.6620949655935908	2.5990899264931713	0.6296893091535266
ENSRNOG00000049351	Nat8l	0.9101249175116874	-2.54973	0.6296893091535266	5.354930671958476	2.549734941753854	0.6296893091535266
ENSRNOG00000053258	Faim2	0.9101249175116874	-2.52524	0.6491513558299287	5.264788913783536	2.525244694880313	0.6491513558299287
ENSRNOG00000020676	Ppp1r14a	0.7664209831677368	-2.52517	0.6544427054300902	4.4747729388352395	2.525169306610394	0.6544427054300902
ENSRNOG00000016828	Cmtm5	0.33530918013588484	-2.50672	0.6646260316329098	2.0787879986664275	2.506718284859209	0.6646260316329098
ENSRNOG00000006979	Hpca	0.1916052457919342	-2.46396	0.6703692490050427	1.2611342205041163	2.4639606516125174	0.6703692490050427
ENSRNOG00000021090	Pygm	0.1916052457919342	-2.40642	0.6741692121725169	1.2118113716914132	2.406423764070203	0.6741692121725169
ENSRNOG00000022764	Evi2a	0.23950655723991776	-2.50731	0.6812055325988284	1.559622495215475	2.5073082235469997	0.6812055325988284
ENSRNOG00000014573	Ckmt1	1.1496314747516052	-2.35376	0.6873099820660115	5.843481993387751	2.3537576663833515	0.6873099820660115
ENSRNOG00000011751	Ncdn	2.0597563922632927	-2.35671	0.6894887922152552	10.305924220019815	2.3567104763927826	0.6894887922152552
ENSRNOG00000057703	Cabp7	0.23950655723991776	-2.44175	0.6904537053438039	1.4903153886941765	2.4417473150579947	0.6904537053438039
ENSRNOG00000020277	Cntnap1	0.23950655723991776	-2.38724	0.6904537053438039	1.4350397822661471	2.3872362230056416	0.6904537053438039
ENSRNOG00000030644	Mt-nd1	15.472123597698687	-2.31444	0.698420511479061	73.70024164140914	2.314436354688165	0.698420511479061
ENSRNOG00000010174	Enpp4	0.1916052457919342	-2.43548	0.7041225727844085	1.2364727960977646	2.435479021232557	0.7041225727844085
ENSRNOG00000016670	AABR07028769.1	0.33530918013588484	-2.34452	0.7058165937700707	1.8576855729543102	2.3445170994075735	0.7058165937700707
ENSRNOG00000016552	Hmgcs1	0.862223606063704	-2.28365	0.7080690266809445	4.23028467963434	2.2836528318944005	0.7080690266809445
ENSRNOG00000052549	Chga	0.5748157373758026	-2.31698	0.7080690266809445	2.9619221105973277	2.3169816648324817	0.7080690266809445
ENSRNOG00000004392	Aatk	0.431111803031852	-2.31907	0.7100278816666603	2.281606954560043	2.319071612905315	0.7100278816666603
ENSRNOG00000013825	Rap1gap	0.23950655723991776	-2.31539	0.7116309124075015	1.3653074787723254	2.315393211815771	0.7116309124075015
ENSRNOG00000006787	Dhcr24	0.6227170488237862	-2.29803	0.7134732164489761	3.1481583845625343	2.2980286331382187	0.7134732164489761
ENSRNOG00000030124	Ptpn11	0.526914425927819	-2.27393	0.7171089987353002	2.653654305517933	2.2739296762176666	0.7171089987353002
ENSRNOG00000049949	Hapln4	0.526914425927819	-2.35417	0.7203898185917597	2.805449624708752	2.3541687367123907	0.7203898185917597
ENSRNOG00000033835	Dnm1	1.7723485235753913	-2.28307	0.7205808588121053	8.457592980461017	2.283072737378789	0.7205808588121053
ENSRNOG00000009629	Car2	0.6227170488237862	-2.30677	0.720908324097831	3.167292248326083	2.306769323198895	0.720908324097831
ENSRNOG00000056457	Gpd1	0.9101249175116874	-2.29084	0.7367072460171992	4.475198135807762	2.2908411196250245	0.7367072460171992
ENSRNOG00000002963	C1ql1	0.0958026228959671	-4.11063	0.7382850628894098	2.369622727872367	4.110634321402266	0.7382850628894098
ENSRNOG00000055089	Slc44a1	0.526914425927819	-2.28429	0.7402637257915131	2.672788169281482	2.284293082076915	0.7402637257915131
ENSRNOG00000047746	AABR07000398.1	0.8143222946157204	-2.2536	0.741181522032942	3.9249932533626084	2.253602042222783	0.741181522032942
ENSRNOG00000007367	Sept4	0.958026228959671	-2.2199	0.7490822600979058	4.473497347917669	2.219903446975642	0.7490822600979058
ENSRNOG00000020299	Klc2	0.6706183602717697	-2.2082	0.7508366964460569	3.1694182331886993	2.208201576581899	0.7508366964460569
ENSRNOG00000029644	Clec2l	0.6706183602717697	-2.22053	0.7511062382979966	3.196630839430191	2.22053402547433	0.7511062382979966
ENSRNOG00000024577	Gamt	0.2874078686879013	-2.24505	0.7590563394950866	1.5171027979631446	2.2450487990110313	0.7590563394950866
ENSRNOG00000020851	Aplp1	3.113585244118931	-2.18143	0.7624634658344333	13.690492121305304	2.181433678660953	0.7624634658344333
ENSRNOG00000015385	Pink1	0.8143222946157204	-2.13883	0.7725120224188337	3.624804190761157	2.1388278735412367	0.7725120224188337
ENSRNOG00000000274	Phyhipl	0.1916052457919342	-2.18833	0.7768032373540219	1.041732582682092	2.18832620899909	0.7768032373540219
ENSRNOG00000020248	Ina	0.7185196717197533	-2.15855	0.7782638477301964	3.2663631429240123	2.1585535733382373	0.7782638477301964
ENSRNOG00000018448	Cend1	1.2454340976475724	-2.12295	0.7820259187444147	5.377891308474735	2.1229477457783483	0.7820259187444147
ENSRNOG00000046005	Scd2	8.286926880501154	-2.11197	0.7842653827155962	34.39715948621763	2.1119724548026757	0.7842653827155962
ENSRNOG00000036798	Dusp3	0.526914425927819	-2.11244	0.7862768554112479	2.37259910668003	2.1124449653488027	0.7862768554112479
ENSRNOG00000014268	Abca2	1.2454340976475724	-2.12909	0.794996194577183	5.400851944990992	2.129093663262247	0.794996194577183
ENSRNOG00000031766	Mt-cyb	38.46475309273079	-2.08424	0.795416030155099	155.91420226365236	2.084241372372442	0.795416030155099
ENSRNOG00000019708	Ctsf	0.33530918013588484	-2.10402	0.8009647531275631	1.572378404391174	2.104019120143608	0.8009647531275631
ENSRNOG00000012477	Eef1a2	1.1975327861995888	-2.07312	0.8031947303662702	5.002867578709181	2.073118748172292	0.8031947303662702
ENSRNOG00000000186	Tst	0.2874078686879013	-2.12146	0.8055407643712048	1.3925200850138169	2.1214642546030174	0.8055407643712048
ENSRNOG00000000840	Atp6v1g2	1.6765459006794243	-2.06239	0.8079087600093652	6.875860242674331	2.0623850218489954	0.8079087600093652
ENSRNOG00000015971	Slc12a2	0.4790131144798355	-2.08571	0.8125941202345544	2.1349139990395036	2.0857142296538154	0.8125941202345544
ENSRNOG00000022116	Gjb6	0.2874078686879013	-2.12542	0.8128170952405299	1.3963468577665266	2.1254222681717008	0.8128170952405299
ENSRNOG00000011452	Aldoc	8.90964392932494	-2.02335	0.8220957878347785	34.76452967047776	2.023347941499907	0.8220957878347785
ENSRNOG00000006557	Cyfip2	0.8143222946157204	-2.031	0.8239558929423583	3.363733249631849	2.031001244336411	0.8239558929423583
ENSRNOG00000003887	Lgi2	0.23950655723991776	-2.07181	0.8260636434396201	1.1531341894831972	2.0718103665803227	0.8260636434396201
ENSRNOG00000024125	Slain1	0.1916052457919342	-2.20588	0.8270999333690873	1.054488491857791	2.2058774600246815	0.8270999333690873
ENSRNOG00000004333	Flywch1	1.053828851855638	-2.01698	0.8289687538205647	4.256646891930785	2.0169801546509314	0.8289687538205647
ENSRNOG00000018242	Camkk1	0.33530918013588484	-1.99971	0.8436725108521915	1.4626775854801617	1.9997117117565937	0.8436725108521915
ENSRNOG00000001837	Sst	0.3832104915838684	-2.46488	0.8447354805830625	2.2718274241920073	2.4648788260513523	0.8447354805830625
ENSRNOG00000046975	Sult4a1	1.053828851855638	-1.98963	0.8458169569413523	4.176709861096404	1.9896324243327792	0.8458169569413523
ENSRNOG00000021808	Tecr	2.6824734410870787	-1.96842	0.8459239207876813	10.200475370834035	1.968415194132919	0.8459239207876813
ENSRNOG00000057996	Phactr3	0.33530918013588484	-1.97774	0.8531330638747591	1.44056734290895	1.977743456503607	0.8531330638747591
ENSRNOG00000013000	Ldhb	4.023710161630619	-1.94167	0.8616564577594943	14.93206728107335	1.941672743703812	0.8616564577594943
ENSRNOG00000005332	Csdc2	0.4790131144798355	-1.9641	0.8620402587467039	1.9622840281950427	1.9640954250277978	0.8620402587467039
ENSRNOG00000003905	Nsf	1.6765459006794243	-1.97039	0.8626948014928497	6.451088467123551	1.9703932760499139	0.8626948014928497
ENSRNOG00000009783	Camk2g	0.7664209831677368	-1.95113	0.8626948014928497	3.005717398767228	1.9511311934660345	0.8626948014928497
ENSRNOG00000011859	Eif5a2	0.2874078686879013	-1.9761	0.8642796356651689	1.2590082356414998	1.9761005382508565	0.8642796356651689
ENSRNOG00000003328	Cdip1	0.7664209831677368	-1.93513	0.8646650463292308	2.9725520349104104	1.9351261632698717	0.8646650463292308
ENSRNOG00000007234	Cyp51	0.8143222946157204	-1.93702	0.8666755977773735	3.1515599603427207	1.937016329627241	0.8666755977773735
ENSRNOG00000016255	Podxl2	0.7185196717197533	-1.9472	0.8677964513860736	2.8211819126921145	1.9471977059754757	0.8677964513860736
ENSRNOG00000015393	Slc32a1	0.2874078686879013	-2.0207	0.8716985474150615	1.298551554086167	2.020701277668101	0.8716985474150615
ENSRNOG00000052256	Dact3	0.23950655723991776	-1.96477	0.8732285859860813	1.0706459768136767	1.9647724410326979	0.8732285859860813
ENSRNOG00000000033	Tmcc2	0.431111803031852	-1.99896	0.87820263592004	1.8274965879051557	1.9989568351155522	0.87820263592004
ENSRNOG00000019937	Kcnk1	0.23950655723991776	-1.9376	0.8867854615768552	1.0506617191050813	1.937600062202831	0.8867854615768552
ENSRNOG00000016043	Aqp4	1.2454340976475724	-1.98794	0.8885718589514235	4.897418729523403	1.9879398898054819	0.8885718589514235
ENSRNOG00000006075	Fez1	0.958026228959671	-1.87245	0.8929383907950414	3.5159537657951914	1.8724537262994896	0.8929383907950414
ENSRNOG00000029370	Abhd3	0.33530918013588484	-1.9102	0.8977585090882099	1.374661812167838	1.9102034984932743	0.8977585090882099
ENSRNOG00000018784	Jph3	0.3832104915838684	-1.87965	0.8996912113969631	1.5141264191554815	1.8796463346789192	0.8996912113969631
ENSRNOG00000014303	Lrp11	0.2874078686879013	-1.86634	0.9030756813889289	1.166740492603943	1.8663350468545699	0.9030756813889289
ENSRNOG00000014718	Acsl3	0.5748157373758026	-1.85301	0.9043110221548292	2.1472447112426796	1.8530131433097234	0.9043110221548292
ENSRNOG00000005711	Ptprd	0.431111803031852	-1.86507	0.9079725699699281	1.6654965413737772	1.8650731223998374	0.9079725699699281
ENSRNOG00000002934	Atp1b1	8.718038683533006	-1.83873	0.9181745839547273	29.934292062613043	1.8387284902199914	0.9181745839547273
ENSRNOG00000016398	Clstn1	1.6286445892314407	-1.79744	0.9239111035324403	5.563277188494895	1.7974428220100434	0.9239111035324403
ENSRNOG00000057988	Pfkm	1.4370393434395066	-1.79849	0.9239111035324403	4.931009290352743	1.7984916475651298	0.9239111035324403
ENSRNOG00000039350	Gng13	0.431111803031852	-1.82588	0.9239111035324403	1.6208508592588304	1.8258822558583656	0.9239111035324403
ENSRNOG00000010350	Rcan2	1.389138031991523	-1.78806	0.9289958908623722	4.737544667854641	1.7880590168495296	0.9289958908623722
ENSRNOG00000021182	Sv2a	0.9101249175116874	-1.76522	0.9350411669429582	3.108615066117867	1.7652217951903202	0.9350411669429582
ENSRNOG00000017731	Agpat4	0.5748157373758026	-1.8107	0.9388875745121967	2.0851659532542772	1.8106972379851216	0.9388875745121967
ENSRNOG00000011381	Acsbg1	0.862223606063704	-1.76015	0.9514328702121562	2.942788246833779	1.760145247741475	0.9514328702121562
ENSRNOG00000013128	Tmem179	0.4790131144798355	-1.72978	0.9564918656660797	1.668047723208917	1.729777242601554	0.9564918656660797
ENSRNOG00000014604	Sigmar1	0.33530918013588484	-1.75691	0.958326711558422	1.2360475991252413	1.756911088939207	0.958326711558422
ENSRNOG00000037137	Svip	0.33530918013588484	-1.76483	0.9620243822921924	1.2428507506856141	1.76482713097205	0.9620243822921924
ENSRNOG00000008305	Sc5d	0.6706183602717697	-1.73034	0.9647447986780499	2.275654196944717	1.7303408767260882	0.9647447986780499
ENSRNOG00000003198	RGD1305733	0.8143222946157204	-1.72481	0.9651131633894824	2.7204102302040916	1.724805284639028	0.9651131633894824
ENSRNOG00000027012	Usp54	0.2874078686879013	-1.72045	0.9673326139726266	1.054488491857791	1.7204506328544396	0.9673326139726266
ENSRNOG00000045811	Cldn5	0.3832104915838684	-1.84106	0.9702855850234047	1.474157903738291	1.8410627167991351	0.9702855850234047
ENSRNOG00000013557	Lancl1	0.4790131144798355	-1.72683	0.9745813721002833	1.6646461474287306	1.7268329659860104	0.9745813721002833
ENSRNOG00000000473	Pfdn6	0.2874078686879013	-1.68632	0.9832345141703509	1.0298270674514396	1.6863233024133553	0.9832345141703509
ENSRNOG00000033064	Edil3	0.7185196717197533	-1.68103	0.9854534533983679	2.3458116974110617	1.6810292763728858	0.9854534533983679
ENSRNOG00000019914	Fam57b	0.2874078686879013	-1.69641	0.986044711890447	1.0370554159843357	1.6964100454122575	0.986044711890447
ENSRNOG00000042978	Ncald	0.4790131144798355	-1.6678	0.9876698099425041	1.5978902227425722	1.6678011164253321	0.9876698099425041
ENSRNOG00000053196	Slc48a1	0.8143222946157204	-1.71121	0.9876698099425041	2.6948984118526935	1.711214086233397	0.9876698099425041
ENSRNOG00000001173	Cabp1	0.862223606063704	-1.69448	0.9885413872571153	2.811827579296602	1.6944793517671422	0.9885413872571153
ENSRNOG00000042753	Fgf13	0.33530918013588484	-1.83465	0.9891880471812743	1.3045043117014932	1.8346524654860974	0.9891880471812743
ENSRNOG00000019442	Josd2	0.526914425927819	-1.7136	0.990094566081946	1.7994335877186176	1.7136018076168769	0.990094566081946
ENSRNOG00000040205	Zcchc24	0.431111803031852	-1.6698	0.9902445519278077	1.454598843002219	1.6697954846216638	0.9902445519278077
ENSRNOG00000015480	Prkcz	0.431111803031852	-1.82285	0.9912139942646334	1.617449283478644	1.8228521785231582	0.9912139942646334
ENSRNOG00000010753	Aig1	0.7664209831677368	-0.408001	1	1.0311026583690095	0.40800052888978355	1
ENSRNOG00000011815	Sgk1	1.389138031991523	-0.860401	1	2.490378668068985	0.860401417290461	1
ENSRNOG00000013331	Sdha	1.2933354090955558	-0.212756	1	1.4835122371338036	0.21275593405902332	1
ENSRNOG00000034075	Ube2ql1	0.5748157373758026	-1.62948	1	1.8389769061632848	1.6294777668404992	1
ENSRNOG00000019549	Akap12	0.8143222946157204	-0.538042	1	1.194803492790481	0.5380422719576434	1
ENSRNOG00000012415	Mpc1	3.927907538734651	-0.103977	1	4.078914557416044	0.10397682787417595	1
ENSRNOG00000011282	Ppp2r1a	2.5866708181911116	-0.968838	1	4.922505350902277	0.9688382627238319	1
ENSRNOG00000060293	Ndufa3	3.3530918013588487	-0.13512	1	3.5652766146078942	0.1351195303613204	1
ENSRNOG00000027514	Ube2m	5.12544032493424	-0.353221	1	6.3086474813282445	0.35322105796723813	1
ENSRNOG00000014791	Peg3	2.442966883847161	-0.755842	1	4.015135011537549	0.7558421431071634	1
ENSRNOG00000053828	Ppp1r12c	1.0059275404076546	-0.346257	1	1.2785672963775716	0.34625676805995265	1
ENSRNOG00000032699	Ttyh1	4.5506245875584375	-0.280042	1	5.330269247552125	0.28004157834202204	1
ENSRNOG00000051483	LOC103689961	8.718038683533006	-0.325226	1	10.484506948479602	0.3252263713910022	1
ENSRNOG00000001494	Napa	1.5807432777834571	-1.0769	1	3.279544249072235	1.0769001243980352	1
ENSRNOG00000015304	Tmem160	1.2933354090955558	-0.54375	1	1.8661895124047763	0.5437498373847292	1
ENSRNOG00000015852	Arhgap35	0.6706183602717697	-0.804665	1	1.197779871598144	0.8046648357207307	1
ENSRNOG00000016770	Calm1	8.38272950339712	-1.08679	1	17.09504428029939	1.086791108886385	1
ENSRNOG00000016907	Ppp5c	1.1496314747516052	-0.391469	1	1.4992445251171658	0.39146920567113963	1
ENSRNOG00000030127	Eml2	1.053828851855638	-0.417972	1	1.4048507972169926	0.41797213535765376	1
ENSRNOG00000018255	Clptm1	1.1017301633036216	-0.992005	1	2.1825360599621133	0.9920046148738747	1
ENSRNOG00000020233	Rabac1	3.400993112806832	-0.449817	1	4.496883181406451	0.44981740079973354	1
ENSRNOG00000001500	Rab4b	1.0059275404076546	-0.105118	1	1.0817010980992825	0.10511785734537304	1
ENSRNOG00000018390	Pld3	2.9219799983269965	-0.0718961	1	2.9797803834433063	0.07189613356591296	1
ENSRNOG00000018850	Ttc9b	1.2454340976475724	-0.446039	1	1.6816540263296629	0.446038743615255	1
ENSRNOG00000032034	Supt5h	0.958026228959671	-0.217433	1	1.11614205287367	0.2174333131337394	1
ENSRNOG00000020102	Sirt2	1.5807432777834571	-1.59826	1	4.707355682805486	1.5982649214059976	1
ENSRNOG00000020495	Eif3k	1.3412367205435394	-0.317189	1	1.6518902382530316	0.31718872547738514	1
ENSRNOG00000020941	Psenen	1.4370393434395066	-0.291964	1	1.735228844867599	0.29196369166545677	1
ENSRNOG00000021067	Fxyd7	2.2992629495032104	-0.0678873	1	2.3483628792462015	0.0678872951624554	1
ENSRNOG00000023150	Gpi	2.9219799983269965	-1.27114	1	6.842694878817513	1.2711385419880943	1
ENSRNOG00000050104	LOC108348122	2.2034603266072432	-0.907182	1	4.030442102548387	0.9071820271275965	1
ENSRNOG00000019318	Syt3	0.5748157373758026	-1.01521	1	1.2011814473783307	1.01520556721246	1
ENSRNOG00000019418	Lrrc4b	1.0059275404076546	-0.668952	1	1.599165813660142	0.6689520499055105	1
ENSRNOG00000020889	Nucb1	2.15555901515926	-0.235084	1	2.475496774030669	0.23508448239741986	1
ENSRNOG00000021027	Dbp	0.9101249175116874	-0.562621	1	1.3504255847340099	0.562620814845743	1
ENSRNOG00000016147	Slc17a6	1.053828851855638	-0.51544	1	1.5030712978698755	0.5154401383540312	1
ENSRNOG00000010146	Ndn	1.5807432777834571	-0.85145	1	2.805024427736229	0.8514497563342039	1
ENSRNOG00000016358	Apba2	0.6227170488237862	-1.16954	1	1.4397169489639035	1.1695368844561655	1
ENSRNOG00000017510	Mfge8	0.6706183602717697	-1.19361	1	1.5685516316384642	1.1936140403588529	1
ENSRNOG00000043141	Ap3s2	0.9101249175116874	-0.362757	1	1.1756696290269324	0.36275688128274464	1
ENSRNOG00000013553	Ngrn	0.862223606063704	-0.511462	1	1.2381735839878578	0.5114620077163755	1
ENSRNOG00000019529	Btbd1	1.4849406548874902	-0.140603	1	1.6127721167808877	0.1406034984310881	1
ENSRNOG00000029784	Pak1	1.2454340976475724	-0.946908	1	2.379827455212926	0.9469078044290589	1
ENSRNOG00000027204	Map6	1.053828851855638	-0.130017	1	1.1505830076480574	0.1300167511775635	1
ENSRNOG00000018176	Rab6a	4.5506245875584375	-0.212187	1	5.085355791378702	0.21218742501694354	1
ENSRNOG00000020393	Rhog	0.8143222946157204	-1.19979	1	1.8904257398386044	1.1997912229288086	1
ENSRNOG00000018020	Apbb1	1.724447212127408	-1.62179	1	5.206962125520366	1.6217869418268305	1
ENSRNOG00000015221	Eif3f	2.15555901515926	-0.587266	1	3.1600638997931867	0.5872664716409897	1
ENSRNOG00000012206	Dennd5a	2.107657703711276	-1.02354	1	4.183087815684253	1.0235424161163849	1
ENSRNOG00000017751	Arl6ip1	2.874078686879013	-0.329491	1	3.5048986445095855	0.3294909869959828	1
ENSRNOG00000016218	Gtf3c1	1.1017301633036216	-0.219286	1	1.2772917054600017	0.21928630989700426	1
ENSRNOG00000018761	Eif3c	1.4849406548874902	-0.263724	1	1.756488693493764	0.263724073884672	1
ENSRNOG00000053583	Mapk3	2.107657703711276	-0.280111	1	2.4984574105469277	0.28011062167868106	1
ENSRNOG00000019721	Ypel3	3.305190489910865	-0.954608	1	6.2036238291149886	0.9546076599478857	1
ENSRNOG00000052802	Aldoa	15.136814417562801	-0.971983	1	28.4354727344684	0.9719830162055554	1
ENSRNOG00000027098	Sez6l2	1.2933354090955558	-1.28551	1	3.120945778321043	1.2855054997625543	1
ENSRNOG00000019193	Stx1b	1.6765459006794243	-1.55893	1	4.850221865573316	1.5589328000211886	1
ENSRNOG00000016374	Fgfr2	0.8143222946157204	-0.600319	1	1.2475279173833707	0.6003193215747149	1
ENSRNOG00000020497	Plekha1	0.3832104915838684	-1.43708	1	1.1140160680110536	1.437076171905718	1
ENSRNOG00000020533	Htra1	1.6286445892314407	-1.19546	1	3.6651979031508706	1.1954560283578761	1
ENSRNOG00000016227	Glrx3	2.490868195295145	-0.030726	1	2.475496774030669	0.030725983891233488	1
ENSRNOG00000017243	Bnip3	1.2933354090955558	-1.07787	1	2.702551957358113	1.0778749860553347	1
ENSRNOG00000018337	Caly	2.107657703711276	-0.804835	1	3.594615205712002	0.8048354779872835	1
ENSRNOG00000016611	Hras	1.4370393434395066	-0.466515	1	1.958457255442333	0.46651510723694867	1
ENSRNOG00000019861	Tollip	0.3832104915838684	-1.3362	1	1.038756203874429	1.3362031033960298	1
ENSRNOG00000020451	Cd81	7.712111143125352	-0.36972	1	9.572034245444593	0.3697202295488058	1
ENSRNOG00000017446	Ndufs8	2.874078686879013	-0.0580321	1	2.9036701253616353	0.058032060634179095	1
ENSRNOG00000018117	Ndufv1	2.15555901515926	-0.796652	1	3.6537175848927412	0.7966516407365385	1
ENSRNOG00000018237	Gstp1	5.748157373758026	-0.04927	1	5.725277235026273	0.04927004723590889	1
ENSRNOG00000018553	Pitpnm1	0.7664209831677368	-0.902151	1	1.4524728581396025	0.9021512261985413	1
ENSRNOG00000019372	Pc	0.958026228959671	-0.493139	1	1.3512759786790565	0.4931394133788285	1
ENSRNOG00000058842	Sptbn2	0.4790131144798355	-1.19255	1	1.1493074167304875	1.1925473526644998	1
ENSRNOG00000020110	B4gat1	0.958026228959671	-0.134907	1	1.0540632948852677	0.13490651751509014	1
ENSRNOG00000050510	LOC102555167	1.7723485235753913	-0.0109001	1	1.7505359358784378	0.010900136208281341	1
ENSRNOG00000021010	Arl2	0.7664209831677368	-1.26987	1	1.874268254882719	1.269872455385021	1
ENSRNOG00000021025	Ppp2r5b	0.6227170488237862	-0.957472	1	1.2428507506856141	0.957472208914446	1
ENSRNOG00000021103	Nrxn2	0.3832104915838684	-1.3861	1	1.075323143511433	1.386096203158973	1
ENSRNOG00000021145	Gpr137	1.1017301633036216	-0.637681	1	1.707165844681061	0.6376805882492286	1
ENSRNOG00000021153	Fkbp2	3.927907538734651	-0.230447	1	4.452662696264027	0.23044724594659738	1
ENSRNOG00000021164	Stip1	1.1975327861995888	-0.747569	1	1.9958745890243836	0.7475692594196575	1
ENSRNOG00000021175	Otub1	1.4370393434395066	-0.784492	1	2.441481016228805	0.7844920710187674	1
ENSRNOG00000021202	Rtn3	5.269144259278191	-1.09489	1	10.8420976023717	1.094893295303089	1
ENSRNOG00000019266	Tmem223	0.9101249175116874	-0.249972	1	1.0872286587420854	0.24997198901388726	1
ENSRNOG00000019570	Gng3	3.400993112806832	-0.647466	1	5.15721407973514	0.6474664635851728	1
ENSRNOG00000019666	Ubxn1	1.053828851855638	-0.62387	1	1.6204256622863071	0.6238699828725416	1
ENSRNOG00000019804	B3gat3	1.8681511464713585	-0.134659	1	2.007780104255036	0.13465926028281572	1
ENSRNOG00000020715	Ddb1	1.2933354090955558	-0.312181	1	1.589386283292106	0.3121813688201775	1
ENSRNOG00000020897	Prpf19	1.8681511464713585	-0.248844	1	2.1731817265666007	0.24884356107924466	1
ENSRNOG00000013971	Psat1	0.8143222946157204	-1.63312	1	2.55288262302991	1.6331230641702967	1
ENSRNOG00000018107	Zfand5	1.4849406548874902	-0.478114	1	2.0379690893041906	0.4781137286687457	1
ENSRNOG00000050585	Pgam1	10.202979338420496	-0.00997652	1	9.853939838227543	0.009976517888869108	1
ENSRNOG00000016356	Got1	2.490868195295145	-1.4699	1	6.7134349991704285	1.4699026312040129	1
ENSRNOG00000014078	Ndufb8	5.700256062310043	-0.677224	1	8.7747899219634	0.6772244869171158	1
ENSRNOG00000019725	Actr1a	1.2454340976475724	-0.734915	1	2.0545517712325996	0.7349153122838692	1
ENSRNOG00000019973	Arl3	1.820249835023375	-0.44472	1	2.4270243191630128	0.4447196631525425	1
ENSRNOG00000028746	Gsto1	1.3412367205435394	-0.230746	1	1.5557957224627652	0.23074647306344537	1
ENSRNOG00000014779	Pdcd4	1.0059275404076546	-0.169963	1	1.131449143884509	0.16996277229420712	1
ENSRNOG00000018019	Hspa12a	0.3832104915838684	-1.55082	1	1.2054334171035637	1.5508163508168165	1
ENSRNOG00000061582	Scamp1	1.4849406548874902	-0.244746	1	1.7335280569775058	0.24474559503620907	1
ENSRNOG00000017428	Map1b	5.748157373758026	-1.0051	1	11.105719725336147	1.0051035741788112	1
ENSRNOG00000061213	Mrps36	1.6286445892314407	-0.241082	1	1.891276133783651	0.24108190125043283	1
ENSRNOG00000011383	Ndufs4	2.2034603266072432	-0.0363607	1	2.203795908588279	0.03636068622660016	1
ENSRNOG00000043094	Oxct1	1.5328419663354735	-0.182553	1	1.7122682083513405	0.18255338366794394	1
ENSRNOG00000011632	Cct5	2.538769506743128	-0.0529576	1	2.561386562480376	0.05295755886083042	1
ENSRNOG00000011441	Tpd52	0.862223606063704	-0.975434	1	1.7080162386261075	0.975433870309319	1
ENSRNOG00000011705	Stmn2	7.855815077469302	-0.0968177	1	8.068962947574718	0.09681766201234643	1
ENSRNOG00000013313	Nceh1	0.4790131144798355	-1.35009	1	1.281968872157758	1.3500886296509798	1
ENSRNOG00000011057	Mfn1	0.5748157373758026	-0.906011	1	1.1135908710385303	0.9060109133033332	1
ENSRNOG00000011949	Ndufb5	5.3649468821741575	-0.0988083	1	5.533513400418263	0.09880826389589936	1
ENSRNOG00000010819	Hspa4l	0.4790131144798355	-1.1984	1	1.1539845834282438	1.1984043990740392	1
ENSRNOG00000029209	Rnf13	0.9101249175116874	-0.504711	1	1.297275963168597	0.5047106869667809	1
ENSRNOG00000009276	Schip1	0.7185196717197533	-0.869944	1	1.3368192816132642	0.8699438367862642	1
ENSRNOG00000010199	Glrb	0.862223606063704	-1.62499	1	2.6795913208418547	1.6249949689702294	1
ENSRNOG00000010124	Trim2	1.1017301633036216	-1.01071	1	2.2110242571211747	1.010710356894657	1
ENSRNOG00000019908	Lamtor2	2.107657703711276	-0.335495	1	2.5962527142272873	0.33549456853318915	1
ENSRNOG00000020279	Syt11	3.8800062272866676	-1.14828	1	8.31133	1.148280919648203	1
ENSRNOG00000043377	Fdps	2.538769506743128	-0.467037	1	3.413056098444552	0.46703693421876125	1
ENSRNOG00000020696	Pmvk	1.1975327861995888	-0.0455154	1	1.2266932657297287	0.04551540136971868	1
ENSRNOG00000014154	Ilf2	1.1975327861995888	-0.00906643	1	1.1960790837080508	0.009066430115053342	1
ENSRNOG00000012760	Chtop	0.958026228959671	-0.431009	1	1.294299584360934	0.43100862503454723	1
ENSRNOG00000012393	S100a13	1.1975327861995888	-0.300948	1	1.4643783733702551	0.3009480844701743	1
ENSRNOG00000012053	S100a16	2.3950655723991776	-0.307445	1	2.8858118525156566	0.3074450425907802	1
ENSRNOG00000021042	Psmd4	0.7185196717197533	-0.925292	1	1.3891185092336304	0.9252918031652959	1
ENSRNOG00000021110	Mllt11	2.9698813097749803	-0.489504	1	4.044473602641657	0.48950427434469135	1
ENSRNOG00000021138	Cers2	0.6706183602717697	-0.915013	1	1.293023993443364	0.915013377135591	1
ENSRNOG00000019328	Phgdh	1.0059275404076546	-0.552388	1	1.4750082976833376	0.5523878638479385	1
ENSRNOG00000032463	Rap1a	1.1017301633036216	-0.313146	1	1.3631814939097089	0.3131456727401033	1
ENSRNOG00000050090	Slc6a17	0.6227170488237862	-0.846757	1	1.1510082046205807	0.8467566365370053	1
ENSRNOG00000018569	Ahcyl1	2.251361638055227	-0.911393	1	4.128237406228747	0.9113926146050111	1
ENSRNOG00000018937	Gstm2	0.5748157373758026	-0.803916	1	1.037480612956859	0.8039163966596744	1
ENSRNOG00000031814	Sort1	1.053828851855638	-1.4435	1	2.860300034164258	1.4434995692177441	1
ENSRNOG00000020058	Celsr2	0.7664209831677368	-0.577265	1	1.159512144071047	0.5772646227934457	1
ENSRNOG00000020255	Sars	1.4849406548874902	-0.767046	1	2.4899534710964617	0.7670457141291299	1
ENSRNOG00000034161	Cox6b1	0.8143222946157204	-0.656714	1	1.297275963168597	0.6567137804118308	1
ENSRNOG00000014575	Rtca	0.862223606063704	-0.317189	1	1.0821262950718058	0.317188725477385	1
ENSRNOG00000048258	Cisd2	1.0059275404076546	-0.00112128	1	1.0064412339626578	0.0011212820112649676	1
ENSRNOG00000015987	Rap1gds1	1.2454340976475724	-0.593257	1	1.8623627396520666	0.5932565321790948	1
ENSRNOG00000030547	Dpp6	1.1975327861995888	-1.21755	1	2.7646307153465153	1.2175495253187776	1
ENSRNOG00000050578	Rheb	1.5807432777834571	-0.222643	1	1.81389028478441	0.22264308897038465	1
ENSRNOG00000010609	Abcf2	0.526914425927819	-0.897358	1	1.0217483249734967	0.897358215009642	1
ENSRNOG00000012764	Agap3	1.2454340976475724	-0.869621	1	2.2556699392361215	0.86962099308484	1
ENSRNOG00000008017	Cdk5	0.6227170488237862	-1.18774	1	1.4580004187824054	1.187737474022183	1
ENSRNOG00000009872	Kcnh2	0.4790131144798355	-1.34722	1	1.2794176903226182	1.3472156880293797	1
ENSRNOG00000012026	Psmc2	1.724447212127408	-0.150171	1	1.877244633690382	0.15017062616883203	1
ENSRNOG00000009112	Pon2	1.2933354090955558	-0.367072	1	1.651039844307985	0.36707209838120086	1
ENSRNOG00000009700	Dync1i1	0.6706183602717697	-1.34913	1	1.7471343600982514	1.3491316179801394	1
ENSRNOG00000005512	Ndufa4	18.921018021953504	-0.152515	1	20.128399482280635	0.15251500056197997	1
ENSRNOG00000007100	Ccdc136	0.4790131144798355	-1.29847	1	1.236897993070288	1.2984713541779616	1
ENSRNOG00000007392	Atp6v1f	4.694328521902388	-0.137566	1	4.979906942192923	0.13756592889463404	1
ENSRNOG00000017149	Fam131b	0.33530918013588484	-1.45322	1	1.0013388702923782	1.4532233588500731	1
ENSRNOG00000005310	Cul1	0.8143222946157204	-0.494802	1	1.159512144071047	0.4948024626014728	1
ENSRNOG00000010452	LOC100363502	5.939762619549961	-0.0230907	1	5.808190644668317	0.02309072424040881	1
ENSRNOG00000011814	Cbx3	1.2454340976475724	-0.197518	1	1.415480721530075	0.19751849481476857	1
ENSRNOG00000008393	Tax1bp1	1.3412367205435394	-0.0883468	1	1.4095279639147489	0.08834683138779109	1
ENSRNOG00000011052	Gars	0.9101249175116874	-0.816773	1	1.6106461319182712	0.8167728646409588	1
ENSRNOG00000007808	Nap1l5	8.286926880501154	-0.393119	1	10.449215599760167	0.39311853989204026	1
ENSRNOG00000012035	Rnf181	1.1017301633036216	-0.153977	1	1.2207405081144025	0.15397706812150774	1
ENSRNOG00000014090	Retsat	0.6227170488237862	-0.752084	1	1.0778743253465728	0.7520836431014158	1
ENSRNOG00000005587	Suclg1	2.5866708181911116	-0.00112128	1	2.5167408803654294	0.0011212820112651567	1
ENSRNOG00000007842	Aup1	0.862223606063704	-0.224155	1	1.0145199764406005	0.2241548726578036	1
ENSRNOG00000010048	Dctn1	2.6824734410870787	-0.419794	1	3.4866151746910834	0.4197936429402198	1
ENSRNOG00000018317	Aak1	0.431111803031852	-1.50045	1	1.2934491904158874	1.5004500586468463	1
ENSRNOG00000012247	Rab7a	3.5925983585987664	-0.10104	1	3.727276661139273	0.10103955420379629	1
ENSRNOG00000006824	Hdac11	0.8143222946157204	-1.46677	1	2.27480380299967	1.4667673471786629	1
ENSRNOG00000006818	Arl6ip5	1.3412367205435394	-0.171196	1	1.4928665705293163	0.17119566942739878	1
ENSRNOG00000055860	Arl8b	2.874078686879013	-0.263426	1	3.3480009616484865	0.2634264056187301	1
ENSRNOG00000009414	Creld1	1.0059275404076546	-0.30786	1	1.2449767355482309	0.30786039426168216	1
ENSRNOG00000010184	Brk1	2.7303747525350626	-0.184078	1	3.0129457473001238	0.1840778735908637	1
ENSRNOG00000006527	Slc6a1	2.251361638055227	-0.506325	1	3.1175442025408566	0.506324858338939	1
ENSRNOG00000011653	Washc2c	0.431111803031852	-1.13374	1	1.0030396581824714	1.133742584381454	1
ENSRNOG00000009956	Wnk1	1.1496314747516052	-0.00758914	1	1.1488822197579642	0.007589141779582698	1
ENSRNOG00000011905	Atp6v1e1	4.694328521902388	-0.691528	1	7.311261942538192	0.6915283099233052	1
ENSRNOG00000014083	Iqsec3	0.4790131144798355	-1.28752	1	1.2275436596747753	1.2875229432694864	1
ENSRNOG00000009236	Necap1	0.7664209831677368	-0.97862	1	1.5315594950289368	0.9786196301960635	1
ENSRNOG00000011156	Clstn3	0.958026228959671	-0.947902	1	1.8521580123115071	0.9479015101560202	1
ENSRNOG00000015409	Usp5	1.389138031991523	-0.439606	1	1.86023675478945	0.43960596220365084	1
ENSRNOG00000016143	Gpr162	0.7185196717197533	-0.680506	1	1.172268053246746	0.6805062765335929	1
ENSRNOG00000016778	Cops7a	1.1975327861995888	-0.357209	1	1.5226303586059475	0.35720943886448175	1
ENSRNOG00000018630	LOC108351137	7.568407208781401	-0.822339	1	12.857106055159631	0.8223393898855078	1
ENSRNOG00000052486	Kcna6	1.389138031991523	-0.832049	1	2.441906213201328	0.8320489732341454	1
ENSRNOG00000061684	Ndufa9	1.5328419663354735	-0.259613	1	1.8062367392789904	0.2596130439744453	1
ENSRNOG00000053362	Gabarapl1	2.15555901515926	-1.1165	1	4.560662727284947	1.1164966151954883	1
ENSRNOG00000013816	Cmas	1.5807432777834571	-0.0169462	1	1.5728036013636972	0.016946249172947736	1
ENSRNOG00000014856	Etnk1	0.958026228959671	-0.872803	1	1.7581894813838572	0.872802582555787	1
ENSRNOG00000015514	Bcat1	26.01041211625507	-0.190895	1	28.39677980996878	0.19089478309294794	1
ENSRNOG00000008810	Nsmf	1.1017301633036216	-0.251569	1	1.3062050995915864	0.25156908589141885	1
ENSRNOG00000010170	Tubb4b	4.359019341766503	-0.360192	1	5.400001551045946	0.36019204907207714	1
ENSRNOG00000010607	Rnf208	0.7185196717197533	-1.51025	1	2.083890362336707	1.5102543038864522	1
ENSRNOG00000011295	Anapc2	0.6706183602717697	-0.593915	1	1.0349294311217192	0.5939149963807989	1
ENSRNOG00000011726	Grin1	1.1975327861995888	-1.14475	1	2.628567684139058	1.144751107138933	1
ENSRNOG00000013895	Npdc1	2.15555901515926	-0.251589	1	2.5039849711897304	0.25158949768042294	1
ENSRNOG00000015294	Paxx	1.2454340976475724	-0.762999	1	2.094945483622313	0.7629985735510456	1
ENSRNOG00000016272	Edf1	3.5446970471507826	-0.180417	1	3.886300328862988	0.1804171299313735	1
ENSRNOG00000004532	Dipk1b	0.6706183602717697	-0.840064	1	1.2275436596747753	0.8400639662982653	1
ENSRNOG00000009862	Olfm1	3.400993112806832	-0.547761	1	4.812804531991265	0.5477608712965452	1
ENSRNOG00000015396	Sptan1	2.778276063983046	-0.821856	1	4.7690092438213645	0.8218557422370965	1
ENSRNOG00000025832	Zer1	1.053828851855638	-0.793963	1	1.8232446181799227	0.7939631795981561	1
ENSRNOG00000017295	Sh3glb2	1.4370393434395066	-1.14318	1	3.1307253086890787	1.143177135982644	1
ENSRNOG00000018457	Ptpa	1.1496314747516052	-0.659132	1	1.8049611483614205	0.6591320011502656	1
ENSRNOG00000014338	Slc25a25	0.3832104915838684	-1.3758	1	1.0676695980060134	1.3757952824689272	1
ENSRNOG00000049056	AABR07051450.1	1.1975327861995888	-0.172712	1	1.3397956604209273	0.17271163633489686	1
ENSRNOG00000015420	Stxbp1	2.0597563922632927	-1.34554	1	5.112993594592717	1.3455371595783832	1
ENSRNOG00000017172	Mvb12b	0.3832104915838684	-1.43763	1	1.1144412649835769	1.4376265037990548	1
ENSRNOG00000018991	Gsn	3.4967957357027992	-0.177997	1	3.8280483436272954	0.1779965108448187	1
ENSRNOG00000005668	Ndufa8	4.790131144798355	-0.796465	1	8.021766083624632	0.7964654732397776	1
ENSRNOG00000011732	Psmb7	2.0597563922632927	-0.734549	1	3.3475757646759634	0.7345489135413563	1
ENSRNOG00000004680	Kif5c	1.4370393434395066	-0.19777	1	1.6255280259565867	0.19777003261348614	1
ENSRNOG00000024808	Stk39	0.6227170488237862	-0.827449	1	1.135701113609742	0.8274489054360608	1
ENSRNOG00000000007	Gad1	1.2933354090955558	-0.173365	1	1.4435437217166132	0.1733653565150471	1
ENSRNOG00000009781	Dync1i2	1.2933354090955558	-0.0639644	1	1.3380948725308341	0.06396443846949501	1
ENSRNOG00000019047	Ola1	1.3412367205435394	-0.204092	1	1.5273075253037038	0.20409175989420475	1
ENSRNOG00000017939	Chn1	0.7664209831677368	-1.33387	1	1.9593076493873796	1.3338747461059222	1
ENSRNOG00000001596	Atp5mc3	4.502723276110454	-0.671437	1	6.918805136899184	0.6714365490215894	1
ENSRNOG00000009155	Ndufs3	1.7723485235753913	-0.589543	1	2.614536184045789	0.5895427166899916	1
ENSRNOG00000011414	Psmc3	1.7723485235753913	-0.116263	1	1.8831973913057083	0.1162630050184078	1
ENSRNOG00000014798	RGD1309540	0.958026228959671	-0.151104	1	1.0659688101159202	0.15110374504289129	1
ENSRNOG00000058478	Mapk8ip1	1.389138031991523	-0.993016	1	2.7301897605721277	0.9930158891368641	1
ENSRNOG00000042821	Cd59	0.6706183602717697	-0.803641	1	1.1969294776530974	0.8036405580483916	1
ENSRNOG00000005719	Emc4	1.7723485235753913	-0.565891	1	2.572016486793459	0.5658914486253463	1
ENSRNOG00000007542	Scg5	3.2572891784628815	-1.4585	1	8.671467057640239	1.4585029649213288	1
ENSRNOG00000026787	Disp2	1.8681511464713585	-0.659429	1	2.8887882313233195	0.659429275787004	1
ENSRNOG00000004742	Chp1	1.5328419663354735	-0.334377	1	1.902331255069257	0.33437738270014017	1
ENSRNOG00000058586	Tyro3	0.6706183602717697	-0.603952	1	1.0421577796546153	0.6039522031018758	1
ENSRNOG00000000168	Gatm	1.6765459006794243	-0.858224	1	2.9840323531685393	0.8582243220161314	1
ENSRNOG00000008452	Eid1	2.347164260951194	-0.0423927	1	2.3543156368615277	0.04239268361181847	1
ENSRNOG00000007316	Idh3B	2.107657703711276	-0.439606	1	2.7905677306704364	0.43960596220365056	1
ENSRNOG00000021232	Ddrgk1	0.6706183602717697	-0.671762	1	1.092331022412365	0.6717615834923346	1
ENSRNOG00000021240	Atrn	0.8143222946157204	-0.988065	1	1.6323311775169596	0.9880651291858189	1
ENSRNOG00000021255	Smox	1.1496314747516052	-0.111566	1	1.2347720082076714	0.11156579353677917	1
ENSRNOG00000021259	Prnp	3.3530918013588487	-1.3102	1	8.05110467472874	1.3101964062495453	1
ENSRNOG00000021269	Chgb	2.2034603266072432	-0.866749	1	3.919040495747282	0.8667487356786241	1
ENSRNOG00000024852	Tmx4	1.2933354090955558	-0.641576	1	1.9971501799419535	0.6415756109742055	1
ENSRNOG00000005438	Pcsk2	0.431111803031852	-1.38707	1	1.1956538867355275	1.38706527744695	1
ENSRNOG00000008746	Dtd1	1.0059275404076546	-0.342415	1	1.2751657205973852	0.3424147017655586	1
ENSRNOG00000005195	Cst3	24.42966883847161	-1.10686	1	50.33014044061083	1.1068640154369414	1
ENSRNOG00000036934	Abhd12	1.2454340976475724	-1.01364	1	2.4925046529316015	1.0136353742526172	1
ENSRNOG00000009588	Snph	0.4790131144798355	-1.39854	1	1.3257641603276582	1.3985357537564673	1
ENSRNOG00000023935	Nrsn2	1.2933354090955558	-0.41421	1	1.705890253763491	0.41421005374200387	1
ENSRNOG00000007946	Bcl2l1	0.862223606063704	-0.702311	1	1.4133547366674586	0.7023106468519414	1
ENSRNOG00000008845	Pdrg1	1.4849406548874902	-0.140984	1	1.613197313753411	0.1409837053224412	1
ENSRNOG00000025715	Dynlrb1	5.317045570726174	-0.172728	1	5.772899295948883	0.17272798295005698	1
ENSRNOG00000025443	Map1lc3a	5.891861308101976	-0.145722	1	6.272930935636287	0.14572174494997636	1
ENSRNOG00000018225	Tp53inp2	0.7664209831677368	-1.12798	1	1.698661905230595	1.1279775615616914	1
ENSRNOG00000018441	Ggt7	0.4790131144798355	-1.45434	1	1.3780633879480246	1.454336291899857	1
ENSRNOG00000018755	Acss2	0.4790131144798355	-1.37522	1	1.3045043117014932	1.3752208468488	1
ENSRNOG00000019152	Trpc4ap	1.1975327861995888	-0.0100914	1	1.1969294776530974	0.010091435515817898	1
ENSRNOG00000031085	Ergic3	1.1975327861995888	-0.237598	1	1.4014492214368062	0.23759798854890793	1
ENSRNOG00000009552	Serinc3	1.6765459006794243	-0.640791	1	2.566488926150656	0.640790619390025	1
ENSRNOG00000010945	Ywhab	3.1614865555669143	-0.619508	1	4.706930485832962	0.6195082650999901	1
ENSRNOG00000014571	Dbndd2	1.5328419663354735	-1.54795	1	4.412268983874314	1.5479462361999081	1
ENSRNOG00000006052	Sulf2	0.6227170488237862	-0.694043	1	1.0353546280942425	0.694043030868341	1
ENSRNOG00000025580	LOC679539	4.215315407422552	-0.0352565	1	4.1703319065085545	0.03525645394903698	1
ENSRNOG00000049912	Atp5f1e	17.867189170097863	-0.00387817	1	17.14904429580985	0.003878173198720525	1
ENSRNOG00000012722	Ppdpf	2.5866708181911116	-0.231914	1	2.9534181711468617	0.2319142034880548	1
ENSRNOG00000013657	Stmn3	8.861742617876956	-1.04649	1	17.56871370769035	1.0464933576640028	1
ENSRNOG00000016288	Tcea2	0.5748157373758026	-0.964288	1	1.159512144071047	0.9642877459026931	1
ENSRNOG00000030862	Atp6v1h	0.4790131144798355	-1.3376	1	1.2709137508721522	1.3375976854677827	1
ENSRNOG00000043300	Enho	1.1017301633036216	-1.50908	1	3.123496960156183	1.509076593583591	1
ENSRNOG00000014208	Dctn3	2.15555901515926	-0.397973	1	2.771433866906888	0.3979725388650388	1
ENSRNOG00000015866	Hint2	1.0059275404076546	-0.183449	1	1.1420790681975914	0.1834485223954813	1
ENSRNOG00000014635	Clta	3.832104915838684	-0.268939	1	4.462867423604587	0.26893898209599376	1
ENSRNOG00000007051	Rraga	1.1017301633036216	-0.143895	1	1.2122365686639365	0.14389530074234458	1
ENSRNOG00000006853	Elavl2	0.7185196717197533	-0.97006	1	1.4329137974035306	0.970060447003823	1
ENSRNOG00000030963	LOC108351137	3.9758088501826347	-0.715402	1	6.306946693438151	0.7154021659176975	1
ENSRNOG00000009889	Pgm1	0.4790131144798355	-1.02888	1	1.0260002946987297	1.0288778771373368	1
ENSRNOG00000052887	Dnajc6	0.8143222946157204	-0.460553	1	1.1322995378295555	0.46055290064856247	1
ENSRNOG00000008116	Plpp3	1.1017301633036216	-0.307286	1	1.357653933266906	0.307285631709689	1
ENSRNOG00000009778	Tmem59	2.5866708181911116	-0.388417	1	3.291874961275411	0.38841674831007933	1
ENSRNOG00000012550	Uqcrh	8.047420323261237	-0.465562	1	10.671593616389854	0.4655623634278414	1
ENSRNOG00000016727	Akr1a1	7.041492782853582	-0.0554922	1	7.033183122507952	0.05549222212200977	1
ENSRNOG00000019236	AABR07049755.1	1.6286445892314407	-0.158334	1	1.785827284597872	0.15833358856116353	1
ENSRNOG00000019655	Atp6v0b	4.359019341766503	-0.172682	1	4.741796637579873	0.17268178551623725	1
ENSRNOG00000028448	Elovl1	0.958026228959671	-1.19891	1	2.204221105560802	1.1989103859414405	1
ENSRNOG00000007284	Slc2a1	0.6227170488237862	-1.41708	1	1.7092918295436774	1.417083233762369	1
ENSRNOG00000011421	Smap2	1.389138031991523	-0.193223	1	1.568126434665941	0.1932230131059129	1
ENSRNOG00000026646	Ndufs5	4.45482196466247	-0.315011	1	5.347277126453057	0.3150108991569489	1
ENSRNOG00000010550	Trappc3	1.2933354090955558	-0.231239	1	1.5026461008973522	0.2312391126587699	1
ENSRNOG00000014352	Smim12	1.0059275404076546	-0.489504	1	1.4120791457498887	0.48950427434469146	1
ENSRNOG00000007213	Yars	0.9101249175116874	-0.930931	1	1.7433075873455417	0.9309314684594665	1
ENSRNOG00000011927	Sdc3	0.7185196717197533	-1.06448	1	1.5298587071388436	1.06447992194434	1
ENSRNOG00000016810	Stmn1	6.658282291269714	-0.912878	1	12.053908974063113	0.9128776327916	1
ENSRNOG00000017309	Rsrp1	1.820249835023375	-0.0192839	1	1.807087133224037	0.019283859796539016	1
ENSRNOG00000007967	Sdhb	2.15555901515926	-0.28548	1	2.563512547342993	0.2854798657500468	1
ENSRNOG00000008052	Atp13a2	1.724447212127408	-0.516873	1	2.420646364575163	0.5168729471329284	1
ENSRNOG00000013783	Efhd2	0.4790131144798355	-1.11247	1	1.0872286587420854	1.1124684652639523	1
ENSRNOG00000008345	Clcn6	0.8143222946157204	-0.358462	1	1.0549136888303143	0.3584619337076568	1
ENSRNOG00000057626	Kif1b	2.2992629495032104	-1.0578	1	4.664410788580632	1.0577971029669289	1
ENSRNOG00000018289	Park7	3.736302292942717	-0.545022	1	5.270741671398862	0.545022205652028	1
ENSRNOG00000010580	Acot7	2.347164260951194	-1.40723	1	6.064159222127345	1.4072331869350505	1
ENSRNOG00000046227	Tprg1l	2.9698813097749803	-0.148801	1	3.1936544606225277	0.14880095917347047	1
ENSRNOG00000013468	Prxl2b	0.7185196717197533	-0.564549	1	1.0817010980992825	0.5645494759826702	1
ENSRNOG00000017829	Ssu72	1.7723485235753913	-0.450255	1	2.3738746975976	0.4502552477856796	1
ENSRNOG00000010365	Syn1	1.4370393434395066	-1.45488	1	3.8858751318904647	1.4548816745781696	1
ENSRNOG00000008578	Cdk16	1.4370393434395066	-0.412272	1	1.8861737701133714	0.41227206245296144	1
ENSRNOG00000008329	Ndufb11	2.6345721296390954	-0.185633	1	2.9121740648121013	0.18563288569726	1
ENSRNOG00000003261	Usp9x	1.4370393434395066	-0.289488	1	1.7322524660599359	0.28948756863853975	1
ENSRNOG00000003858	Atp6ap2	2.538769506743128	-0.384765	1	3.2238434456716822	0.384765040435358	1
ENSRNOG00000003229	Tspan7	2.6824734410870787	-1.46967	1	7.218994199500636	1.4696733924210232	1
ENSRNOG00000003611	Dynlt3	1.389138031991523	-0.226088	1	1.6042681773304217	0.22608764701153955	1
ENSRNOG00000046021	LOC108348172	8.574334749189056	-0.720289	1	13.561232241658221	0.7202890967567139	1
ENSRNOG00000003099	Ubqln2	0.862223606063704	-0.742531	1	1.453323252084649	0.7425307290094217	1
ENSRNOG00000042276	Trappc2	1.1017301633036216	-0.153977	1	1.2207405081144025	0.15397706812150774	1
ENSRNOG00000038686	Ap1s2	0.862223606063704	-0.893056	1	1.613197313753411	0.8930561918788559	1
ENSRNOG00000025383	Pdha1	1.820249835023375	-0.337202	1	2.2526935604284586	0.33720172820070027	1
ENSRNOG00000005176	Map7d2	0.526914425927819	-1.10233	1	1.177795613889549	1.1023280297798734	1
ENSRNOG00000047339	Pja1	2.0597563922632927	-0.182374	1	2.282882545477613	0.18237428925509036	1
ENSRNOG00000002660	Magee1	0.8143222946157204	-0.869893	1	1.503921691814922	0.8698928662677587	1
ENSRNOG00000054689	Cox7b	7.9516177003652695	-0.479745	1	10.649483373818644	0.47974543731948005	1
ENSRNOG00000058249	Pgk1	6.179269176789878	-0.561887	1	8.775640315908447	0.5618870723017748	1
ENSRNOG00000002365	Itm2a	0.7664209831677368	-0.507378	1	1.1046617346155407	0.5073776122414739	1
ENSRNOG00000049985	Gprasp1	2.9698813097749803	-0.283998	1	3.5074498263447254	0.2839980155402364	1
ENSRNOG00000037658	Gprasp2	1.0059275404076546	-0.238751	1	1.1867247503125382	0.2387511425919677	1
ENSRNOG00000060262	Prps1	0.958026228959671	-0.108488	1	1.0349294311217192	0.10848816921055707	1
ENSRNOG00000056135	Tsc22d3	1.2933354090955558	-0.872105	1	2.343260515575922	0.8721047856663	1
ENSRNOG00000052226	LOC108348144	3.64049967004675	-0.25066	1	4.18904057329958	0.2506603361606048	1
ENSRNOG00000056870	Gdi1	4.598525899006421	-0.552996	1	6.50763966446915	0.5529963771561137	1
ENSRNOG00000054352	Atp6ap1	2.5866708181911116	-0.25417	1	2.999339444179378	0.25417018897957955	1
ENSRNOG00000061230	L1cam	1.053828851855638	-0.293592	1	1.288772023718131	0.29359161713369136	1
ENSRNOG00000055572	Idh3g	1.5807432777834571	-0.749538	1	2.6136857901007424	0.7495381434600444	1
ENSRNOG00000057620	Slc6a8	0.7664209831677368	-1.14306	1	1.7165201780765735	1.1430618891007465	1
ENSRNOG00000031367	LOC103689983	1.1496314747516052	-0.0171646	1	1.1565357652633836	0.017164586494566675	1
ENSRNOG00000000879	Slc9a6	0.6227170488237862	-0.866335	1	1.166740492603943	0.8663350468545696	1
ENSRNOG00000004526	Cox7a2l	4.167414095974569	-0.204899	1	4.638048576284188	0.20489915550685556	1
ENSRNOG00000030667	Ppm1b	0.862223606063704	-0.400312	1	1.1463310379228244	0.40031182781163077	1
ENSRNOG00000015215	Cript	1.2454340976475724	-0.352248	1	1.5757799801713603	0.3522484326752999	1
ENSRNOG00000004612	Ppp1cb	1.916052457919342	-0.670186	1	2.9831819592234927	0.6701861774751128	1
ENSRNOG00000026742	Ypel5	1.724447212127408	-0.835656	1	3.0193237018879735	0.8356558144116345	1
ENSRNOG00000004364	Babam2	0.7664209831677368	-0.379776	1	1.0111184006604141	0.3797762501944078	1
ENSRNOG00000026884	Snx17	1.1496314747516052	-0.0329838	1	1.1692916744390829	0.03298376956109844	1
ENSRNOG00000008961	Mapre3	0.6227170488237862	-1.51655	1	1.8313233606578654	1.5165471475062162	1
ENSRNOG00000047143	Fkbp1b	0.7664209831677368	-1.00638	1	1.5613232831055681	1.006379874500931	1
ENSRNOG00000021403	Rhob	1.1496314747516052	-1.06667	1	2.3942841522787184	1.0666749638821855	1
ENSRNOG00000006652	Ddx1	0.7664209831677368	-0.594089	1	1.1731184471917926	0.5940892454348046	1
ENSRNOG00000005492	Hpcal1	1.2454340976475724	-0.532042	1	1.7849768906528254	0.5320421056911612	1
ENSRNOG00000051650	Ywhaq	7.760012454573335	-0.174782	1	8.413797692291118	0.17478247067731445	1
ENSRNOG00000023176	Kidins220	1.2454340976475724	-0.55488	1	1.8134650878118868	0.5548802831967158	1
ENSRNOG00000005260	Acp1	0.9101249175116874	-0.136796	1	1.005165643045088	0.13679590835900782	1
ENSRNOG00000006364	Dld	1.2933354090955558	-0.362235	1	1.645512283665182	0.3622352052543198	1
ENSRNOG00000039091	Pnpla8	1.053828851855638	-0.403054	1	1.3903941001512004	0.4030536230453781	1
ENSRNOG00000004067	Nrcam	1.389138031991523	-0.604246	1	2.0851659532542772	0.6042463605176953	1
ENSRNOG00000004629	Fkbp3	3.5446970471507826	-0.173932	1	3.8688672529895327	0.17393167449715285	1
ENSRNOG00000004794	Rtn1	7.999519011813253	-0.342535	1	9.741262640508868	0.34253492134322006	1
ENSRNOG00000009080	Atp6v1d	1.820249835023375	-0.573028	1	2.6528039115728865	0.573027629906975	1
ENSRNOG00000010646	Tmem229b	0.431111803031852	-1.22437	1	1.0680947949785367	1.2243663960129059	1
ENSRNOG00000048981	Ahsa1	1.724447212127408	-0.264743	1	2.0324415286613875	0.26474285973835754	1
ENSRNOG00000004060	Calm2	6.3229731111338285	-0.255837	1	7.2619390937254895	0.2558374540262758	1
ENSRNOG00000009166	Ddx24	1.1017301633036216	-0.152972	1	1.2198901141693559	0.15297205586150653	1
ENSRNOG00000004206	Glrx5	1.820249835023375	-0.293531	1	2.1855124387697766	0.29353061290769134	1
ENSRNOG00000007147	Cyp46a1	0.33530918013588484	-1.59595	1	1.1055121285605873	1.5959502189626038	1
ENSRNOG00000014476	Evl	1.1496314747516052	-0.234321	1	1.3444728271186837	0.23432118576228153	1
ENSRNOG00000004359	Wars	0.958026228959671	-0.363105	1	1.2347720082076714	0.36310456053274365	1
ENSRNOG00000006178	Dync1h1	2.2992629495032104	-0.859939	1	4.066583845212868	0.8599389441378793	1
ENSRNOG00000059714	Hsp90aa1	10.346683272764446	-0.891294	1	18.406351743561256	0.8912944826748501	1
ENSRNOG00000010872	Ckb	14.418294745843049	-0.88878	1	25.571771124523956	0.8887800202444418	1
ENSRNOG00000011542	Apopt1	1.1975327861995888	-0.0932081	1	1.267937372064489	0.09320807921373311	1
ENSRNOG00000011572	Klc1	4.023710161630619	-0.955532	1	7.537891928893113	0.9555321420944956	1
ENSRNOG00000033688	Cep170b	0.958026228959671	-0.475331	1	1.3346932967506477	0.4753309560198419	1
ENSRNOG00000002840	Atp5f1b	14.03508425425918	-0.53351	1	19.460415038446524	0.5335103407885677	1
ENSRNOG00000006130	Rab5b	1.4849406548874902	-0.149323	1	1.6225516471489236	0.1493230062351707	1
ENSRNOG00000020407	Atcay	0.7664209831677368	-1.01656	1	1.572378404391174	1.0165562788932685	1
ENSRNOG00000020266	Eef2	8.38272950339712	-0.252636	1	9.588616927373003	0.2526356789527373	1
ENSRNOG00000019891	Sgta	1.6765459006794243	-0.286662	1	2.007780104255036	0.28666235372786564	1
ENSRNOG00000018977	Ap3d1	1.3412367205435394	-0.23429	1	1.559622495215475	0.2342897291405835	1
ENSRNOG00000018212	Abhd17a	0.6706183602717697	-0.724129	1	1.1327247348020788	0.7241287570576325	1
ENSRNOG00000016952	Uqcr11	9.340755732356792	-0.336016	1	11.313641044900042	0.33601636352162645	1
ENSRNOG00000028956	Mbd3	1.3412367205435394	-0.338197	1	1.6761264656868597	0.3381965349998571	1
ENSRNOG00000033791	Apc2	0.6706183602717697	-1.23409	1	1.613197313753411	1.234093109713923	1
ENSRNOG00000024568	Ndufs7	2.15555901515926	-0.699799	1	3.4164576742247386	0.6997994276958917	1
ENSRNOG00000014625	Atp5f1d	5.987663930997944	-0.622617	1	8.87130963472619	0.6226169116704536	1
ENSRNOG00000013604	Gpx4	9.676064912492677	-0.508255	1	13.203641587766123	0.5082551082929792	1
ENSRNOG00000008414	Bsg	8.23902556905317	-0.429743	1	10.656286525379016	0.42974280015875044	1
ENSRNOG00000008296	Tpgs1	0.958026228959671	-0.577315	1	1.4324886004310073	0.5773149883100731	1
ENSRNOG00000007769	2025-03-02	0.958026228959671	-1.28295	1	2.336457364015549	1.2829484010589525	1
ENSRNOG00000004813	Rtcb	0.5748157373758026	-0.782481	1	1.02217352194602	0.7824809955359249	1
ENSRNOG00000009094	Nudt4	1.6286445892314407	-0.347626	1	2.0362683014140974	0.34762645869818887	1
ENSRNOG00000006426	Syt1	0.7185196717197533	-0.938913	1	1.4022996153818528	0.9389125975845433	1
ENSRNOG00000005299	Kif5a	1.6765459006794243	-1.53522	1	4.771135228683981	1.5352167310473808	1
ENSRNOG00000025481	Dctn2	2.3950655723991776	-0.407009	1	3.092032384189458	0.4070090540099329	1
ENSRNOG00000005333	Azin1	1.2454340976475724	-0.147264	1	1.3670082666624186	0.14726372403507287	1
ENSRNOG00000056487	Oxr1	1.389138031991523	-0.607772	1	2.090268316924557	0.6077715792317091	1
ENSRNOG00000009364	Ndufb9	6.562479668373746	-0.359927	1	8.098726735651349	0.35992698351177754	1
ENSRNOG00000009550	Sqle	0.4790131144798355	-1.42375	1	1.34914999381644	1.4237543292174972	1
ENSRNOG00000025528	Efr3a	1.0059275404076546	-0.146468	1	1.1131656740660067	0.14646826073291158	1
ENSRNOG00000007393	Ndrg1	2.2992629495032104	-0.747688	1	3.7621428128861836	0.7476884051626662	1
ENSRNOG00000007628	Ptp4a3	0.4790131144798355	-1.34722	1	1.2794176903226182	1.3472156880293797	1
ENSRNOG00000005929	Them6	0.5748157373758026	-1.32874	1	1.4928665705293163	1.3287369464138787	1
ENSRNOG00000007091	Ly6e	0.9101249175116874	-0.284523	1	1.1135908710385303	0.2845225365570629	1
ENSRNOG00000029941	Grina	5.077539013486256	-1.00055	1	9.789735095376525	1.000546084484526	1
ENSRNOG00000012457	Cyc1	4.263216718870536	-0.464663	1	5.679355961993756	0.46466283757263627	1
ENSRNOG00000013514	Maf1	0.8143222946157204	-0.430456	1	1.1089137043407737	0.4304557623947525	1
ENSRNOG00000000231	Kctd17	1.0059275404076546	-0.75637	1	1.6990871022031182	0.7563697738027623	1
ENSRNOG00000009570	Pdxp	1.2933354090955558	-0.845957	1	2.301166015296115	0.8459572856766508	1
ENSRNOG00000018920	Slc25a17	0.862223606063704	-0.30524	1	1.0731971586488165	0.3052396941025465	1
ENSRNOG00000031789	Rangap1	1.6765459006794243	-0.171949	1	1.8542839971741236	0.1719485882180508	1
ENSRNOG00000019383	Tef	0.526914425927819	-0.897358	1	1.0217483249734967	0.897358215009642	1
ENSRNOG00000024128	Aco2	2.5866708181911116	-0.898493	1	4.688221819041937	0.8984925464779954	1
ENSRNOG00000005358	Pmm1	1.5328419663354735	-0.63428	1	2.341984924658352	0.6342801632262497	1
ENSRNOG00000007400	Srebf2	1.0059275404076546	-0.787788	1	1.7365044357851689	0.7877882794153612	1
ENSRNOG00000008461	Smdt1	1.2933354090955558	-0.202384	1	1.4728823128207211	0.20238424998658472	1
ENSRNOG00000008569	Ndufa6	5.652354750862059	-0.350724	1	6.939214591580303	0.3507236062937178	1
ENSRNOG00000022896	Rrp7a	0.8143222946157204	-0.400282	1	1.0859530678245155	0.4002821094022839	1
ENSRNOG00000031269	RGD1304694	0.4790131144798355	-1.00356	1	1.008142021852751	1.003556210928319	1
ENSRNOG00000049349	Fam19a5	0.5748157373758026	-0.916982	1	1.1220948104889963	0.9169820311243364	1
ENSRNOG00000032871	Mlc1	4.023710161630619	-0.0616334	1	4.056379117872309	0.0616333677447245	1
ENSRNOG00000055530	Panx2	0.431111803031852	-1.58157	1	1.3682838575799885	1.5815683016099285	1
ENSRNOG00000008392	Sbf1	0.4790131144798355	-1.294	1	1.2330712203175782	1.2940024965803127	1
ENSRNOG00000032828	Mapk8ip2	1.1975327861995888	-1.43139	1	3.2064103697982267	1.4313912520201846	1
ENSRNOG00000006235	Nell2	0.8143222946157204	-0.628551	1	1.272189341789722	0.6285510970754011	1
ENSRNOG00000006305	Slc38a2	1.2454340976475724	-1.32494	1	3.0928827781345047	1.3249435655391528	1
ENSRNOG00000053468	Tuba1b	11.640018681860003	-0.339127	1	14.114838699883562	0.339127448678362	1
ENSRNOG00000060728	Tuba1a	16.95706425258618	-0.32457	1	20.329942847256678	0.3245698031805979	1
ENSRNOG00000010103	Eif4b	1.0059275404076546	-0.205825	1	1.1599373410435703	0.20582459565645586	1
ENSRNOG00000010793	Spryd3	1.1975327861995888	-0.337338	1	1.5017957069523056	0.337337850769173	1
ENSRNOG00000036833	Zfp385a	0.6227170488237862	-0.723355	1	1.0566144767204075	0.7233551940144936	1
ENSRNOG00000020474	Pin1	3.4967957357027992	-0.0572354	1	3.5206309324929475	0.057235449788055615	1
ENSRNOG00000023020	Fdx2	1.3412367205435394	-0.0571213	1	1.3793389788655945	0.05712130277854155	1
ENSRNOG00000033426	Cdc37	1.4370393434395066	-0.721857	1	2.337732954933119	0.7218567958937795	1
ENSRNOG00000009255	Timm29	1.053828851855638	-0.611708	1	1.6068193591655615	0.6117080980710348	1
ENSRNOG00000006545	Sept7	1.2454340976475724	-1.2886	1	3.015922126107787	1.288595647791333	1
ENSRNOG00000047179	Aplp2	3.7842036043907004	-0.263026	1	4.3897335443305785	0.2630256013264205	1
ENSRNOG00000028884	Atp5mg	12.741748845163624	-0.0806679	1	12.911956464615137	0.08066788035316819	1
ENSRNOG00000009888	Timm8b	7.376801962989466	-0.206721	1	8.1799393574033	0.20672132230432494	1
ENSRNOG00000009054	Elmod1	0.6227170488237862	-1.06991	1	1.343622433173637	1.0699099328665072	1
ENSRNOG00000010277	Idh3a	1.6286445892314407	-0.861597	1	2.9079220950868683	0.8615971278479063	1
ENSRNOG00000015780	Rcn2	1.7723485235753913	-0.308379	1	2.1514966809679126	0.3083787805847491	1
ENSRNOG00000016474	Tspan3	5.317045570726174	-0.512103	1	7.304033594005296	0.5121030512794436	1
ENSRNOG00000018816	Cox5a	11.927426550547905	-0.0295184	1	11.668680516957	0.029518401490354673	1
ENSRNOG00000007442	Ubl7	0.4790131144798355	-1.21005	1	1.1633389168237567	1.2100476357472716	1
ENSRNOG00000009029	Nptn	4.5506245875584375	-0.217124	1	5.1027888672521575	0.21712424881997627	1
ENSRNOG00000026178	Adpgk	0.33530918013588484	-1.65996	1	1.155685371318337	1.6599599710443727	1
ENSRNOG00000012015	Lrrc49	0.5748157373758026	-0.819202	1	1.0485357342424648	0.8192018171786436	1
ENSRNOG00000030232	Hacd3	1.0059275404076546	-0.673547	1	1.6042681773304217	0.6735466239827607	1
ENSRNOG00000010642	Lysmd2	0.9101249175116874	-0.195958	1	1.047260143324895	0.19595798082715177	1
ENSRNOG00000010784	Scg3	0.958026228959671	-1.46287	1	2.6468511539575603	1.462871973710032	1
ENSRNOG00000008214	Fbxo9	0.862223606063704	-1.01055	1	1.7501107389059145	1.0105497548972964	1
ENSRNOG00000042903	Cox7a2l2	9.58026228959671	-0.471087	1	12.74102728166077	0.47108674250015925	1
ENSRNOG00000023861	Snap91	1.2933354090955558	-1.40971	1	3.401575780186423	1.409709223234091	1
ENSRNOG00000014025	Rasgrf1	1.1017301633036216	-1.57847	1	3.2774182642096186	1.5784650469855523	1
ENSRNOG00000014060	Mras	0.4790131144798355	-1.05494	1	1.0447089614897551	1.0549371167549768	1
ENSRNOG00000009198	Rab6b	2.2034603266072432	-1.42825	1	5.783954417234488	1.4282539740498172	1
ENSRNOG00000030625	Tf	5.700256062310043	-1.07976	1	11.598948213463178	1.0797649633226292	1
ENSRNOG00000012406	Pcbp4	1.5328419663354735	-0.835379	1	2.6923472300175537	0.8353787797294713	1
ENSRNOG00000013201	Tex264	1.0059275404076546	-0.0537628	1	1.0438585675447085	0.053762761752494594	1
ENSRNOG00000021528	Tusc2	1.5328419663354735	-0.000715061	1	1.5094492524577252	0.0007150606821306749	1
ENSRNOG00000020185	Wdr6	0.5748157373758026	-0.873715	1	1.0889294466321786	0.8737145772201671	1
ENSRNOG00000031816	Nckipsd	0.5748157373758026	-1.01469	1	1.2007562504058071	1.0146949690684328	1
ENSRNOG00000032134	Uqcrc1	2.490868195295145	-0.938129	1	4.64357613692699	0.9381285219306772	1
ENSRNOG00000020748	Map4	2.107657703711276	-0.68443	1	3.306756855313726	0.6844299581241462	1
ENSRNOG00000043006	Epm2aip1	1.2454340976475724	-0.292657	1	1.512000434292865	0.2926572919179946	1
ENSRNOG00000009161	Clasp2	0.7664209831677368	-1.21824	1	1.808362724141607	1.2182410117299456	1
ENSRNOG00000018848	Eif1b	2.7303747525350626	-0.721373	1	4.3727256654296465	0.7213727133043368	1
ENSRNOG00000019428	Higd1a	3.3530918013588487	-0.177333	1	3.671150660766197	0.17733287793121733	1
ENSRNOG00000048686	AABR07066379.1	1.4849406548874902	-0.0580519	1	1.5230555555784708	0.05805186323034883	1
ENSRNOG00000048320	Ndufa11	2.6824734410870787	-0.450772	1	3.5623002358002314	0.4507718798559772	1
ENSRNOG00000017495	Klhdc3	1.5328419663354735	-0.462324	1	2.0787879986664275	0.4623241655007554	1
ENSRNOG00000019511	Mrps18a	1.389138031991523	-0.01575	1	1.3865673273984906	0.015750006122978555	1
ENSRNOG00000019834	Hsp90ab1	10.825696387244282	-0.357273	1	13.297610118693774	0.35727331166924214	1
ENSRNOG00000013238	LOC103693210	0.7185196717197533	-0.611398	1	1.11741764379124	0.6113979616376584	1
ENSRNOG00000013484	Gsta1	2.0118550808153093	-0.117444	1	2.132788014176887	0.11744400308181147	1
ENSRNOG00000012178	Lmbrd1	1.2933354090955558	-0.771017	1	2.18466204482473	0.7710165497671637	1
ENSRNOG00000012207	Dst	1.4370393434395066	-0.556058	1	2.083890362336707	0.5560579934995772	1
ENSRNOG00000014162	Plekhb2	2.3950655723991776	-0.367189	1	3.007843383629844	0.3671886256547241	1
ENSRNOG00000016660	Cox5b	13.843479008467247	-0.281633	1	16.12049281927598	0.281633496196914	1
ENSRNOG00000016789	Actr1b	1.6286445892314407	-0.395903	1	2.1055754079353957	0.3959034237090603	1
ENSRNOG00000016623	Tmeff2	0.33530918013588484	-1.55944	1	1.0778743253465728	1.55943856515902	1
ENSRNOG00000011825	Ndufb3	3.7842036043907004	-0.144098	1	4.04234761777904	0.14409762807468507	1
ENSRNOG00000011841	Map2	1.916052457919342	-1.2489	1	4.455639075071691	1.2488986268263418	1
ENSRNOG00000018586	Retreg2	1.9639537693673255	-0.209721	1	2.220803787489211	0.20972129378728321	1
ENSRNOG00000018975	Atg9a	0.6706183602717697	-0.721419	1	1.1305987499394623	0.7214194697996462	1
ENSRNOG00000003597	Tuba4a	1.2454340976475724	-1.37637	1	3.205134778880657	1.376369489457956	1
ENSRNOG00000019506	Dnajb2	1.053828851855638	-0.969521	1	2.0592289379303557	0.9695207286569285	1
ENSRNOG00000015633	Cul3	0.7664209831677368	-0.55488	1	1.1416538712250681	0.5548802831967156	1
ENSRNOG00000015428	Mff	3.5446970471507826	-0.00527442	1	3.4419694925761366	0.005274419218041837	1
ENSRNOG00000016640	Dner	1.724447212127408	-0.658425	1	2.670236987446342	0.6584247233908028	1
ENSRNOG00000017297	Cab39	1.724447212127408	-0.142309	1	1.8670399063498229	0.14230850839586162	1
ENSRNOG00000017730	Psmd1	1.1496314747516052	-0.242508	1	1.352126372624103	0.24250800178440138	1
ENSRNOG00000019635	Cops8	0.958026228959671	-0.117348	1	1.0413073857095687	0.11734814613078537	1
ENSRNOG00000016470	Ndufa10l1	0.5748157373758026	-0.835484	1	1.0604412494731172	0.8354839171031435	1
ENSRNOG00000049437	Gpc1	0.526914425927819	-1.25626	1	1.3104570693168194	1.2562562084056317	1
ENSRNOG00000015528	Pja2	2.5866708181911116	-0.735501	1	4.1873397854094865	0.73550135678909	1
ENSRNOG00000014765	Vapa	3.1614865555669143	-0.0482287	1	3.167717445298606	0.04822869214428116	1
ENSRNOG00000042503	Ndufv2	3.7842036043907004	-0.273467	1	4.421623317269827	0.2734673480480674	1
ENSRNOG00000016724	Epb41l3	1.053828851855638	-1.43985	1	2.8530716856313623	1.4398496207428748	1
ENSRNOG00000000064	Atp5me	6.754084914165681	-0.184915	1	7.381419443004537	0.18491484500634625	1
ENSRNOG00000015093	Sparcl1	19.16052457919342	-0.43143	1	24.729881118927818	0.43143036776490273	1
ENSRNOG00000023650	Cops4	1.4370393434395066	-0.22394	1	1.655291814033218	0.22394039335303229	1
ENSRNOG00000002262	Enoph1	0.8143222946157204	-0.287578	1	1.0043152491000413	0.287578447551147	1
ENSRNOG00000002125	Ccni	0.7664209831677368	-0.385224	1	1.0149451734131238	0.38522381503407827	1
ENSRNOG00000003392	Grsf1	0.958026228959671	-0.486772	1	1.3453232210637303	0.48677189655655606	1
ENSRNOG00000002135	Sgcb	0.9101249175116874	-0.138625	1	1.0064412339626578	0.13862480576119998	1
ENSRNOG00000002152	Dcun1d4	0.431111803031852	-1.19596	1	1.047260143324895	1.1959579808271519	1
ENSRNOG00000002205	Ociad1	1.5328419663354735	-0.855962	1	2.7310401545171743	0.8559615931784738	1
ENSRNOG00000002343	Uchl1	15.041011794666835	-0.916616	1	27.192196786810264	0.9166159329056938	1
ENSRNOG00000003253	Qdpr	2.0597563922632927	-1.36733	1	5.190804640564481	1.3673253345762832	1
ENSRNOG00000006593	Grpel1	1.1496314747516052	-0.453125	1	1.5647248588857545	0.45312537962894917	1
ENSRNOG00000013039	Add1	2.2034603266072432	-0.227648	1	2.5163156833929063	0.22764842478669012	1
ENSRNOG00000038150	RGD1560394	2.251361638055227	-0.303441	1	2.708504714973439	0.30344115640465774	1
ENSRNOG00000055471	Ywhah	10.777795075796298	-0.70366	1	16.831847354307467	0.703659692694024	1
ENSRNOG00000061231	Selenom	3.0177826212229637	-0.719469	1	4.818757289606591	0.7194690221291387	1
ENSRNOG00000008786	Ap1b1	1.053828851855638	-0.595202	1	1.5885358893470594	0.5952024273433443	1
ENSRNOG00000052080	Camk2b	0.7185196717197533	-1.50317	1	2.073685634996148	1.5031735778157964	1
ENSRNOG00000025923	LOC103693776	0.8143222946157204	-0.375221	1	1.06724440103349	0.37522084684880036	1
ENSRNOG00000053875	Nacad	0.5748157373758026	-1.05051	1	1.2309452354549617	1.0505057039617258	1
ENSRNOG00000043210	Ppp3r1	1.820249835023375	-0.87409	1	3.268489127786629	0.8740899369311148	1
ENSRNOG00000008079	Ugp2	0.9101249175116874	-0.260088	1	1.0948822042475048	0.2600883182468674	1
ENSRNOG00000008103	Mdh1	5.700256062310043	-1.03213	1	11.222223695807532	1.0321313260423746	1
ENSRNOG00000003901	Cfap36	1.1975327861995888	-0.473987	1	1.651039844307985	0.4739873022977128	1
ENSRNOG00000004621	Rtn4	5.700256062310043	-0.505813	1	7.791734521489524	0.5058132434139391	1
ENSRNOG00000042419	Acyp2	1.6286445892314407	-0.204631	1	1.8440792698335644	0.2046308557469202	1
ENSRNOG00000030515	Nfasc	0.7664209831677368	-1.4313	1	2.096221074539883	1.431301231270392	1
ENSRNOG00000005988	Arl8a	2.2992629495032104	-0.214998	1	2.6005046839525203	0.21499825164215713	1
ENSRNOG00000006237	Gpr37l1	1.389138031991523	-0.945051	1	2.640898396342234	0.9450510537983952	1
ENSRNOG00000008937	Csrp1	2.251361638055227	-1.29845	1	5.398725960128377	1.2984506968845833	1
ENSRNOG00000009068	Phlda3	0.7664209831677368	-1.12183	1	1.6914335566976988	1.1218268774630107	1
ENSRNOG00000010204	Tmem9	0.6706183602717697	-0.6244	1	1.0570396736929308	0.6243997316280008	1
ENSRNOG00000002618	Ivns1abp	1.2933354090955558	-0.0988281	1	1.3708350394151283	0.09882805815998735	1
ENSRNOG00000049560	Glul	2.874078686879013	-1.36125	1	7.166269774907747	1.361251204328299	1
ENSRNOG00000002896	Prdx6	1.5328419663354735	-1.20512	1	3.478961629185664	1.2051195522504194	1
ENSRNOG00000002544	Kifap3	1.1975327861995888	-1.18774	1	2.708079518000916	1.1877374740221833	1
ENSRNOG00000003150	Mpc2	0.8143222946157204	-0.597859	1	1.2454019325207542	0.5978594828869106	1
ENSRNOG00000004245	Mgst3	2.107657703711276	-1.34397	1	5.223544807448776	1.3439741066538589	1
ENSRNOG00000038372	Ndufs2	3.832104915838684	-0.214317	1	4.2970406043204985	0.2143167459779014	1
ENSRNOG00000003983	Pfdn2	2.2034603266072432	-0.29921	1	2.6442999721224205	0.2992095483599402	1
ENSRNOG00000046996	Pea15	8.90964392932494	-0.046627	1	8.832191513254047	0.04662703738206053	1
ENSRNOG00000003583	Smyd2	0.7664209831677368	-0.784315	1	1.3385200695033574	0.7843147359046829	1
ENSRNOG00000002635	Dexi	0.7664209831677368	-0.629713	1	1.2024570382959006	0.629713155165526	1
ENSRNOG00000002827	Rbfox1	0.6227170488237862	-1.45077	1	1.7496855419333912	1.450771879855977	1
ENSRNOG00000003065	Glyr1	0.9101249175116874	-0.376771	1	1.1871499472850615	0.37677129841220025	1
ENSRNOG00000003125	Rogdi	1.724447212127408	-0.831587	1	3.0108197624375075	0.8315872977815791	1
ENSRNOG00000003773	Hmox2	1.1496314747516052	-0.677029	1	1.8274965879051557	0.6770287402281897	1
ENSRNOG00000027368	Ubald1	0.862223606063704	-0.261738	1	1.0413073857095687	0.26173805546596013	1
ENSRNOG00000004461	NEWGENE_6497122	0.7185196717197533	-0.458114	1	1.0047404460725646	0.4581138551971451	1
ENSRNOG00000006542	Atp6v0c	15.136814417562801	-0.263314	1	17.39906011565355	0.2633142855591557	1
ENSRNOG00000009536	Pgp	1.1975327861995888	-0.23058	1	1.3946460698764334	0.23057969539694037	1
ENSRNOG00000003195	Caskin1	0.4790131144798355	-1.03663	1	1.0315278553415328	1.036626309533449	1
ENSRNOG00000014568	Ndufb10	3.64049967004675	-0.0326296	1	3.601418357272375	0.032629568483185656	1
ENSRNOG00000055314	Msrb1	1.0059275404076546	-0.363894	1	1.294299584360934	0.3638944291760101	1
ENSRNOG00000014743	Hagh	1.0059275404076546	-0.689513	1	1.6221264501764003	0.689513372387827	1
ENSRNOG00000019798	Stub1	2.15555901515926	-0.395314	1	2.7663315032366085	0.3953144173560299	1
ENSRNOG00000020140	Pigq	0.8143222946157204	-0.35147	1	1.0498113251600347	0.35146986004934017	1
ENSRNOG00000020644	Nsg2	2.0597563922632927	-0.448316	1	2.745071654610443	0.4483162281296649	1
ENSRNOG00000004395	Fbxw11	0.862223606063704	-0.503018	1	1.2309452354549617	0.5030179086592325	1
ENSRNOG00000003980	Ttc1	0.6227170488237862	-1.06167	1	1.3359688876682176	1.0616711697607597	1
ENSRNOG00000004477	Ublcp1	0.431111803031852	-1.18184	1	1.0370554159843357	1.1818368725824993	1
ENSRNOG00000003147	Sqstm1	3.64049967004675	-0.639732	1	5.485891339495653	0.6397319109905168	1
ENSRNOG00000003343	Canx	5.029637702038273	-0.153446	1	5.391072414622957	0.1534462054831831	1
ENSRNOG00000004820	Sar1b	1.053828851855638	-0.0828887	1	1.1135908710385303	0.08288867538741229	1
ENSRNOG00000006375	Vdac1	2.0597563922632927	-0.49449	1	2.8343630188403366	0.4944899281593442	1
ENSRNOG00000007462	Sept8	0.958026228959671	-1.57131	1	2.8534968826038853	1.5713091126806755	1
ENSRNOG00000026745	Acsl6	0.5748157373758026	-1.48287	1	1.6612445716485442	1.4828745688469058	1
ENSRNOG00000010668	Anxa6	1.389138031991523	-0.770736	1	2.340284136768259	0.7707357878628254	1
ENSRNOG00000052219	Gm2a	1.1496314747516052	-0.335589	1	1.4422681307990433	0.33558905995586463	1
ENSRNOG00000049219	Rnf187	4.502723276110454	-0.732708	1	7.218994199500636	0.7327077982548169	1
ENSRNOG00000043419	Hist3h2ba	0.8143222946157204	-0.317787	1	1.0255750977262064	0.3177867337930515	1
ENSRNOG00000002928	Guk1	2.8261773754310293	-0.634228	1	4.258347679820878	0.6342277863437127	1
ENSRNOG00000003338	Pmp22	1.1017301633036216	-0.176407	1	1.239874371877951	0.1764067051966341	1
ENSRNOG00000002886	Myh10	0.9101249175116874	-0.714215	1	1.5000949190622124	0.7142151549119745	1
ENSRNOG00000006989	Vamp2	3.5446970471507826	-0.458732	1	4.713308440420812	0.45873213681070624	1
ENSRNOG00000011227	Atp1b2	4.071611473078602	-0.00645295	1	3.9500798747414834	0.006452948713334017	1
ENSRNOG00000012162	Mpdu1	0.3832104915838684	-1.31539	1	1.0238743098361132	1.315393211815771	1
ENSRNOG00000004283	Camta2	0.7185196717197533	-0.866269	1	1.3334177058330778	0.8662693488632154	1
ENSRNOG00000007869	Wscd1	0.8143222946157204	-1.24577	1	1.9516541038819601	1.2457672502896662	1
ENSRNOG00000002669	Cluh	0.7185196717197533	-0.666313	1	1.1607877349886169	0.6663131337848989	1
ENSRNOG00000002755	Pafah1b1	2.2992629495032104	-0.532533	1	3.2408513245726143	0.5325328516789156	1
ENSRNOG00000005290	Ywhae	6.514578356925763	-0.0890612	1	6.663686953385202	0.08906118696928766	1
ENSRNOG00000009350	Sez6	1.053828851855638	-0.106374	1	1.1318743408570322	0.10637429217321387	1
ENSRNOG00000012121	Sdf2	0.958026228959671	-0.202523	1	1.1046617346155407	0.20252303071305316	1
ENSRNOG00000061543	Ap2b1	0.9101249175116874	-0.425526	1	1.2279688566472986	0.4255259286968658	1
ENSRNOG00000003967	Vmp1	1.6765459006794243	-0.221685	1	1.919339133970189	0.22168480594552087	1
ENSRNOG00000004291	Cltc	6.131367865341894	-0.22019	1	6.871608272949097	0.22019039755390324	1
ENSRNOG00000008921	Dynll2	3.1614865555669143	-1.24055	1	7.239403654181754	1.2405469919883103	1
ENSRNOG00000002749	Spag9	0.7664209831677368	-1.23141	1	1.8249454060700159	1.231407151217097	1
ENSRNOG00000002935	Ankrd40	0.7664209831677368	-1.04781	1	1.6068193591655615	1.047807212877708	1
ENSRNOG00000046799	Phb	1.1496314747516052	-0.598765	1	1.730976875142366	0.5987651913205833	1
ENSRNOG00000006500	Snf8	0.5748157373758026	-0.773455	1	1.0157955673581704	0.7734547197466316	1
ENSRNOG00000007235	Atp5mc1	4.5506245875584375	-0.31887	1	5.475686612155094	0.3188699924674365	1
ENSRNOG00000046493	Pnpo	1.053828851855638	-0.786206	1	1.8134650878118868	0.7862058293031713	1
ENSRNOG00000023095	Npepps	1.1975327861995888	-0.112425	1	1.2849452509654211	0.11242508050622788	1
ENSRNOG00000052730	Psmb3	2.347164260951194	-0.000901937	1	2.2875597121753692	0.0009019366996620981	1
ENSRNOG00000007227	Mien1	2.2992629495032104	-0.325733	1	2.808000806543892	0.3257325370385946	1
ENSRNOG00000028103	Psmd3	0.862223606063704	-0.967152	1	1.6982367082580716	0.9671518093913664	1
ENSRNOG00000009066	Thra	1.820249835023375	-0.181837	1	2.022661998293352	0.18183687258249903	1
ENSRNOG00000016924	Acly	3.3530918013588487	-0.206279	1	3.7455601309577746	0.2062787193227067	1
ENSRNOG00000017781	Dnajc7	0.9101249175116874	-0.200051	1	1.050236522132558	0.20005073546103483	1
ENSRNOG00000036814	Atp6v0a1	1.916052457919342	-0.303204	1	2.3130715305267673	0.30320364346137985	1
ENSRNOG00000020487	Coa3	1.6765459006794243	-0.174262	1	1.857260375981787	0.17426192402151786	1
ENSRNOG00000020698	Rnd2	1.820249835023375	-1.48975	1	5.008395139351984	1.4897492348751875	1
ENSRNOG00000020905	Hdac5	0.7185196717197533	-0.640193	1	1.139953083334975	0.6401930569240865	1
ENSRNOG00000020970	Rundc3a	0.7185196717197533	-1.10714	1	1.5757799801713603	1.1071359348387684	1
ENSRNOG00000010038	Psmc5	2.9698813097749803	-0.747272	1	4.835765168507523	0.7472717004719278	1
ENSRNOG00000003117	Psmd12	1.1017301633036216	-0.638399	1	1.7080162386261075	0.6383988830317483	1
ENSRNOG00000003626	Atp5pd	5.79605868520601	-0.243968	1	6.606710559067079	0.24396824024590202	1
ENSRNOG00000011541	Cygb	0.862223606063704	-0.358523	1	1.1135908710385303	0.3585231180008397	1
ENSRNOG00000036691	Mcrip1	1.5328419663354735	-0.0455154	1	1.557071313380335	0.04551540136971843	1
ENSRNOG00000036684	Pcyt2	0.6706183602717697	-1.02105	1	1.3916696910687703	1.0210475458852477	1
ENSRNOG00000046698	Gps1	1.0059275404076546	-0.707174	1	1.6421107078849957	0.7071738786142465	1
ENSRNOG00000045636	Fasn	1.7723485235753913	-0.957368	1	3.373937976972408	0.9573683319629023	1
ENSRNOG00000013505	Vdac2	4.598525899006421	-0.152029	1	4.928458108517603	0.15202857238941458	1
ENSRNOG00000039871	RGD1306063	0.8143222946157204	-0.493744	1	1.1586617501260004	0.4937443803825098	1
ENSRNOG00000007895	Pdhb	1.3412367205435394	-0.919129	1	2.507386546969917	0.9191286469537772	1
ENSRNOG00000007203	Psmc6	1.820249835023375	-0.0468478	1	1.841953284970948	0.04684783742923315	1
ENSRNOG00000009948	Pip4p1	0.5748157373758026	-0.918621	1	1.1233704014065662	0.9186205265200904	1
ENSRNOG00000010389	Ndrg2	10.202979338420496	-0.597137	1	14.803657795371311	0.5971368269759525	1
ENSRNOG00000016414	Slc22a17	3.1614865555669143	-1.5266	1	8.827089149583767	1.526598660114165	1
ENSRNOG00000018105	Thtpa	1.1017301633036216	-0.850702	1	1.9788667101234514	0.8507024867446126	1
ENSRNOG00000016460	Clu	9.244953109460825	-0.754597	1	14.967783826765308	0.7545974529688735	1
ENSRNOG00000013658	Nefl	4.5506245875584375	-1.67776	1	14.04510639638974	1.6777574124929036	1
ENSRNOG00000013916	Nefm	2.9698813097749803	-1.70538	1	9.3951523048749	1.7053825064365002	1
ENSRNOG00000021314	Fdft1	0.9101249175116874	-1.29112	1	2.237811666390143	1.2911152138674917	1
ENSRNOG00000014291	Elp3	0.8143222946157204	-0.691277	1	1.3287405391353213	0.6912765965769647	1
ENSRNOG00000016939	Chmp7	0.4790131144798355	-1.18291	1	1.1416538712250681	1.1829115058097577	1
ENSRNOG00000012273	Dmtn	0.9101249175116874	-0.304754	1	1.1293231590218924	0.304753952622757	1
ENSRNOG00000017481	Sucla2	2.0118550808153093	-0.277333	1	2.382803834020589	0.27733343801030397	1
ENSRNOG00000001030	Tsc22d1	1.916052457919342	-0.761598	1	3.178347369611689	0.7615983841466871	1
ENSRNOG00000038228	Serp2	1.2933354090955558	-0.307544	1	1.5842839196218264	0.3075437166908584	1
ENSRNOG00000009987	Akap11	0.6706183602717697	-0.657659	1	1.0817010980992825	0.657658880374152	1
ENSRNOG00000030871	Calm2	4.071611473078602	-0.383973	1	5.131702261383742	0.3839728359598986	1
ENSRNOG00000024022	Ndfip2	1.3412367205435394	-0.0848621	1	1.4061263881345625	0.08486205906331523	1
ENSRNOG00000010311	Dzip1	0.8143222946157204	-0.612069	1	1.2577326447239299	0.6120685147712217	1
ENSRNOG00000010737	Mbnl2	1.053828851855638	-0.486177	1	1.4728823128207211	0.48617721598717584	1
ENSRNOG00000018343	Isca1	2.15555901515926	-0.438774	1	2.8509457007687455	0.43877434675638405	1
ENSRNOG00000018651	Agtpbp1	0.4790131144798355	-1.56068	1	1.4835122371338036	1.56067923747933	1
ENSRNOG00000018839	Ntrk2	1.2933354090955558	-0.762287	1	2.1714809386765075	0.7622874226647327	1
ENSRNOG00000019282	Ubqln1	1.389138031991523	-0.350184	1	1.7484099510158213	0.3501842959114762	1
ENSRNOG00000011984	Cxcl14	1.5807432777834571	-0.512088	1	2.216977014736501	0.5120882311764011	1
ENSRNOG00000018122	Tspan17	0.6706183602717697	-0.633075	1	1.0634176282807803	0.6330750135769141	1
ENSRNOG00000017506	Cltb	2.2034603266072432	-0.279593	1	2.608583426430463	0.2795934508449085	1
ENSRNOG00000017133	LOC306766	1.2454340976475724	-0.0217328	1	1.2530554780261736	0.021732841951213888	1
ENSRNOG00000011684	Auh	1.7723485235753913	-0.582016	1	2.6009298809250434	0.5820164131342298	1
ENSRNOG00000013679	Sema4d	0.2874078686879013	-1.7076	1	1.0451341584622784	1.707600632558091	1
ENSRNOG00000017866	Sirt5	1.389138031991523	-0.435975	1	1.8555595880916935	0.43597487792789663	1
ENSRNOG00000017558	Tubb2a	7.903716388917286	-0.193543	1	8.680821391035751	0.19354338062866194	1
ENSRNOG00000018281	Uqcrfs1	2.9698813097749803	-0.0119119	1	2.904520519306682	0.011911871140186658	1
ENSRNOG00000017444	Nrsn1	1.4370393434395066	-1.03034	1	2.8951661859111693	1.030342307532171	1
ENSRNOG00000023538	Aldh5a1	0.431111803031852	-1.14167	1	1.0085672188252743	1.1416678253261985	1
ENSRNOG00000060141	Epdr1	0.8143222946157204	-0.797565	1	1.4303626155683908	0.7975653230749796	1
ENSRNOG00000059510	AABR07027870.1	0.8143222946157204	-0.787671	1	1.420583085200355	0.7876705516384883	1
ENSRNOG00000019223	Atp5f1c	3.9758088501826347	-0.402297	1	5.076426654955712	0.4022973283930198	1
ENSRNOG00000038047	Mt1	1.2454340976475724	-0.118264	1	1.3397956604209273	0.11826385231252051	1
ENSRNOG00000018200	Gad2	0.3832104915838684	-1.37004	1	1.0634176282807803	1.3700406077431202	1
ENSRNOG00000016064	Tkt	1.724447212127408	-0.383165	1	2.2063470904234186	0.3831649926359061	1
ENSRNOG00000019097	Bap1	0.7664209831677368	-0.918107	1	1.4686303430954881	0.9181066890448941	1
ENSRNOG00000057367	Glud1	4.167414095974569	-0.347815	1	5.121072337070659	0.3478146895081484	1
ENSRNOG00000013961	Ghitm	1.4849406548874902	-1.0112	1	2.9491662014216287	1.011195704263705	1
ENSRNOG00000011140	Prxl2a	0.5748157373758026	-1.45605	1	1.6306303896268664	1.4560468218966514	1
ENSRNOG00000011912	Tmem38a	0.5748157373758026	-0.752784	1	1.0013388702923782	0.7527836407089812	1
ENSRNOG00000016619	Use1	1.389138031991523	-0.161193	1	1.5336854798915533	0.16119256266647514	1
ENSRNOG00000017071	Babam1	0.7664209831677368	-0.672422	1	1.2385987809603811	0.6724218558337858	1
ENSRNOG00000000054	Abhd8	1.3412367205435394	-1.36251	1	3.4096545226643658	1.3625050612343232	1
ENSRNOG00000039417	Dda1	1.4849406548874902	-0.186633	1	1.665071344401254	0.1866329479703589	1
ENSRNOG00000018932	Ccdc124	1.5328419663354735	-0.412193	1	2.007780104255036	0.4121932358117245	1
ENSRNOG00000019433	Rab3a	3.4967957357027992	-1.63217	1	10.48960931214988	1.6321747431270666	1
ENSRNOG00000058359	Fkbp8	2.347164260951194	-0.713806	1	3.7498121006830076	0.7138062856897709	1
ENSRNOG00000019990	Rex1bd	1.1975327861995888	-0.125726	1	1.2968507661960738	0.1257262814571767	1
ENSRNOG00000022432	Tmem59l	1.7723485235753913	-1.37427	1	4.50453672691187	1.3742679888355591	1
ENSRNOG00000011891	Atp6v1b2	3.5925983585987664	-0.759103	1	5.881749720914848	0.7591027626604256	1
ENSRNOG00000033057	AABR07025010.1	4.119512784526585	-0.739448	1	6.642001907786514	0.7394475844520485	1
ENSRNOG00000032297	Msmo1	1.724447212127408	-1.01516	1	3.4194340530324014	1.0151641740943802	1
ENSRNOG00000043387	Cpe	5.221242947830207	-1.35677	1	12.883043070483554	1.356769994742629	1
ENSRNOG00000010731	Gpm6a	0.958026228959671	-1.4988	1	2.7136070786437188	1.4988010446966376	1
ENSRNOG00000010830	Slc25a4	12.645946222267657	-0.39204	1	15.902366772371527	0.3920402094494304	1
ENSRNOG00000012329	Saraf	3.64049967004675	-0.00320862	1	3.5287096749708904	0.003208615446360863	1
ENSRNOG00000015182	Ppp2cb	1.5807432777834571	-0.27803	1	1.8848981791958015	0.27802974863658036	1
ENSRNOG00000011518	Dusp26	1.5807432777834571	-0.089562	1	1.654016223115648	0.0895619587421288	1
ENSRNOG00000014462	Fnta	1.1017301633036216	-0.389798	1	1.437590964101287	0.3897979787084397	1
ENSRNOG00000059911	AABR07026294.1	0.9101249175116874	-0.802231	1	1.5944886469623858	0.80223098779372	1
ENSRNOG00000017956	Golga7	1.1975327861995888	-0.160762	1	1.3287405391353213	0.160761879878185	1
ENSRNOG00000019277	Vdac3	3.7842036043907004	-0.213562	1	4.241764997892469	0.2135617992980703	1
ENSRNOG00000018233	Gas6	0.5748157373758026	-0.851584	1	1.0723467647037699	0.8515843078548211	1
ENSRNOG00000019629	Lamp1	4.167414095974569	-0.443841	1	5.4735606272924775	0.4438406698920261	1
ENSRNOG00000001551	Atp5pf	7.233098028645516	-0.176927	1	7.857640052230637	0.1769272236807642	1
ENSRNOG00000006997	App	3.400993112806832	-0.810052	1	5.772474098976359	0.8100516472559003	1
ENSRNOG00000002115	Sod1	3.305190489910865	-0.619544	1	4.917828184204521	0.6195436353333681	1
ENSRNOG00000002051	Synj1	1.053828851855638	-1.04636	1	2.171906135649031	1.0463627993622986	1
ENSRNOG00000002028	Tmem50b	1.4370393434395066	-0.417789	1	1.8934021186462675	0.41778906742052735	1
ENSRNOG00000059381	Mrps6	1.916052457919342	-0.00337818	1	1.8789454215804753	0.0033781846803229154	1
ENSRNOG00000001628	Pcp4	3.832104915838684	-1.61656	1	11.358286727014988	1.6165579246511088	1
ENSRNOG00000002141	Cd200	0.862223606063704	-0.35024	1	1.1072129164506805	0.35023967874189776	1
ENSRNOG00000001992	Atp6v1a	1.2933354090955558	-1.04737	1	2.6460007600125137	1.0473709579482007	1
ENSRNOG00000001769	Tnk2	0.5748157373758026	-1.4413	1	1.6140477076984576	1.44130410049761	1
ENSRNOG00000024924	Cep19	0.9101249175116874	-0.543881	1	1.3329925088605545	0.5438812842474585	1
ENSRNOG00000048273	Apod	6.849887537061647	-1.56559	1	19.49187961441325	1.565588371346852	1
ENSRNOG00000001815	Eif4a2	3.3530918013588487	-0.61582	1	4.975229775495166	0.6158199183342001	1
ENSRNOG00000029912	Sept5	1.1017301633036216	-1.06221	1	2.291386484928079	1.0622065919383243	1
ENSRNOG00000030245	Tango2	0.862223606063704	-0.965707	1	1.6965359203679784	0.9657065850872988	1
ENSRNOG00000038001	Slc25a1	1.4370393434395066	-0.132164	1	1.5532445406276254	0.1321641432602263	1
ENSRNOG00000061814	LOC103693608	1.0059275404076546	-0.23513	1	1.183748371504875	0.23512952860970954	1
ENSRNOG00000001862	Ube2l3	3.113585244118931	-0.0492522	1	3.1226465662111362	0.04925219110480139	1
ENSRNOG00000014981	Usp14	1.724447212127408	-0.128777	1	1.8496068304763673	0.1287774709311923	1
ENSRNOG00000045844	Impact	2.2992629495032104	-0.0891457	1	2.3832290309931126	0.08914571993689835	1
ENSRNOG00000049681	AABR07031491.2	0.8143222946157204	-0.664727	1	1.3045043117014932	0.6647274640437851	1
ENSRNOG00000054118	Tpgs2	1.1017301633036216	-0.119408	1	1.1918271139828178	0.11940766830907973	1
ENSRNOG00000017568	Rit2	1.1496314747516052	-0.584165	1	1.7135437992689104	0.5841654130959675	1
ENSRNOG00000017091	Slc25a46	0.7664209831677368	-0.368819	1	1.0034648551549947	0.36881901999791594	1
ENSRNOG00000012852	Bin1	1.6765459006794243	-1.64043	1	5.1321274583562655	1.640432111612436	1
ENSRNOG00000020167	Reep5	5.700256062310043	-0.0151971	1	5.5454189156489155	0.015197058724047974	1
ENSRNOG00000020384	Fam13b	0.958026228959671	-0.0833868	1	1.0170711582757404	0.08338679377935136	1
ENSRNOG00000049629	Reep2	1.2454340976475724	-0.421025	1	1.6527406321980782	0.42102453646192517	1
ENSRNOG00000019875	Matr3	2.347164260951194	-0.165425	1	2.563937744315516	0.16542486510491528	1
ENSRNOG00000019934	Paip2	2.8261773754310293	-0.01575	1	2.7735598517695044	0.0157500061229785	1
ENSRNOG00000018653	Pfdn1	3.448894424254816	-0.0465833	1	3.4474970532189393	0.046583273395446545	1
ENSRNOG00000028105	Hars	0.6706183602717697	-0.669514	1	1.0906302345222718	0.6695143945007769	1
ENSRNOG00000019575	Rell2	0.6227170488237862	-1.5467	1	1.870016285157486	1.5467044988721326	1
ENSRNOG00000045637	Rnf14	2.0597563922632927	-1.039	1	4.134190163844074	1.0390020944110443	1
ENSRNOG00000018914	Napg	0.6227170488237862	-0.793579	1	1.109338901313297	0.7935787044192554	1
ENSRNOG00000018387	Wdr7	0.431111803031852	-1.51601	1	1.3074806905091563	1.516011228094077	1
ENSRNOG00000017852	Nars	1.724447212127408	-0.616003	1	2.592851138447101	0.6160031699565515	1
ENSRNOG00000017036	Sec11c	2.874078686879013	-1.11325	1	6.034395434050714	1.1132541436895491	1
ENSRNOG00000018676	RGD1562987	2.347164260951194	-0.0615426	1	2.3857802128282524	0.06154263886478706	1
ENSRNOG00000017032	Atp5f1a	6.035565242445927	-0.4476	1	7.9201440071915625	0.4476000150677746	1
ENSRNOG00000011865	Ciao2b	1.1975327861995888	-0.0263932	1	1.2105357807738433	0.026393247844918283	1
ENSRNOG00000025791	Dync1li2	1.1496314747516052	-0.906165	1	2.1421423475724	0.9061650862146405	1
ENSRNOG00000011782	Got2	3.1614865555669143	-0.556106	1	4.50453672691187	0.556106311821372	1
ENSRNOG00000012482	Ndrg4	5.652354750862059	-1.43038	1	14.666744370218808	1.4303814117614744	1
ENSRNOG00000016326	Cx3cl1	0.3832104915838684	-1.56247	1	1.2152129474715996	1.5624694382083986	1
ENSRNOG00000016991	Arl2bp	2.251361638055227	-0.14617	1	2.428725107053106	0.14616984888240503	1
ENSRNOG00000043098	Mt2A	1.5807432777834571	-0.330427	1	1.9546304826896232	0.3304274444874532	1
ENSRNOG00000018958	Mt3	15.903235400730539	-0.938567	1	29.186795784917077	0.9385671710232506	1
ENSRNOG00000011728	Fto	1.1017301633036216	-0.124544	1	1.1960790837080508	0.12454364753498925	1
ENSRNOG00000015843	Itfg1	2.347164260951194	-0.216884	1	2.6570558812981195	0.21688381968169979	1
ENSRNOG00000016251	Dnaja2	2.0118550808153093	-0.0266524	1	2.0026777405847564	0.026652396985435867	1
ENSRNOG00000003853	Scoc	2.778276063983046	-0.385961	1	3.525308099190704	0.3859608867671862	1
ENSRNOG00000028717	Ndufb7	3.113585244118931	-0.538182	1	4.382505195797682	0.538182237520779	1
ENSRNOG00000005257	Prkaca	0.526914425927819	-1.42769	1	1.4758586916283842	1.4276882667429356	1
ENSRNOG00000049931	LOC288913	1.2933354090955558	-0.233686	1	1.505197282732492	0.2336857413529248	1
ENSRNOG00000003011	Gadd45gip1	1.4849406548874902	-0.262327	1	1.7547879056036708	0.2623267904428668	1
ENSRNOG00000003520	Prdx2	9.436558355252759	-0.201059	1	10.40839669039793	0.20105885252001743	1
ENSRNOG00000003747	Asna1	1.389138031991523	-0.0882018	1	1.4580004187824054	0.08820180047126874	1
ENSRNOG00000017235	Atp6v0d1	2.778276063983046	-0.83568	1	4.814930516853882	0.8356799154787313	1
ENSRNOG00000014097	Psmd7	1.1496314747516052	-0.0920662	1	1.2181893262792627	0.09206623950703371	1
ENSRNOG00000018668	Glg1	0.7185196717197533	-0.552024	1	1.0723467647037699	0.5520240259959132	1
ENSRNOG00000018404	Aars	1.9639537693673255	-0.621787	1	2.955118959036955	0.6217869418268305	1
ENSRNOG00000019425	Gabarapl2	7.424703274437451	-0.0903841	1	7.5948683232112355	0.0903840898088597	1
ENSRNOG00000011535	Gcsh	1.1017301633036216	-0.115286	1	1.1884255382026314	0.1152856796738928	1
ENSRNOG00000042274	Fbxo31	0.862223606063704	-0.94532	1	1.6727248899066733	0.945319941970876	1
ENSRNOG00000017905	Map1lc3b	3.4967957357027992	-0.810657	1	5.935324539452784	0.8106574904876775	1
ENSRNOG00000017817	Cox4i1	18.0587944158898	-0.279473	1	20.980919412189856	0.2794733979140913	1
ENSRNOG00000014581	Trappc2l	1.916052457919342	-0.0298979	1	1.9138115733273862	0.02989787185568482	1
ENSRNOG00000017023	Tcf25	2.490868195295145	-1.19007	1	5.529686627665553	1.1900687888966708	1
ENSRNOG00000017209	Tubb3	5.987663930997944	-0.309564	1	7.140757956556348	0.3095637866415566	1
ENSRNOG00000017467	Rab4a	0.7185196717197533	-1.04023	1	1.5043468887874454	1.040225581444843	1
ENSRNOG00000018836	RGD1559896	0.526914425927819	-1.27069	1	1.3236381754650417	1.2706902633774935	1
ENSRNOG00000049784	Tsnax	0.9101249175116874	-0.894234	1	1.6995122991756415	0.894234196876878	1
ENSRNOG00000000774	Gabbr1	3.7842036043907004	-0.544801	1	5.336647202139974	0.544801077100348	1
ENSRNOG00000000812	RGD1302996	0.862223606063704	-0.473831	1	1.2062838110486103	0.47383089563657854	1
ENSRNOG00000000433	Prrt1	0.958026228959671	-0.339067	1	1.214362553526553	0.33906743317722443	1
ENSRNOG00000000847	Csnk2b	2.15555901515926	-0.103934	1	2.260347105933878	0.10393433004544073	1
ENSRNOG00000000851	Bag6	1.2933354090955558	-0.0282374	1	1.3053547056465398	0.028237409937883262	1
ENSRNOG00000025909	Uqcc2	2.7303747525350626	-0.322932	1	3.317386779626809	0.322931724556188	1
ENSRNOG00000000527	Mtch1	6.9935914714055984	-0.237154	1	7.923120385999225	0.2371543887994605	1
ENSRNOG00000054374	Smim29	1.5328419663354735	-0.0950682	1	1.6114965258633178	0.09506815683180325	1
ENSRNOG00000061176	Nudt3	1.1975327861995888	-1.00907	1	2.392583364388625	1.0090664301150531	1
ENSRNOG00000038883	LOC294154	0.6706183602717697	-0.771522	1	1.1705672653566528	0.7715217835460585	1
ENSRNOG00000001182	Ndufv3	1.2454340976475724	-0.243985	1	1.461827191535115	0.243985433382935	1
ENSRNOG00000001205	Agpat3	0.9101249175116874	-1.16399	1	2.0490242105897964	1.163988871249574	1
ENSRNOG00000001211	Gatd3a	1.2454340976475724	-0.744436	1	2.068158074353345	0.7444361225246181	1
ENSRNOG00000001227	Adarb1	0.958026228959671	-1.46519	1	2.6511031236827933	1.465187324938637	1
ENSRNOG00000001295	S100b	11.113104255932184	-1.57043	1	31.645284680046814	1.5704324707966175	1
ENSRNOG00000001239	Ddt	3.113585244118931	-0.0757208	1	3.180473354474305	0.07572083121325046	1
ENSRNOG00000048682	Zwint	17.53187998996198	-0.983186	1	33.17726937204827	0.9831860726303132	1
ENSRNOG00000047276	AABR07044711.1	11.927426550547905	-0.363466	1	14.707988476553568	0.3634660580921758	1
ENSRNOG00000057078	Ddit4	1.1496314747516052	-0.0900513	1	1.2164885383891695	0.09005130197155573	1
ENSRNOG00000000571	Psap	19.543735070777288	-0.28269	1	22.752289999721935	0.28269037153762966	1
ENSRNOG00000000805	Gja1	1.053828851855638	-1.3815	1	2.7399692909401634	1.3815022222116131	1
ENSRNOG00000000549	Tspyl1	1.1017301633036216	-0.524895	1	1.5787563589790234	0.5248951342338773	1
ENSRNOG00000001056	Snapc2	0.6227170488237862	-0.931082	1	1.2203153111418792	0.9310822281691904	1
ENSRNOG00000000902	Hsph1	1.3412367205435394	-0.450772	1	1.8121894968943169	0.45077187985597705	1
ENSRNOG00000000921	Ubl3	1.9639537693673255	-0.758517	1	3.248930067050557	0.7585166545983637	1
ENSRNOG00000027049	Atp5mf	10.586189830004365	-0.287496	1	12.390664976301569	0.28749594041438487	1
ENSRNOG00000025235	Tmem130	3.5925983585987664	-0.5433	1	5.06452113972506	0.543300060158127	1
ENSRNOG00000001068	Rac1	4.31111803031852	-0.137768	1	4.578095803158401	0.13776758943123335	1
ENSRNOG00000001113	Mmd2	1.1975327861995888	-0.874278	1	2.179134484181927	0.874277580170098	1
ENSRNOG00000001235	Gna12	2.0118550808153093	-0.466435	1	2.716583457451382	0.4664349961518718	1
ENSRNOG00000001346	Cops6	2.9219799983269965	-0.0463537	1	2.92748115582294	0.04635369020265312	1
ENSRNOG00000027028	Lamtor4	2.2034603266072432	-0.100854	1	2.3045675910763013	0.10085397492773085	1
ENSRNOG00000050841	Ache	0.7185196717197533	-1.4572	1	2.0086304982000827	1.45719814901541	1
ENSRNOG00000001420	Fis1	5.221242947830207	-0.441283	1	6.829938969641813	0.44128337544572505	1
ENSRNOG00000001436	Ywhag	5.460749505070125	-1.06209	1	10.980286618441772	1.0620902127150216	1
ENSRNOG00000001440	Mdh2	3.688400981494733	-0.524955	1	5.1321274583562655	0.5249548941925002	1
ENSRNOG00000001454	Eif4h	2.9698813097749803	-0.356966	1	3.689434130584699	0.35696648233643846	1
ENSRNOG00000021611	Clip2	0.8143222946157204	-0.6458	1	1.287496432800561	0.6458003963726726	1
ENSRNOG00000057823	Ubc	9.005446552220908	-0.501185	1	12.232916899495423	0.5011848563667454	1
ENSRNOG00000001004	Ncor2	0.7185196717197533	-0.519642	1	1.0485357342424648	0.5196415353197357	1
ENSRNOG00000021691	Ccdc92	0.5748157373758026	-1.61709	1	1.8232446181799227	1.617085417514077	1
ENSRNOG00000001080	Arl6ip4	1.1496314747516052	-0.341106	1	1.4477956914418462	0.3411060649234303	1
ENSRNOG00000001285	Atp2a2	4.4069206532144864	-0.328834	1	5.34132436883773	0.3288341193080715	1
ENSRNOG00000001274	Vps29	1.1975327861995888	-0.0263932	1	1.2105357807738433	0.026393247844918283	1
ENSRNOG00000001385	Plbd2	2.107657703711276	-0.0982613	1	2.2025203176707087	0.09826130694001822	1
ENSRNOG00000001136	Pebp1	8.62223606063704	-1.19449	1	18.94337551985819	1.1944886071433216	1
ENSRNOG00000001170	Cox6a1	17.579781301409962	-0.32716	1	21.112305276699555	0.32715990079173274	1
ENSRNOG00000001185	RGD1311899	3.065683932670947	-0.443658	1	4.04234761777904	0.44365790993359266	1
ENSRNOG00000001192	Gltp	1.389138031991523	-0.102016	1	1.4720319188756745	0.10201561160832257	1
ENSRNOG00000033615	Mt-nd3	2.538769506743128	-1.64976	1	7.748364430292148	1.6497640645642562	1
