# Supplementary material for: The immunological landscape of the area postrema in neuromyelitis optica spectrum disorders
Source: Brain Pathol. 2026 Jul 26:e70127. Online ahead of print. doi: 10.1111/bpa.70127 (PMC13402650; doi:10.1111/bpa.70127)
Supplement: Supplementary file 8 — Table S4A. Functionally annotated charts for the GOTERM “Biological Processes” generated by DAVID for upregulated genes from the perivascular lesion in the rat medulla. [file BPA-9999-e70127-s008.xlsx]

## Sheet: Sheet1
Category	Term	Count	%	PValue	Genes	List Total	Pop Hits	Pop Total	Fold Enrichment	Bonferroni	Benjamini	FDR
GOTERM_BP_DIRECT	GO:0006954~inflammatory response	22	15.3846	1.33193e-14	Ccr1, Ccl24, Il1Rn, Anxa1, Ncf1, Cybb, Cyba, Fosl1, Cxcl10, Hck, Ccl9, Ccl7, Ccl6, Il1B, Nfkbiz, Ninj1, Ccl3, Ccl2, Olr1, Cd14, Myd88, Cd44	137	339	20099	9.52088	2.08766e-11	2.08714e-11	1.95927e-11
GOTERM_BP_DIRECT	GO:0071222~cellular response to lipopolysaccharide	19	13.2867	3.16412e-12	Cebpb, Arg1, Serpine1, Fn1, Nr1H3, Acod1, Cxcl16, Cxcl10, Zfp36, Sbno2, Il1B, Nfkbiz, Lcn2, Ccl2, Cd14, Cd68, Gbp2, Fcgr2B, Myd88	137	308	20099	9.05017	4.9582e-09	2.47909e-09	2.32721e-09
GOTERM_BP_DIRECT	GO:0030335~positive regulation of cell migration	18	12.5874	1.25942e-11	Lyn, Ccr1, Ccl24, Fn1, Cxcr4, Cxcl16, Fgr, Cxcl10, Ccl9, Gpnmb, Ccl7, Ccl6, Il1B, Itgax, Ccl3, Ccl2, Itga5, Fermt3	137	290	20099	9.10602	1.9735e-08	6.57835e-09	6.17534e-09
GOTERM_BP_DIRECT	GO:0006955~immune response	18	12.5874	4.17592e-10	Ccr1, Cd74, Il1Rn, Lst1, Cxcr4, Rt1-Ce4, Cst7, Crip1, Fcrla, Cxcl10, Slpi, Ccl7, Ccl6, Il1B, Ccl3, Ccl2, Rt1-Bb, Rt1-Ce10	137	363	20099	7.27478	6.54367e-07	1.63592e-07	1.5357e-07
GOTERM_BP_DIRECT	GO:0032496~response to lipopolysaccharide	16	11.1888	1.78892e-09	Il1Rn, Cebpb, Arg1, Serpine1, Acod1, Nfkbia, Cxcl10, Slpi, Il1B, Nfkbiz, Lcn2, Ccl2, Cd14, S100A9, Myd88, Ptges	137	298	20099	7.87694	2.80323e-06	5.60647e-07	5.263e-07
GOTERM_BP_DIRECT	GO:0048245~eosinophil chemotaxis	7	4.8951	3.07992e-09	Lgals3, Ccl24, Ccl9, Ccl7, Ccl6, Ccl3, Ccl2	137	20	20099	51.3478	4.82623e-06	8.04373e-07	7.55094e-07
GOTERM_BP_DIRECT	GO:0030593~neutrophil chemotaxis	9	6.29371	5.14937e-09	Cxcl10, Lgals3, Fcer1G, Il1B, Itgb2, Ccl3, Spp1, Ccl2, S100A9	137	58	20099	22.765	8.06903e-06	1.15272e-06	1.0821e-06
GOTERM_BP_DIRECT	GO:0030316~osteoclast differentiation	9	6.29371	1.01135e-08	Ccr1, Sbno2, Fcer1G, Tyrobp, Spi1, Ccl6, Ccl2, Cxcr4, Junb	137	63	20099	20.9583	1.58477e-05	1.98097e-06	1.85961e-06
GOTERM_BP_DIRECT	GO:0050729~positive regulation of inflammatory response	10	6.99301	1.48915e-08	Nfkbia, Ccl24, Cd74, Cebpb, Il1B, Nfkbiz, Serpine1, Ninj1, Ccl3, S100A9	137	94	20099	15.6072	2.33347e-05	2.41231e-06	2.26452e-06
GOTERM_BP_DIRECT	GO:0032760~positive regulation of tumor necrosis factor production	11	7.69231	1.53944e-08	Fcer1G, Tyrobp, Ptprc, Ccl3, Ccl2, Cybb, Cyba, Cd14, Fcgr1A, Fcgr2B, Myd88	137	127	20099	12.707	2.41228e-05	2.41231e-06	2.26452e-06
GOTERM_BP_DIRECT	GO:0009617~response to bacterium	13	9.09091	3.91867e-08	Slfn2, Ncf1, Slfn4, Acod1, Isg15, Ifit3, Cxcl10, Lcn2, Ccl2, Cd14, Fcgr1A, Gbp2, Fcgr2B	137	223	20099	8.55249	6.14037e-05	5.58233e-06	5.24034e-06
GOTERM_BP_DIRECT	GO:0009410~response to xenobiotic stimulus	19	13.2867	4.52084e-08	Lyn, Il1Rn, Anxa1, Arg1, Fn1, Cybb, Cyba, Fosl1, Gal, Myc, Il1B, Nfkbiz, Lcn2, Ccl3, Ccl2, Hmox1, Plin2, Junb, S100A10	137	560	20099	4.97759	7.08391e-05	5.61861e-06	5.27439e-06
GOTERM_BP_DIRECT	GO:0007229~integrin-mediated signaling pathway	10	6.99301	4.66126e-08	Fgr, Fcer1G, Tyrobp, Itgb2, Plek, Itgax, Fn1, Isg15, Itga5, Fermt3	137	107	20099	13.711	7.30392e-05	5.61861e-06	5.27439e-06
GOTERM_BP_DIRECT	GO:0007159~leukocyte cell-cell adhesion	7	4.8951	8.18797e-08	Ptprc, Itgb2, Msn, Olr1, Itga5, Ezr, Fermt3	137	33	20099	31.1199	0.000128297	9.16467e-06	8.60321e-06
GOTERM_BP_DIRECT	GO:0070098~chemokine-mediated signaling pathway	8	5.59441	1.41488e-07	Ccr1, Cxcl10, Ccl24, Ccl9, Ccl7, Ccl6, Ccl3, Ccl2	137	59	20099	19.8926	0.000221687	1.47808e-05	1.38753e-05
GOTERM_BP_DIRECT	GO:0045087~innate immune response	16	11.1888	1.86712e-07	Lyn, Fcer1G, Anxa1, Rsad2, Arg1, Cybb, Isg15, Cyba, Fgr, Lgals3, Hck, Slpi, Lcn2, Cd14, S100A9, Myd88	137	423	20099	5.54924	0.000292535	1.82861e-05	1.71658e-05
GOTERM_BP_DIRECT	GO:0008360~regulation of cell shape	10	6.99301	3.68878e-07	Fgr, Ccl24, Hck, Anxa1, Ccl7, Ccl3, Fn1, Msn, Ccl2, Ezr	137	136	20099	10.7874	0.000577864	3.40018e-05	3.19188e-05
GOTERM_BP_DIRECT	GO:0071347~cellular response to interleukin-1	9	6.29371	4.59104e-07	Cebpb, Myc, Serpine1, Lcn2, Ccl3, Fn1, Ccl2, Acod1, Gbp2	137	102	20099	12.9448	0.000719158	3.99676e-05	3.7519e-05
GOTERM_BP_DIRECT	GO:0019886~antigen processing and presentation of exogenous peptide antigen via MHC class II	6	4.1958	5.04977e-07	Cd74, Fcer1G, Rt1-Bb, Ifi30, Fcgr2B, Rt1-Da	137	24	20099	36.677	0.000790986	4.16473e-05	3.90959e-05
GOTERM_BP_DIRECT	GO:0061844~antimicrobial humoral immune response mediated by antimicrobial peptide	9	6.29371	1.39884e-06	Cxcl10, Lgals3, Ccl24, Ccl9, Ccl7, Ccl6, Ccl3, Ccl2, S100A9	137	118	20099	11.1896	0.00218959	0.000109599	0.000102885
GOTERM_BP_DIRECT	GO:0014070~response to organic cyclic compound	13	9.09091	2.5053e-06	Lyn, Il1Rn, Anxa1, Nr1H3, Cxcr4, Fosl1, Nfkbia, Il1B, Plin2, Junb, Myd88, Cd44, Ptges	137	329	20099	5.79697	0.00391812	0.000186943	0.00017549
GOTERM_BP_DIRECT	GO:0042742~defense response to bacterium	10	6.99301	2.89821e-06	Plac8, Cebpb, Fcer1G, Ncf1, Lyz2, Lcn2, Isg15, Fcgr1A, Gbp2, Myd88	137	174	20099	8.4315	0.00453121	0.000206432	0.000193785
GOTERM_BP_DIRECT	GO:0010628~positive regulation of gene expression	17	11.8881	4.33263e-06	Cd74, Cebpb, Spi1, Serpine1, Fn1, Msn, Tyrobp, Myc, Il1B, Itgax, Lcn2, Ccl3, Ccl2, Ezr, Myd88, Atf3, Cd44	137	616	20099	4.04876	0.00676624	0.000295184	0.0002771
GOTERM_BP_DIRECT	GO:0016064~immunoglobulin mediated immune response	7	4.8951	4.66754e-06	Cd74, Fcer1G, Nfkbiz, Tnfsf13, Fcgr2B, Myd88, Rt1-Da	137	64	20099	16.0462	0.00728737	0.000304751	0.000286081
GOTERM_BP_DIRECT	GO:0006898~receptor-mediated endocytosis	7	4.8951	6.11047e-06	Itgb2, Sdc1, Cd14, Fcgr1A, Fcgr2B, Cd44, Cxcl16	137	67	20099	15.3277	0.00952944	0.000383004	0.00035954
GOTERM_BP_DIRECT	GO:0019221~cytokine-mediated signaling pathway	9	6.29371	6.8445e-06	Fosl1, Cd74, Il1B, Nfkbiz, Ebi3, Ccl2, Lilrb4, Myd88, Cd44	137	146	20099	9.04365	0.0106681	0.000412513	0.000387241
GOTERM_BP_DIRECT	GO:0051607~defense response to virus	10	6.99301	8.64493e-06	Cxcl10, Ifitm1, Ptprc, Rsad2, Itgax, Acod1, Isg15, Gbp2, Ifit3, Myd88	137	199	20099	7.37226	0.0134553	0.000495249	0.000464909
GOTERM_BP_DIRECT	GO:0090280~positive regulation of calcium ion import	5	3.4965	8.9329e-06	Lgals3, Serpine1, Trpv2, Ccl2, Cxcr4	137	20	20099	36.677	0.0139004	0.000495249	0.000464909
GOTERM_BP_DIRECT	GO:0010332~response to gamma radiation	6	4.1958	9.16543e-06	Cxcl10, Ptprc, Ccl7, Myc, Il1B, Ccl2	137	42	20099	20.9583	0.0142597	0.000495249	0.000464909
GOTERM_BP_DIRECT	GO:0002548~monocyte chemotaxis	5	3.4965	1.09769e-05	Ccr1, Lgals3, Anxa1, Ccl3, Ccl2	137	21	20099	34.9305	0.0170539	0.000573362	0.000538236
GOTERM_BP_DIRECT	GO:0006952~defense response	6	4.1958	1.29513e-05	Cxcl10, Cd74, Cybb, Acod1, Lsp1, Fcgr2B	137	45	20099	19.5611	0.0200902	0.000654666	0.000614559
GOTERM_BP_DIRECT	GO:0045766~positive regulation of angiogenesis	9	6.29371	3.14385e-05	Lgals3, Ccl24, Il1B, Itgb2, Serpine1, Ninj1, Itgax, Hmox1, Cybb	137	180	20099	7.3354	0.0480711	0.00149285	0.0014014
GOTERM_BP_DIRECT	GO:0071356~cellular response to tumor necrosis factor	9	6.29371	3.14385e-05	Nfkbia, Ccr1, Zfp36, Lcn2, Ccl3, Ccl2, Acod1, Cyba, Gbp2	137	180	20099	7.3354	0.0480711	0.00149285	0.0014014
GOTERM_BP_DIRECT	GO:0045730~respiratory burst	4	2.7972	3.51226e-05	Ncf1, Ncf4, Cybb, Cyba	137	10	20099	58.6832	0.0535508	0.00161874	0.00151957
GOTERM_BP_DIRECT	GO:0034142~toll-like receptor 4 signaling pathway	5	3.4965	4.79437e-05	Nfkbia, Lyn, Cd14, Scimp, Myd88	137	30	20099	24.4513	0.0723767	0.00214651	0.002015
GOTERM_BP_DIRECT	GO:0034113~heterotypic cell-cell adhesion	5	3.4965	6.22539e-05	Ptprc, Itgb2, Ninj1, Itgax, Itga5	137	32	20099	22.9231	0.0929475	0.00270978	0.00254376
GOTERM_BP_DIRECT	GO:0045471~response to ethanol	10	6.99301	7.73404e-05	Nfkbia, Spi1, Myc, Il1B, Ccl2, Cd14, Cd68, S100A9, Csf2Ra, Myd88	137	263	20099	5.57825	0.114141	0.00327547	0.0030748
GOTERM_BP_DIRECT	GO:0034097~response to cytokine	7	4.8951	7.9875e-05	Fosl1, Nfkbiz, Serpine1, Timp1, Junb, Cxcl16, Ptges	137	105	20099	9.78054	0.117652	0.00329379	0.00309201
GOTERM_BP_DIRECT	GO:0050766~positive regulation of phagocytosis	6	4.1958	8.45527e-05	Fcer1G, Ptprc, Itgb2, Cyba, Fcgr1A, Fcgr2B	137	66	20099	13.3371	0.124097	0.00339728	0.00318915
GOTERM_BP_DIRECT	GO:0007155~cell adhesion	12	8.39161	9.72329e-05	Tnfrsf12A, Gpnmb, Anxa2, Itgb2, Ninj1, Spp1, Fn1, Olr1, Sdc1, Tgfbi, Itga5, Cd44	137	404	20099	4.35766	0.141331	0.0038091	0.00357574
GOTERM_BP_DIRECT	GO:0071346~cellular response to type II interferon	7	4.8951	0.000108721	Myc, Ccl3, Ccl2, Acod1, Rt1-Bb, Capg, Gbp2	137	111	20099	9.25186	0.156651	0.00415526	0.00390069
GOTERM_BP_DIRECT	GO:0031663~lipopolysaccharide-mediated signaling pathway	5	3.4965	0.00011138	Nfkbia, Lyn, Spi1, Cd14, Myd88	137	37	20099	19.8254	0.160159	0.00415555	0.00390097
GOTERM_BP_DIRECT	GO:0048246~macrophage chemotaxis	4	2.7972	0.000129909	Lgals3, Ninj1, Ccl3, Ccl2	137	15	20099	39.1221	0.184196	0.00462654	0.0043431
GOTERM_BP_DIRECT	GO:0002544~chronic inflammatory response	4	2.7972	0.000129909	Nfkbiz, Ccl2, S100A9, Ptges	137	15	20099	39.1221	0.184196	0.00462654	0.0043431
GOTERM_BP_DIRECT	GO:1900745~positive regulation of p38MAPK cascade	5	3.4965	0.000137266	Spi1, Ncf1, Gadd45B, Il1B, Kcnn4	137	39	20099	18.8087	0.193547	0.00477989	0.00448706
GOTERM_BP_DIRECT	GO:0032755~positive regulation of interleukin-6 production	7	4.8951	0.000152232	Cd74, Fcer1G, Tyrobp, Il1B, Cyba, Scimp, Myd88	137	118	20099	8.70302	0.212243	0.00518581	0.00486811
GOTERM_BP_DIRECT	GO:0070374~positive regulation of ERK1 and ERK2 cascade	9	6.29371	0.000196213	Ccr1, Cd74, Ptprc, Gpnmb, Il1B, Ccl3, Cxcr4, Scimp, Cd44	137	234	20099	5.64262	0.264714	0.00629053	0.00590515
GOTERM_BP_DIRECT	GO:0006935~chemotaxis	6	4.1958	0.000198764	Cxcl10, Ccl24, Ninj1, Ccl3, Cxcr4, Lsp1	137	79	20099	11.1424	0.267648	0.00629053	0.00590515
GOTERM_BP_DIRECT	GO:0050853~B cell receptor signaling pathway	5	3.4965	0.000201688	Nfkbia, Lyn, Ptprc, Nfam1, Nfkbiz	137	43	20099	17.0591	0.270996	0.00629053	0.00590515
GOTERM_BP_DIRECT	GO:0001525~angiogenesis	9	6.29371	0.000201987	Anxa2, Anpep, Serpine1, Ninj1, Fn1, Flna, Hmox1, Tgfbi, Itga5	137	235	20099	5.61861	0.271338	0.00629053	0.00590515
GOTERM_BP_DIRECT	GO:0008285~negative regulation of cell population proliferation	12	8.39161	0.000204733	Fosl1, Lyn, Btg2, Ifitm1, Gal, Niban2, Slfn2, Il1B, Trpv2, Hmox1, Ifit3, Ptges	137	440	20099	4.00113	0.274468	0.00629053	0.00590515
GOTERM_BP_DIRECT	GO:0050918~positive chemotaxis	5	3.4965	0.000240967	Cxcl10, Lgals3, Ccl9, Ccl3, S100A4	137	45	20099	16.3009	0.314523	0.00726145	0.00681659
GOTERM_BP_DIRECT	GO:0043066~negative regulation of apoptotic process	14	9.79021	0.000251773	Cd74, Il1Rn, Btg2, Niban2, Bcl2A1, Fn1, Ifit3, Plac8, Lgals3, Hck, Myc, Flna, Timp1, Cd44	137	608	20099	3.37815	0.326036	0.00744394	0.0069879
GOTERM_BP_DIRECT	GO:0043434~response to peptide hormone	7	4.8951	0.000291651	Lyn, Btg2, Anxa1, Arg1, Il1B, Timp1, Junb	137	133	20099	7.72148	0.366873	0.00830942	0.00780035
GOTERM_BP_DIRECT	GO:0050830~defense response to Gram-positive bacterium	7	4.8951	0.000291651	Fgr, Hck, Ncf1, Lyz2, Il1B, Gbp2, Myd88	137	133	20099	7.72148	0.366873	0.00830942	0.00780035
GOTERM_BP_DIRECT	GO:0070555~response to interleukin-1	5	3.4965	0.000309794	Il1Rn, Anxa1, Il1B, Cyba, Myd88	137	48	20099	15.2821	0.384624	0.00851662	0.00799486
GOTERM_BP_DIRECT	GO:0042789~mRNA transcription by RNA polymerase II	5	3.4965	0.000309794	Anxa2, Nfkbiz, Flna, Nr1H3, S100A10	137	48	20099	15.2821	0.384624	0.00851662	0.00799486
GOTERM_BP_DIRECT	GO:0042554~superoxide anion generation	4	2.7972	0.000317521	Ncf1, Ncf4, Cybb, Cyba	137	20	20099	29.3416	0.392033	0.00857854	0.00805299
GOTERM_BP_DIRECT	GO:0044344~cellular response to fibroblast growth factor stimulus	5	3.4965	0.000335573	Zfp36, Myc, Serpine1, Ccl2, Cd44	137	49	20099	14.9702	0.408995	0.00891259	0.00836657
GOTERM_BP_DIRECT	GO:0048661~positive regulation of smooth muscle cell proliferation	6	4.1958	0.000346838	Myc, Hmox1, Cyba, Kcnn4, Myd88, Tgm2	137	89	20099	9.89043	0.41934	0.00905826	0.00850332
GOTERM_BP_DIRECT	GO:0071394~cellular response to testosterone stimulus	4	2.7972	0.000368612	Ncf1, Myc, Spp1, Msn	137	21	20099	27.9444	0.438824	0.00946909	0.00888898
GOTERM_BP_DIRECT	GO:1904044~response to aldosterone	4	2.7972	0.000424706	Ptprc, Cybb, Cyba, Fcgr1A	137	22	20099	26.6742	0.486064	0.0107341	0.0100765
GOTERM_BP_DIRECT	GO:0060326~cell chemotaxis	6	4.1958	0.000468745	Ccr1, Ccl9, Ccl6, Ccl3, Cxcr4, Cxcl16	137	95	20099	9.26577	0.520349	0.0114769	0.0107738
GOTERM_BP_DIRECT	GO:0007160~cell-matrix adhesion	6	4.1958	0.000468745	Anxa2, Itgb2, Itgax, Fn1, Itga5, Fermt3	137	95	20099	9.26577	0.520349	0.0114769	0.0107738
GOTERM_BP_DIRECT	GO:0002523~leukocyte migration involved in inflammatory response	4	2.7972	0.000486002	Nfkbia, Itgb2, Ccl2, S100A9	137	23	20099	25.5144	0.533151	0.0115857	0.0108759
GOTERM_BP_DIRECT	GO:0050776~regulation of immune response	5	3.4965	0.000487973	Fcer1G, Gal, Nfkbiz, Tnfsf13, Fcgr1A	137	54	20099	13.5841	0.534592	0.0115857	0.0108759
GOTERM_BP_DIRECT	GO:0009615~response to virus	6	4.1958	0.000566297	Ifitm1, Rsad2, Lcn2, Isg15, Ifit3, Myd88	137	99	20099	8.8914	0.588373	0.0132446	0.0124332
GOTERM_BP_DIRECT	GO:0042130~negative regulation of T cell proliferation	5	3.4965	0.000600029	Cebpb, Gpnmb, Arg1, Rt1-Bb, Lilrb4	137	57	20099	12.8691	0.609578	0.0136268	0.0127919
GOTERM_BP_DIRECT	GO:0008630~intrinsic apoptotic signaling pathway in response to DNA damage	5	3.4965	0.000600029	Bcl2A1, Myc, Hmox1, Crip1, Ier3	137	57	20099	12.8691	0.609578	0.0136268	0.0127919
GOTERM_BP_DIRECT	GO:0120162~positive regulation of cold-induced thermogenesis	6	4.1958	0.000620432	Plac8, Cebpb, Lcn2, Trpv2, Cxcr4, G0S2	137	101	20099	8.71533	0.621871	0.0138888	0.0130379
GOTERM_BP_DIRECT	GO:0090026~positive regulation of monocyte chemotaxis	4	2.7972	0.000702991	Ccr1, Cxcl10, Serpine1, Ccl2	137	26	20099	22.5705	0.667786	0.0155153	0.0145648
GOTERM_BP_DIRECT	GO:0032930~positive regulation of superoxide anion generation	4	2.7972	0.000786967	Tyrobp, Itgb2, Olr1, Cyba	137	27	20099	21.7345	0.708776	0.0170194	0.0159767
GOTERM_BP_DIRECT	GO:0007165~signal transduction	17	11.8881	0.000792863	Lyn, Ccl24, Il1Rn, Fcer1G, Anxa1, Nfam1, Gmfg, Tnfsf13, Pilra, Lsp1, Cxcl16, Ptprc, Gpnmb, Ccl6, Il1B, Spp1, Timp1	137	961	20099	2.59525	0.711456	0.0170194	0.0159767
GOTERM_BP_DIRECT	GO:0050778~positive regulation of immune response	4	2.7972	0.000877059	Fcer1G, Rsad2, Rt1-Bb, Rt1-Da	137	28	20099	20.9583	0.747149	0.0185723	0.0174345
GOTERM_BP_DIRECT	GO:0030036~actin cytoskeleton organization	8	5.59441	0.00090976	Vasp, Anxa1, Tyrobp, Plek, Flna, Flnc, Ezr, S100A9	137	227	20099	5.17033	0.75979	0.0190079	0.0178434
GOTERM_BP_DIRECT	GO:0002283~neutrophil activation involved in immune response	3	2.0979	0.000933471	Fcer1G, Tyrobp, Myd88	137	7	20099	62.8749	0.768559	0.0192467	0.0180676
GOTERM_BP_DIRECT	GO:0032703~negative regulation of interleukin-2 production	4	2.7972	0.000973438	Zfp36, Ptprc, Ezr, Lilrb4	137	29	20099	20.2356	0.782623	0.0198101	0.0185965
GOTERM_BP_DIRECT	GO:0042098~T cell proliferation	5	3.4965	0.00116815	Ptprc, Slfn2, Ebi3, Msn, Cxcr4	137	68	20099	10.7874	0.839836	0.0234678	0.0220301
GOTERM_BP_DIRECT	GO:0032757~positive regulation of interleukin-8 production	5	3.4965	0.00123359	Cd74, Il1B, Serpine1, Cd14, Myd88	137	69	20099	10.631	0.855465	0.0244689	0.0229698
GOTERM_BP_DIRECT	GO:0045765~regulation of angiogenesis	4	2.7972	0.00142509	Tnfrsf12A, Serpine1, Ninj1, Itga5	137	33	20099	17.7828	0.892976	0.0279139	0.0262038
GOTERM_BP_DIRECT	GO:0006909~phagocytosis	5	3.4965	0.00152114	Hck, Anxa1, Ncf4, Fcgr2B, Myd88	137	73	20099	10.0485	0.907952	0.0294275	0.0276247
GOTERM_BP_DIRECT	GO:0014823~response to activity	6	4.1958	0.0015585	Il1Rn, Anxa2, Fn1, Ccl2, Cxcr4, Cyba	137	124	20099	7.09878	0.913193	0.029588	0.0277753
GOTERM_BP_DIRECT	GO:0048247~lymphocyte chemotaxis	3	2.0979	0.00158608	Ccl3, Ccl2, Cxcl16	137	9	20099	48.9027	0.916871	0.029588	0.0277753
GOTERM_BP_DIRECT	GO:0042590~antigen processing and presentation of exogenous peptide antigen via MHC class I	3	2.0979	0.00158608	Fcer1G, Ifi30, Fcgr1A	137	9	20099	48.9027	0.916871	0.029588	0.0277753
GOTERM_BP_DIRECT	GO:0006911~phagocytosis, engulfment	4	2.7972	0.00169275	Fcer1G, Itgb2, Fcgr1A, Fcgr2B	137	35	20099	16.7666	0.929687	0.0312064	0.0292946
GOTERM_BP_DIRECT	GO:0031394~positive regulation of prostaglandin biosynthetic process	3	2.0979	0.00197382	Cd74, Anxa1, Il1B	137	10	20099	44.0124	0.954772	0.0355515	0.0333735
GOTERM_BP_DIRECT	GO:0050665~hydrogen peroxide biosynthetic process	3	2.0979	0.00197382	Ncf1, Cybb, Cyba	137	10	20099	44.0124	0.954772	0.0355515	0.0333735
GOTERM_BP_DIRECT	GO:0042127~regulation of cell population proliferation	7	4.8951	0.00213881	Nfkbia, Cxcl10, Anxa1, Serpine1, Junb, S100A11, Myd88	137	195	20099	5.26644	0.965094	0.0378513	0.0355324
GOTERM_BP_DIRECT	GO:1904385~cellular response to angiotensin	4	2.7972	0.00214982	Myc, Serpine1, Fn1, Cyba	137	38	20099	15.443	0.965693	0.0378513	0.0355324
GOTERM_BP_DIRECT	GO:0051384~response to glucocorticoid	6	4.1958	0.00219033	Il1Rn, Anxa1, Il1B, Fn1, Sdc1, Ccl2	137	134	20099	6.56902	0.967807	0.038136	0.0357997
GOTERM_BP_DIRECT	GO:0071333~cellular response to glucose stimulus	6	4.1958	0.0022622	Ncf1, Il1B, Serpine1, Fn1, Ccl2, Cyba	137	135	20099	6.52036	0.971243	0.0389546	0.0365681
GOTERM_BP_DIRECT	GO:0008284~positive regulation of cell population proliferation	12	8.39161	0.00232442	Plac8, Lyn, Cxcl10, Lgals3, Hck, Myc, Il1B, Tnfsf13, Itgax, Fn1, Timp1, Atf3	137	592	20099	2.97381	0.97392	0.0395909	0.0371654
GOTERM_BP_DIRECT	GO:0045576~mast cell activation	3	2.0979	0.00240177	Fcer1G, Serpine1, Lilrb4	137	11	20099	40.0113	0.976904	0.0404685	0.0379893
GOTERM_BP_DIRECT	GO:0048146~positive regulation of fibroblast proliferation	5	3.4965	0.00265875	Cd74, Anxa2, Myc, Serpine1, Fn1	137	85	20099	8.62988	0.984576	0.044322	0.0416067
GOTERM_BP_DIRECT	GO:0006953~acute-phase response	4	2.7972	0.00286852	Il1Rn, Lcn2, Fn1, Saal1	137	42	20099	13.9722	0.988907	0.0463537	0.0435139
GOTERM_BP_DIRECT	GO:0010818~T cell chemotaxis	3	2.0979	0.00286937	Cxcl10, Ccl3, Cxcl16	137	12	20099	36.677	0.988922	0.0463537	0.0435139
GOTERM_BP_DIRECT	GO:0050764~regulation of phagocytosis	3	2.0979	0.00286937	Fgr, Hck, Ptprc	137	12	20099	36.677	0.988922	0.0463537	0.0435139
GOTERM_BP_DIRECT	GO:0097398~cellular response to interleukin-17	3	2.0979	0.00337608	Cxcl10, Il1B, Nfkbiz	137	13	20099	33.8557	0.995005	0.0539829	0.0506757
GOTERM_BP_DIRECT	GO:0002376~immune system process	4	2.7972	0.00349376	Fcer1G, Cd300C2L1, Olr1, Ifi30	137	45	20099	13.0407	0.995849	0.0547473	0.0513933
GOTERM_BP_DIRECT	GO:0045071~negative regulation of viral genome replication	4	2.7972	0.00349376	Ifitm1, Slpi, Rsad2, Isg15	137	45	20099	13.0407	0.995849	0.0547473	0.0513933
GOTERM_BP_DIRECT	GO:0043123~positive regulation of canonical NF-kappaB signal transduction	7	4.8951	0.00388204	Cd74, Il1B, Flna, Hmox1, S100A4, Myd88, Tgm2	137	220	20099	4.66798	0.997746	0.0602292	0.0565394
GOTERM_BP_DIRECT	GO:0038094~Fc-gamma receptor signaling pathway	3	2.0979	0.00392136	Fcer1G, Fcgr1A, Fcgr2B	137	14	20099	31.4374	0.997881	0.0602428	0.0565521
GOTERM_BP_DIRECT	GO:0050727~regulation of inflammatory response	5	3.4965	0.0039692	Lyn, Sbno2, Anxa1, Myd88, Ptges	137	95	20099	7.72148	0.998035	0.0603858	0.0566863
GOTERM_BP_DIRECT	GO:0071456~cellular response to hypoxia	7	4.8951	0.00405672	Myc, Serpine1, Lcn2, Hmox1, Cybb, Kcnn4, Junb	137	222	20099	4.62593	0.998288	0.0611239	0.0573792
GOTERM_BP_DIRECT	GO:0036120~cellular response to platelet-derived growth factor stimulus	4	2.7972	0.00419622	Myc, Serpine1, Fn1, Ccl2	137	48	20099	12.2257	0.998625	0.0626236	0.058787
GOTERM_BP_DIRECT	GO:0046330~positive regulation of JNK cascade	5	3.4965	0.00547214	Ncf1, Gadd45B, Il1B, Fcgr2B, Myd88	137	104	20099	7.05327	0.999816	0.0808947	0.0759388
GOTERM_BP_DIRECT	GO:0051091~positive regulation of DNA-binding transcription factor activity	5	3.4965	0.00565954	Fosl1, Cebpb, Il1B, Ifrd1, Fcgr2B	137	105	20099	6.9861	0.999863	0.0828831	0.0778054
GOTERM_BP_DIRECT	GO:0030595~leukocyte chemotaxis	3	2.0979	0.00578321	Ccr1, Ccl3, S100A9	137	17	20099	25.8897	0.999887	0.0831403	0.0780468
GOTERM_BP_DIRECT	GO:0034145~positive regulation of toll-like receptor 4 signaling pathway	3	2.0979	0.00578321	Ninj1, Nr1H3, Cd14	137	17	20099	25.8897	0.999887	0.0831403	0.0780468
GOTERM_BP_DIRECT	GO:0070527~platelet aggregation	4	2.7972	0.00584325	Plek, Flna, Clic1, Fermt3	137	54	20099	10.8673	0.999897	0.0832398	0.0781402
GOTERM_BP_DIRECT	GO:1904646~cellular response to amyloid-beta	4	2.7972	0.00615016	Tyrobp, Lcn2, Fn1, Fcgr2B	137	55	20099	10.6697	0.999937	0.0868226	0.0815035
GOTERM_BP_DIRECT	GO:0030502~negative regulation of bone mineralization	3	2.0979	0.00647742	Ccr1, Srgn, Ccl3	137	18	20099	24.4513	0.999962	0.090626	0.085074
GOTERM_BP_DIRECT	GO:0032680~regulation of tumor necrosis factor production	3	2.0979	0.00720756	Zfp36, Kcnn4, Myd88	137	19	20099	23.1644	0.999988	0.0999491	0.0938258
GOTERM_BP_DIRECT	GO:0043065~positive regulation of apoptotic process	9	6.29371	0.00734175	Fosl1, Anxa1, Gal, Tnfrsf12A, Bcl2A1, Gadd45B, Il1B, Lcn2, Tgm2	137	415	20099	3.18162	0.99999	0.100371	0.0942217
GOTERM_BP_DIRECT	GO:0045944~positive regulation of transcription by RNA polymerase II	18	12.5874	0.00736608	Cebpb, Spi1, Anxa2, Ifrd1, Nr1H3, Fosl1, Nfkbia, Plac8, Sbno2, Gal, Myc, Il1B, Nfkbiz, Ccl3, Junb, Myd88, Atf3, S100A10	137	1311	20099	2.0143	0.999991	0.100371	0.0942217
GOTERM_BP_DIRECT	GO:0043200~response to amino acid	4	2.7972	0.00782813	Lyn, Arg1, Ccl2, Myd88	137	60	20099	9.78054	0.999996	0.105747	0.0992688
GOTERM_BP_DIRECT	GO:0071466~cellular response to xenobiotic stimulus	5	3.4965	0.00825048	Myc, Il1B, Serpine1, Ccl2, Cxcr4	137	117	20099	6.26957	0.999998	0.1105	0.10373
GOTERM_BP_DIRECT	GO:0071560~cellular response to transforming growth factor beta stimulus	5	3.4965	0.00849608	Ccr1, Arg1, Nfkbiz, Serpine1, Fn1	137	118	20099	6.21644	0.999998	0.112817	0.105906
GOTERM_BP_DIRECT	GO:0031623~receptor internalization	4	2.7972	0.00856749	Fcer1G, Itgb2, Ezr, Lilrb4	137	62	20099	9.46503	0.999999	0.112817	0.105906
GOTERM_BP_DIRECT	GO:0018149~peptide cross-linking	3	2.0979	0.00877359	Anxa1, Fn1, Tgm2	137	21	20099	20.9583	0.999999	0.114569	0.10755
GOTERM_BP_DIRECT	GO:0071345~cellular response to cytokine stimulus	4	2.7972	0.00895202	Nfkbia, Myc, Nfkbiz, Cxcr4	137	63	20099	9.3148	0.999999	0.115932	0.10883
GOTERM_BP_DIRECT	GO:0010737~protein kinase A signaling	3	2.0979	0.00960848	Gal, Lcp1, Ezr	137	22	20099	20.0056	1	0.121423	0.113984
GOTERM_BP_DIRECT	GO:0070498~interleukin-1-mediated signaling pathway	3	2.0979	0.00960848	Nfkbia, Il1B, Myd88	137	22	20099	20.0056	1	0.121423	0.113984
GOTERM_BP_DIRECT	GO:0030889~negative regulation of B cell proliferation	3	2.0979	0.00960848	Lyn, Tyrobp, Fcgr2B	137	22	20099	20.0056	1	0.121423	0.113984
GOTERM_BP_DIRECT	GO:0030282~bone mineralization	4	2.7972	0.0101656	Fgr, Sbno2, Gpnmb, Spp1	137	66	20099	8.8914	1	0.127436	0.119629
GOTERM_BP_DIRECT	GO:0001916~positive regulation of T cell mediated cytotoxicity	4	2.7972	0.0105903	Ptprc, Rt1-Ce4, Rt1-Ce10, Rt1-Da	137	67	20099	8.75869	1	0.131215	0.123177
GOTERM_BP_DIRECT	GO:0071407~cellular response to organic cyclic compound	5	3.4965	0.0106346	Nfkbia, Cebpb, Myc, Serpine1, Cyba	137	126	20099	5.82175	1	0.131215	0.123177
GOTERM_BP_DIRECT	GO:0043277~apoptotic cell clearance	3	2.0979	0.0113795	Tyrobp, Nr1H3, Tgm2	137	24	20099	18.3385	1	0.13931	0.130776
GOTERM_BP_DIRECT	GO:0071404~cellular response to low-density lipoprotein particle stimulus	3	2.0979	0.0123147	Fcer1G, Itgb2, Serpine1	137	25	20099	17.605	1	0.148221	0.139141
GOTERM_BP_DIRECT	GO:1904019~epithelial cell apoptotic process	3	2.0979	0.0123147	Anxa2, Nfkbiz, Hmox1	137	25	20099	17.605	1	0.148221	0.139141
GOTERM_BP_DIRECT	GO:0032570~response to progesterone	4	2.7972	0.0123912	Fosl1, Ccl2, Nr1H3, Junb	137	71	20099	8.26524	1	0.148221	0.139141
GOTERM_BP_DIRECT	GO:0032693~negative regulation of interleukin-10 production	3	2.0979	0.0132823	Tyrobp, Fcgr2B, Lilrb4	137	26	20099	16.9278	1	0.15427	0.144819
GOTERM_BP_DIRECT	GO:0007267~cell-cell signaling	4	2.7972	0.0133533	Ccr1, Gpnmb, Ccl3, Sdc1	137	73	20099	8.0388	1	0.15427	0.144819
GOTERM_BP_DIRECT	GO:2000448~positive regulation of macrophage migration inhibitory factor signaling pathway	2	1.3986	0.0134876	Cd74, Cxcr4	137	2	20099	146.708	1	0.15427	0.144819
GOTERM_BP_DIRECT	GO:0002774~Fc receptor mediated inhibitory signaling pathway	2	1.3986	0.0134876	Lyn, Lilrb4	137	2	20099	146.708	1	0.15427	0.144819
GOTERM_BP_DIRECT	GO:0090025~regulation of monocyte chemotaxis	2	1.3986	0.0134876	Lyn, Ninj1	137	2	20099	146.708	1	0.15427	0.144819
GOTERM_BP_DIRECT	GO:0002431~Fc receptor mediated stimulatory signaling pathway	2	1.3986	0.0134876	Lyn, Fcer1G	137	2	20099	146.708	1	0.15427	0.144819
GOTERM_BP_DIRECT	GO:0007010~cytoskeleton organization	5	3.4965	0.0148004	Ccl24, Tuba1C, Ccl7, Ccl3, Ccl2	137	139	20099	5.27727	1	0.16806	0.157764
GOTERM_BP_DIRECT	GO:0050860~negative regulation of T cell receptor signaling pathway	3	2.0979	0.0163753	Lgals3, Ezr, Lilrb4	137	29	20099	15.1767	1	0.184567	0.17326
GOTERM_BP_DIRECT	GO:0071549~cellular response to dexamethasone stimulus	4	2.7972	0.0164897	Arg1, Serpine1, Ccl2, Rt1-Bb	137	79	20099	7.42825	1	0.184567	0.17326
GOTERM_BP_DIRECT	GO:0050728~negative regulation of inflammatory response	5	3.4965	0.0170263	Zfp36, Nr1H3, Acod1, Cd44, Ier3	137	145	20099	5.0589	1	0.188141	0.176615
GOTERM_BP_DIRECT	GO:0032088~negative regulation of NF-kappaB transcription factor activity	4	2.7972	0.0170491	Nfkbia, Spi1, Anxa4, Acod1	137	80	20099	7.3354	1	0.188141	0.176615
GOTERM_BP_DIRECT	GO:0007166~cell surface receptor signaling pathway	6	4.1958	0.0173302	Fcrla, Fcer1G, Anxa1, Fcgr1A, Fcgr2B, Myd88	137	221	20099	3.98302	1	0.189905	0.178271
GOTERM_BP_DIRECT	GO:0042542~response to hydrogen peroxide	4	2.7972	0.0176191	Fosl1, Olr1, Sdc1, Hmox1	137	81	20099	7.24484	1	0.190408	0.178742
GOTERM_BP_DIRECT	GO:0018108~peptidyl-tyrosine phosphorylation	4	2.7972	0.0176191	Fgr, Lyn, Hck, Ptprc	137	81	20099	7.24484	1	0.190408	0.178742
GOTERM_BP_DIRECT	GO:0032355~response to estradiol	6	4.1958	0.018575	Anxa1, Myc, Arpc1B, Il1B, Fcgr1A, Fcgr2B	137	225	20099	3.91221	1	0.199363	0.187149
GOTERM_BP_DIRECT	GO:0001938~positive regulation of endothelial cell proliferation	4	2.7972	0.0193922	Ccl24, Arg1, Ccl2, Cyba	137	84	20099	6.9861	1	0.206719	0.194054
GOTERM_BP_DIRECT	GO:0150102~negative regulation of monocyte activation	2	1.3986	0.0201635	Fn1, Lilrb4	137	3	20099	97.8054	1	0.213488	0.200409
GOTERM_BP_DIRECT	GO:0097421~liver regeneration	4	2.7972	0.0206272	Nfkbia, Cebpb, Myc, Hmox1	137	86	20099	6.82363	1	0.216932	0.203642
GOTERM_BP_DIRECT	GO:0060252~positive regulation of glial cell proliferation	3	2.0979	0.0209255	Lyn, Myc, Il1B	137	33	20099	13.3371	1	0.218602	0.205209
GOTERM_BP_DIRECT	GO:0007565~female pregnancy	5	3.4965	0.0211809	Fosl1, Il1Rn, Arg1, Itga5, Junb	137	155	20099	4.73252	1	0.21918	0.205752
GOTERM_BP_DIRECT	GO:0001819~positive regulation of cytokine production	4	2.7972	0.0212606	Fgr, Nfam1, Il1B, Cd14	137	87	20099	6.7452	1	0.21918	0.205752
GOTERM_BP_DIRECT	GO:0042832~defense response to protozoan	3	2.0979	0.0221361	Arg1, Gbp2, Myd88	137	34	20099	12.9448	1	0.226714	0.212825
GOTERM_BP_DIRECT	GO:0030154~cell differentiation	9	6.29371	0.022354	Fcrla, Fgr, Lgals3, Hck, Spi1, Anpep, Spp1, Nr1H3, Junb	137	508	20099	2.59916	1	0.227459	0.213524
GOTERM_BP_DIRECT	GO:0045672~positive regulation of osteoclast differentiation	3	2.0979	0.0233751	Ccr1, Ccl9, Ccl3	137	35	20099	12.575	1	0.2348	0.220415
GOTERM_BP_DIRECT	GO:0035987~endodermal cell differentiation	3	2.0979	0.0233751	Itgb2, Fn1, Itga5	137	35	20099	12.575	1	0.2348	0.220415
GOTERM_BP_DIRECT	GO:0070372~regulation of ERK1 and ERK2 cascade	3	2.0979	0.024642	Lyn, Il1B, Fn1	137	36	20099	12.2257	1	0.244393	0.22942
GOTERM_BP_DIRECT	GO:0033280~response to vitamin D	3	2.0979	0.024642	Cxcl10, Il1B, Spp1	137	36	20099	12.2257	1	0.244393	0.22942
GOTERM_BP_DIRECT	GO:0033627~cell adhesion mediated by integrin	3	2.0979	0.0259364	Itgb2, Itgax, Itga5	137	37	20099	11.8952	1	0.252934	0.237438
GOTERM_BP_DIRECT	GO:0070373~negative regulation of ERK1 and ERK2 cascade	4	2.7972	0.0259909	Lyn, Ptprc, Ezr, Atf3	137	94	20099	6.24289	1	0.252934	0.237438
GOTERM_BP_DIRECT	GO:0002246~wound healing involved in inflammatory response	2	1.3986	0.0267945	Hmox1, Cd44	137	4	20099	73.354	1	0.252934	0.237438
GOTERM_BP_DIRECT	GO:0001805~positive regulation of type III hypersensitivity	2	1.3986	0.0267945	Fcer1G, Fcgr1A	137	4	20099	73.354	1	0.252934	0.237438
GOTERM_BP_DIRECT	GO:0071674~mononuclear cell migration	2	1.3986	0.0267945	Lgals3, Kcnn4	137	4	20099	73.354	1	0.252934	0.237438
GOTERM_BP_DIRECT	GO:0002576~platelet degranulation	2	1.3986	0.0267945	Lyn, Plek	137	4	20099	73.354	1	0.252934	0.237438
GOTERM_BP_DIRECT	GO:1904845~cellular response to L-glutamine	2	1.3986	0.0267945	Cybb, Cyba	137	4	20099	73.354	1	0.252934	0.237438
GOTERM_BP_DIRECT	GO:1904151~positive regulation of microglial cell mediated cytotoxicity	2	1.3986	0.0267945	Tyrobp, Spi1	137	4	20099	73.354	1	0.252934	0.237438
GOTERM_BP_DIRECT	GO:0071354~cellular response to interleukin-6	3	2.0979	0.0272579	Sbno2, Lcn2, Ccl2	137	38	20099	11.5822	1	0.255767	0.240098
GOTERM_BP_DIRECT	GO:0034612~response to tumor necrosis factor	3	2.0979	0.0299804	Ccl2, Cd14, Cxcl16	137	40	20099	11.0031	1	0.276349	0.259419
GOTERM_BP_DIRECT	GO:0032743~positive regulation of interleukin-2 production	3	2.0979	0.0299804	Anxa1, Ptprc, Il1B	137	40	20099	11.0031	1	0.276349	0.259419
GOTERM_BP_DIRECT	GO:0043113~receptor clustering	3	2.0979	0.0299804	Cd53, Itgb2, Flna	137	40	20099	11.0031	1	0.276349	0.259419
GOTERM_BP_DIRECT	GO:0001934~positive regulation of protein phosphorylation	6	4.1958	0.0306829	Lyn, Cd74, Gpnmb, Anxa2, Il1B, Cxcr4	137	257	20099	3.42509	1	0.28117	0.263945
GOTERM_BP_DIRECT	GO:0097192~extrinsic apoptotic signaling pathway in absence of ligand	3	2.0979	0.0313806	Bcl2A1, Il1B, Lcn2	137	41	20099	10.7347	1	0.284283	0.266867
GOTERM_BP_DIRECT	GO:0072659~protein localization to plasma membrane	5	3.4965	0.0317852	Fcer1G, Anxa2, Flna, Ezr, S100A10	137	176	20099	4.16784	1	0.284283	0.266867
GOTERM_BP_DIRECT	GO:0071276~cellular response to cadmium ion	3	2.0979	0.0328062	Ncf1, Hmox1, Cybb	137	42	20099	10.4791	1	0.284283	0.266867
GOTERM_BP_DIRECT	GO:0034341~response to type II interferon	3	2.0979	0.0328062	Cd74, Ifitm1, Cxcl16	137	42	20099	10.4791	1	0.284283	0.266867
GOTERM_BP_DIRECT	GO:0007044~cell-substrate junction assembly	2	1.3986	0.033381	Fn1, Itga5	137	5	20099	58.6832	1	0.284283	0.266867
GOTERM_BP_DIRECT	GO:0072718~response to cisplatin	2	1.3986	0.033381	Bcl2A1, Nfkbiz	137	5	20099	58.6832	1	0.284283	0.266867
GOTERM_BP_DIRECT	GO:2001206~positive regulation of osteoclast development	2	1.3986	0.033381	Tyrobp, Ninj1	137	5	20099	58.6832	1	0.284283	0.266867
GOTERM_BP_DIRECT	GO:1902115~regulation of organelle assembly	2	1.3986	0.033381	Msn, Ezr	137	5	20099	58.6832	1	0.284283	0.266867
GOTERM_BP_DIRECT	GO:0001765~membrane raft assembly	2	1.3986	0.033381	Anxa2, S100A10	137	5	20099	58.6832	1	0.284283	0.266867
GOTERM_BP_DIRECT	GO:0071621~granulocyte chemotaxis	2	1.3986	0.033381	Anxa1, Ccl3	137	5	20099	58.6832	1	0.284283	0.266867
GOTERM_BP_DIRECT	GO:1905956~positive regulation of endothelial tube morphogenesis	2	1.3986	0.033381	Itgax, Lcn2	137	5	20099	58.6832	1	0.284283	0.266867
GOTERM_BP_DIRECT	GO:0002504~antigen processing and presentation of peptide or polysaccharide antigen via MHC class II	2	1.3986	0.033381	Rt1-Bb, Rt1-Da	137	5	20099	58.6832	1	0.284283	0.266867
GOTERM_BP_DIRECT	GO:0001798~positive regulation of type IIa hypersensitivity	2	1.3986	0.033381	Fcer1G, Fcgr1A	137	5	20099	58.6832	1	0.284283	0.266867
GOTERM_BP_DIRECT	GO:0050870~positive regulation of T cell activation	3	2.0979	0.0342568	Ccl2, Rt1-Bb, Rt1-Da	137	43	20099	10.2354	1	0.290165	0.272388
GOTERM_BP_DIRECT	GO:2001238~positive regulation of extrinsic apoptotic signaling pathway	3	2.0979	0.0357321	Ptprc, Tnfrsf12A, G0S2	137	44	20099	10.0028	1	0.299423	0.281079
GOTERM_BP_DIRECT	GO:0071385~cellular response to glucocorticoid stimulus	3	2.0979	0.0357321	Zfp36, Anxa1, Rt1-Bb	137	44	20099	10.0028	1	0.299423	0.281079
GOTERM_BP_DIRECT	GO:0050731~positive regulation of peptidyl-tyrosine phosphorylation	4	2.7972	0.0396253	Cd74, Ptprc, Itga5, Cd44	137	111	20099	5.28678	1	0.311096	0.292037
GOTERM_BP_DIRECT	GO:0030855~epithelial cell differentiation	4	2.7972	0.0396253	Lgals3, Anxa4, Tagln2, Ezr	137	111	20099	5.28678	1	0.311096	0.292037
GOTERM_BP_DIRECT	GO:0033031~positive regulation of neutrophil apoptotic process	2	1.3986	0.0399233	Anxa1, Cd44	137	6	20099	48.9027	1	0.311096	0.292037
GOTERM_BP_DIRECT	GO:0001660~fever generation	2	1.3986	0.0399233	Il1Rn, Il1B	137	6	20099	48.9027	1	0.311096	0.292037
GOTERM_BP_DIRECT	GO:0071409~cellular response to cycloheximide	2	1.3986	0.0399233	Myc, Serpine1	137	6	20099	48.9027	1	0.311096	0.292037
GOTERM_BP_DIRECT	GO:0034136~negative regulation of toll-like receptor 2 signaling pathway	2	1.3986	0.0399233	Lyn, Acod1	137	6	20099	48.9027	1	0.311096	0.292037
GOTERM_BP_DIRECT	GO:2000503~positive regulation of natural killer cell chemotaxis	2	1.3986	0.0399233	Ccl7, Ccl3	137	6	20099	48.9027	1	0.311096	0.292037
GOTERM_BP_DIRECT	GO:0002439~chronic inflammatory response to antigenic stimulus	2	1.3986	0.0399233	Il1Rn, Il1B	137	6	20099	48.9027	1	0.311096	0.292037
GOTERM_BP_DIRECT	GO:0010757~negative regulation of plasminogen activation	2	1.3986	0.0399233	Ctsz, Serpine1	137	6	20099	48.9027	1	0.311096	0.292037
GOTERM_BP_DIRECT	GO:0070487~monocyte aggregation	2	1.3986	0.0399233	Il1B, Cd44	137	6	20099	48.9027	1	0.311096	0.292037
GOTERM_BP_DIRECT	GO:0060369~positive regulation of Fc receptor mediated stimulatory signaling pathway	2	1.3986	0.0399233	Lyn, Ptprc	137	6	20099	48.9027	1	0.311096	0.292037
GOTERM_BP_DIRECT	GO:0022614~membrane to membrane docking	2	1.3986	0.0399233	Msn, Ezr	137	6	20099	48.9027	1	0.311096	0.292037
GOTERM_BP_DIRECT	GO:0001788~antibody-dependent cellular cytotoxicity	2	1.3986	0.0399233	Fcgr1A, Fcgr2B	137	6	20099	48.9027	1	0.311096	0.292037
GOTERM_BP_DIRECT	GO:0002906~negative regulation of mature B cell apoptotic process	2	1.3986	0.0399233	Cd74, Cd44	137	6	20099	48.9027	1	0.311096	0.292037
GOTERM_BP_DIRECT	GO:0071361~cellular response to ethanol	3	2.0979	0.0403015	Spi1, Ccl7, Cybb	137	47	20099	9.36434	1	0.311096	0.292037
GOTERM_BP_DIRECT	GO:0050767~regulation of neurogenesis	3	2.0979	0.0403015	Anxa2, Il1B, S100A10	137	47	20099	9.36434	1	0.311096	0.292037
GOTERM_BP_DIRECT	GO:0006887~exocytosis	4	2.7972	0.0414263	Ccr1, Hck, Anxa4, Ccl3	137	113	20099	5.1932	1	0.318211	0.298716
GOTERM_BP_DIRECT	GO:0045773~positive regulation of axon extension	3	2.0979	0.0418713	Tnfrsf12A, Trpv2, Fn1	137	48	20099	9.16925	1	0.32006	0.300452
GOTERM_BP_DIRECT	GO:0035458~cellular response to interferon-beta	3	2.0979	0.0434638	Acod1, Gbp2, Ifit3	137	49	20099	8.98212	1	0.33062	0.310365
GOTERM_BP_DIRECT	GO:0031667~response to nutrient levels	5	3.4965	0.0443285	Serpine1, Lcn2, Nr1H3, Cyba, Cd44	137	196	20099	3.74255	1	0.335569	0.31501
GOTERM_BP_DIRECT	GO:0043627~response to estrogen	4	2.7972	0.0451502	Gal, Arpc1B, Serpine1, Hmox1	137	117	20099	5.01566	1	0.340146	0.319308
GOTERM_BP_DIRECT	GO:0001649~osteoblast differentiation	4	2.7972	0.0461064	Gpnmb, Ccl3, Spp1, Junb	137	118	20099	4.97315	1	0.345688	0.32451
GOTERM_BP_DIRECT	GO:0030890~positive regulation of B cell proliferation	3	2.0979	0.0467153	Cd74, Ptprc, Tnfsf13	137	51	20099	8.62988	1	0.346933	0.325679
GOTERM_BP_DIRECT	GO:0032722~positive regulation of chemokine production	3	2.0979	0.0467153	Cd74, Il1B, Myd88	137	51	20099	8.62988	1	0.346933	0.325679
GOTERM_BP_DIRECT	GO:0006874~intracellular calcium ion homeostasis	4	2.7972	0.0480488	Ccr1, Ccl3, Spp1, Ccl2	137	120	20099	4.89027	1	0.355153	0.333395
GOTERM_BP_DIRECT	GO:0070301~cellular response to hydrogen peroxide	4	2.7972	0.0510368	Anxa1, Arg1, Serpine1, Lcn2	137	123	20099	4.77099	1	0.375468	0.352466
GOTERM_BP_DIRECT	GO:0010043~response to zinc ion	3	2.0979	0.0517536	Arg1, S100A9, Crip1	137	54	20099	8.15045	1	0.378962	0.355745
GOTERM_BP_DIRECT	GO:0043615~astrocyte cell migration	2	1.3986	0.0528762	Ccl3, Ccl2	137	8	20099	36.677	1	0.38183	0.358438
GOTERM_BP_DIRECT	GO:0071219~cellular response to molecule of bacterial origin	2	1.3986	0.0528762	Acod1, Fcgr2B	137	8	20099	36.677	1	0.38183	0.358438
GOTERM_BP_DIRECT	GO:0035425~autocrine signaling	2	1.3986	0.0528762	Cd68, S100A9	137	8	20099	36.677	1	0.38183	0.358438
GOTERM_BP_DIRECT	GO:0009612~response to mechanical stimulus	4	2.7972	0.0541132	Fosl1, Btg2, Ccl2, Junb	137	126	20099	4.6574	1	0.38897	0.36514
GOTERM_BP_DIRECT	GO:0042100~B cell proliferation	3	2.0979	0.0552155	Ptprc, Nfkbiz, Fcgr2B	137	56	20099	7.85936	1	0.393285	0.369191
GOTERM_BP_DIRECT	GO:0035914~skeletal muscle cell differentiation	3	2.0979	0.0552155	Btg2, Myc, Atf3	137	56	20099	7.85936	1	0.393285	0.369191
GOTERM_BP_DIRECT	GO:0009636~response to toxic substance	4	2.7972	0.0562126	Lyn, Lcn2, Ccl3, Sdc1	137	128	20099	4.58463	1	0.39678	0.372472
GOTERM_BP_DIRECT	GO:0007613~memory	4	2.7972	0.0562126	Il1Rn, Cebpb, Il1B, Itga5	137	128	20099	4.58463	1	0.39678	0.372472
GOTERM_BP_DIRECT	GO:0000165~MAPK cascade	4	2.7972	0.0572806	Zfp36, Ptprc, Myc, Ccl3	137	129	20099	4.54909	1	0.402506	0.377847
GOTERM_BP_DIRECT	GO:0031340~positive regulation of vesicle fusion	2	1.3986	0.0592875	Anxa1, Anxa2	137	9	20099	32.6018	1	0.409267	0.384194
GOTERM_BP_DIRECT	GO:0010756~positive regulation of plasminogen activation	2	1.3986	0.0592875	Anxa2, S100A10	137	9	20099	32.6018	1	0.409267	0.384194
GOTERM_BP_DIRECT	GO:0014050~negative regulation of glutamate secretion	2	1.3986	0.0592875	Il1Rn, Il1B	137	9	20099	32.6018	1	0.409267	0.384194
GOTERM_BP_DIRECT	GO:2000643~positive regulation of early endosome to late endosome transport	2	1.3986	0.0592875	Msn, Ezr	137	9	20099	32.6018	1	0.409267	0.384194
GOTERM_BP_DIRECT	GO:0097191~extrinsic apoptotic signaling pathway	3	2.0979	0.060556	Ptprc, Tnfrsf12A, G0S2	137	59	20099	7.45973	1	0.41619	0.390693
GOTERM_BP_DIRECT	GO:0002250~adaptive immune response	5	3.4965	0.0609038	Lyn, Anxa1, Arg1, Nfkbiz, Rt1-Bb	137	218	20099	3.36486	1	0.416752	0.39122
GOTERM_BP_DIRECT	GO:1902895~positive regulation of miRNA transcription	3	2.0979	0.0623742	Fosl1, Spi1, Myc	137	60	20099	7.3354	1	0.424958	0.398924
GOTERM_BP_DIRECT	GO:0045893~positive regulation of DNA-templated transcription	10	6.99301	0.0638095	Nfkbia, Cd74, Cebpb, Niban2, Spi1, Ncf1, Myc, Il1B, Spp1, Nr1H3	137	739	20099	1.98522	1	0.432855	0.406336
GOTERM_BP_DIRECT	GO:0010629~negative regulation of gene expression	7	4.8951	0.0649256	Ccr1, Spi1, Myc, Il1B, Serpine1, Ccl3, Olr1	137	418	20099	2.45683	1	0.435943	0.409235
GOTERM_BP_DIRECT	GO:0001666~response to hypoxia	6	4.1958	0.0651984	Il1B, Ccl2, Hmox1, Cxcr4, Cyba, Kcnn4	137	318	20099	2.76808	1	0.435943	0.409235
GOTERM_BP_DIRECT	GO:1902966~positive regulation of protein localization to early endosome	2	1.3986	0.0656557	Msn, Ezr	137	10	20099	29.3416	1	0.435943	0.409235
GOTERM_BP_DIRECT	GO:0043922~negative regulation by host of viral transcription	2	1.3986	0.0656557	Ccl3, Hmox1	137	10	20099	29.3416	1	0.435943	0.409235
GOTERM_BP_DIRECT	GO:0050672~negative regulation of lymphocyte proliferation	2	1.3986	0.0656557	Gal, Lst1	137	10	20099	29.3416	1	0.435943	0.409235
GOTERM_BP_DIRECT	GO:0034605~cellular response to heat	3	2.0979	0.0698283	Lyn, Cxcl10, Hmox1	137	64	20099	6.87694	1	0.461692	0.433407
GOTERM_BP_DIRECT	GO:0032731~positive regulation of interleukin-1 beta production	3	2.0979	0.0717355	Tyrobp, Ccl3, Myd88	137	65	20099	6.77114	1	0.466092	0.437538
GOTERM_BP_DIRECT	GO:0033622~integrin activation	2	1.3986	0.0719811	Fn1, Fermt3	137	11	20099	26.6742	1	0.466092	0.437538
GOTERM_BP_DIRECT	GO:0034340~response to type I interferon	2	1.3986	0.0719811	Ch25H, Isg15	137	11	20099	26.6742	1	0.466092	0.437538
GOTERM_BP_DIRECT	GO:0032060~bleb assembly	2	1.3986	0.0719811	Emp1, Emp3	137	11	20099	26.6742	1	0.466092	0.437538
GOTERM_BP_DIRECT	GO:0010193~response to ozone	2	1.3986	0.0719811	Il1B, Fn1	137	11	20099	26.6742	1	0.466092	0.437538
GOTERM_BP_DIRECT	GO:0071260~cellular response to mechanical stimulus	4	2.7972	0.07557	Il1B, Serpine1, Cyba, Myd88	137	145	20099	4.04712	1	0.485514	0.45577
GOTERM_BP_DIRECT	GO:0048545~response to steroid hormone	3	2.0979	0.0756002	Arg1, Spp1, Junb	137	67	20099	6.56902	1	0.485514	0.45577
GOTERM_BP_DIRECT	GO:0042594~response to starvation	3	2.0979	0.077557	Zfp36, Il1Rn, Serpine1	137	68	20099	6.47241	1	0.496048	0.465658
GOTERM_BP_DIRECT	GO:0031666~positive regulation of lipopolysaccharide-mediated signaling pathway	2	1.3986	0.078264	Cd14, Scimp	137	12	20099	24.4513	1	0.498535	0.467993
GOTERM_BP_DIRECT	GO:0048678~response to axon injury	3	2.0979	0.0795297	Lyn, Tyrobp, Arg1	137	69	20099	6.37861	1	0.504547	0.473637
GOTERM_BP_DIRECT	GO:0006366~transcription by RNA polymerase II	5	3.4965	0.0822263	Plac8, Cebpb, Myc, Nfkbiz, Junb	137	242	20099	3.03116	1	0.519289	0.487476
GOTERM_BP_DIRECT	GO:0008347~glial cell migration	2	1.3986	0.0845046	Fn1, Ccl2	137	13	20099	22.5705	1	0.519289	0.487476
GOTERM_BP_DIRECT	GO:0032308~positive regulation of prostaglandin secretion	2	1.3986	0.0845046	Il1B, Ptges	137	13	20099	22.5705	1	0.519289	0.487476
GOTERM_BP_DIRECT	GO:1902166~negative regulation of intrinsic apoptotic signaling pathway in response to DNA damage by p53 class mediator	2	1.3986	0.0845046	Cd74, Cd44	137	13	20099	22.5705	1	0.519289	0.487476
GOTERM_BP_DIRECT	GO:0060056~mammary gland involution	2	1.3986	0.0845046	Arg1, Ccl2	137	13	20099	22.5705	1	0.519289	0.487476
GOTERM_BP_DIRECT	GO:0060213~positive regulation of nuclear-transcribed mRNA poly(A) tail shortening	2	1.3986	0.0845046	Zfp36, Btg2	137	13	20099	22.5705	1	0.519289	0.487476
GOTERM_BP_DIRECT	GO:0032675~regulation of interleukin-6 production	2	1.3986	0.0845046	Cebpb, Myd88	137	13	20099	22.5705	1	0.519289	0.487476
GOTERM_BP_DIRECT	GO:0140052~cellular response to oxidised low-density lipoprotein particle stimulus	2	1.3986	0.0845046	Cd68, Myd88	137	13	20099	22.5705	1	0.519289	0.487476
GOTERM_BP_DIRECT	GO:0042102~positive regulation of T cell proliferation	3	2.0979	0.0855405	Anxa1, Ptprc, Il1B	137	72	20099	6.11283	1	0.523601	0.491524
GOTERM_BP_DIRECT	GO:0045059~positive thymic T cell selection	2	1.3986	0.0907034	Cd74, Ptprc	137	14	20099	20.9583	1	0.536348	0.503489
GOTERM_BP_DIRECT	GO:0034116~positive regulation of heterotypic cell-cell adhesion	2	1.3986	0.0907034	Il1B, Cd44	137	14	20099	20.9583	1	0.536348	0.503489
GOTERM_BP_DIRECT	GO:0045060~negative thymic T cell selection	2	1.3986	0.0907034	Cd74, Ptprc	137	14	20099	20.9583	1	0.536348	0.503489
GOTERM_BP_DIRECT	GO:0045646~regulation of erythrocyte differentiation	2	1.3986	0.0907034	Lyn, Spi1	137	14	20099	20.9583	1	0.536348	0.503489
GOTERM_BP_DIRECT	GO:0071803~positive regulation of podosome assembly	2	1.3986	0.0907034	Msn, Lcp1	137	14	20099	20.9583	1	0.536348	0.503489
GOTERM_BP_DIRECT	GO:0035900~response to isolation stress	2	1.3986	0.0907034	Il1B, Ccl2	137	14	20099	20.9583	1	0.536348	0.503489
GOTERM_BP_DIRECT	GO:1904628~cellular response to phorbol 13-acetate 12-myristate	2	1.3986	0.0907034	Btg2, Myc	137	14	20099	20.9583	1	0.536348	0.503489
GOTERM_BP_DIRECT	GO:0033674~positive regulation of kinase activity	2	1.3986	0.0907034	Cd74, Cd44	137	14	20099	20.9583	1	0.536348	0.503489
GOTERM_BP_DIRECT	GO:0002503~peptide antigen assembly with MHC class II protein complex	2	1.3986	0.0907034	Rt1-Bb, Rt1-Da	137	14	20099	20.9583	1	0.536348	0.503489
GOTERM_BP_DIRECT	GO:0043067~regulation of programmed cell death	2	1.3986	0.0968604	Ccl3, Cxcr4	137	15	20099	19.5611	1	0.568465	0.533639
GOTERM_BP_DIRECT	GO:0043518~negative regulation of DNA damage response, signal transduction by p53 class mediator	2	1.3986	0.0968604	Cd74, Cd44	137	15	20099	19.5611	1	0.568465	0.533639
