# Supplementary material for: The immunological landscape of the area postrema in neuromyelitis optica spectrum disorders
Source: Brain Pathol. 2026 Jul 26:e70127. Online ahead of print. doi: 10.1111/bpa.70127 (PMC13402650; doi:10.1111/bpa.70127)
Supplement: Supplementary file 9 — Table S4B. Functionally annotated charts for the GOTERM “Biological Processes” generated by DAVID for downregulated genes from the perivascular lesion in the rat medulla. [file BPA-9999-e70127-s007.xlsx]

## Sheet: C1_PL_down
FeatureID	FeatureName	blood vessel Average	blood vessel Log2 Fold Change	blood vessel P-Value	other Average	other Log2 Fold Change	other P-Value
ENSRNOG00000014303	Lrp11	0.5552533060410999	-0.976545	1	1.1667970892807629	0.976544655917394	1
ENSRNOG00000047746	AABR07000398.1	1.2030488297557165	-1.72638	1	3.925183648378543	1.7263817306703158	1
ENSRNOG00000011815	Sgk1	1.7583021357968165	-0.555574	1	2.490499472273115	0.5555735270744417	1
ENSRNOG00000013331	Sdha	1.0179643944086831	-0.545358	1	1.4835841998908825	0.5453579644582955	1
ENSRNOG00000034075	Ube2ql1	1.1105066120821998	-0.739687	1	1.8390661119312315	0.7396873759033236	1
ENSRNOG00000017731	Agpat4	1.4806754827762665	-0.533884	1	2.0852671012510426	0.533883723938699	1
ENSRNOG00000012415	Mpc1	3.7942309246141828	-0.196908	1	4.0791124189031915	0.19690844550516484	1
ENSRNOG00000011282	Ppp2r1a	4.442026448328799	-0.245698	1	4.922744133601819	0.24569774119610788	1
ENSRNOG00000060293	Ndufa3	3.516604271593633	-0.109674	1	3.56544956035685	0.10967404006657855	1
ENSRNOG00000017795	Hspbp1	1.1105066120821998	-0.0907992	1	1.1727501356546441	0.09079916729461779	1
ENSRNOG00000053828	Ppp1r12c	0.7403377413881332	-0.745973	1	1.2786293175901071	0.7459729943177622	1
ENSRNOG00000032699	Ttyh1	2.683724312531983	-1.06832	1	5.330527810212698	1.0683230925174838	1
ENSRNOG00000051483	LOC103689961	8.421341808290016	-0.427574	1	10.485015534797759	0.42757386268085673	1
ENSRNOG00000001494	Napa	2.683724312531983	-0.367682	1	3.2797033344105406	0.3676819791026804	1
ENSRNOG00000015128	Sae1	1.2030488297557165	-0.123335	1	1.291811063132273	0.12333518154712739	1
ENSRNOG00000015304	Tmem160	1.3881332651027498	-0.461314	1	1.8662800382118323	0.4613143685051576	1
ENSRNOG00000015852	Arhgap35	0.4627110883675833	-1.2368	1	1.1978379739445733	1.2368025396709177	1
ENSRNOG00000052256	Dact3	0.6477955237146166	-0.659945	1	1.070697912102391	0.6599445508166781	1
ENSRNOG00000016770	Calm1	12.030488297557165	-0.623009	1	17.0958735329931	0.6230093350490566	1
ENSRNOG00000016907	Ppp5c	1.2955910474292331	-0.238644	1	1.4993172510218549	0.23864440890017025	1
ENSRNOG00000030127	Eml2	0.4627110883675833	-1.46678	1	1.4049189442360206	1.4667811997563351	1
ENSRNOG00000018255	Clptm1	1.4806754827762665	-0.599714	1	2.1826419312238174	0.5997138834075161	1
ENSRNOG00000018454	Apoe	22.117590023970482	-0.769037	1	34.65736033594336	0.7690371941355361	1
ENSRNOG00000020233	Rabac1	2.683724312531983	-0.823061	1	4.497101317869296	0.823061415696352	1
ENSRNOG00000020263	Atp1a3	2.3135554418379165	-1.38975	1	5.772754112272462	1.3897465396199447	1
ENSRNOG00000018850	Ttc9b	0.8328799590616499	-0.989208	1	1.6817356006215076	0.9892077599541855	1
ENSRNOG00000018994	Psmc4	0.7403377413881332	-0.726173	1	1.2611953960665971	0.7261733541203916	1
ENSRNOG00000020102	Sirt2	1.4806754827762665	-1.70847	1	4.707584028945818	1.7084745304688225	1
ENSRNOG00000020308	Ech1	0.3701688706940666	-1.46512	1	1.169348394869569	1.4651214735112854	1
ENSRNOG00000020676	Ppp1r14a	0.4627110883675833	-3.13788	1	4.474990002766307	3.137879256202402	1
ENSRNOG00000020495	Eif3k	1.5732177004497832	-0.115454	1	1.6519703687521003	0.1154543282254693	1
ENSRNOG00000020851	Aplp1	4.16439979530825	-1.81248	1	13.69115622473105	1.8124754510252181	1
ENSRNOG00000020941	Psenen	1.5732177004497832	-0.186445	1	1.7353130179864407	0.18644460967284382	1
ENSRNOG00000024309	Cox6b1	9.439306202698699	-0.0194513	1	8.846226911587824	0.019451284831339954	1
ENSRNOG00000021023	Mag	1.1105066120821998	-2.80839	1	7.7164237533447535	2.8083923702920894	1
ENSRNOG00000021102	Scn1b	2.5911820948584663	-1.74717	1	8.249221403807143	1.747171544723898	1
ENSRNOG00000023150	Gpi	5.552533060410999	-0.404807	1	6.843026806776718	0.4048071238749076	1
ENSRNOG00000050104	LOC108348122	2.0359287888173663	-1.04842	1	4.030637612715871	1.0484185318110457	1
ENSRNOG00000010938	Slc7a10	0.4627110883675833	-1.18574	1	1.156166649327403	1.1857375794989826	1
ENSRNOG00000017851	Etfb	0.9254221767351666	-0.206799	1	1.0753753056818691	0.20679919502681246	1
ENSRNOG00000031927	Klk6	0.9254221767351666	-1.44805	1	2.542801236843645	1.44804852771249	1
ENSRNOG00000019318	Syt3	0.7403377413881332	-0.65593	1	1.2012397147296483	0.655929892974064	1
ENSRNOG00000019418	Lrrc4b	0.5552533060410999	-1.43124	1	1.5992433865834361	1.4312383555480284	1
ENSRNOG00000019442	Josd2	0.7403377413881332	-1.23885	1	1.7995208753047334	1.2388489159585452	1
ENSRNOG00000019532	Emc10	1.5732177004497832	-0.509362	1	2.170735838476055	0.5093619650472437	1
ENSRNOG00000019959	Kcnc3	0.8328799590616499	-1.267	1	2.038918383054394	1.2669969926092983	1
ENSRNOG00000020358	Ptov1	1.6657599181232998	-0.611233	1	2.4590333700111704	0.6112334675899695	1
ENSRNOG00000020650	Slc17a7	0	-3.7227	1	1.1183222830934425	3.722704677248326	1
ENSRNOG00000020889	Nucb1	2.49863987718495	-0.0615011	1	2.4756168563384113	0.06150112545965314	1
ENSRNOG00000021027	Dbp	1.0179643944086831	-0.409796	1	1.3504910916748187	0.4097960180747738	1
ENSRNOG00000013381	Tsg101	0.9254221767351666	-0.159265	1	1.0405074626348494	0.15926536813779174	1
ENSRNOG00000031662	Slc6a5	1.6657599181232998	-0.126006	1	1.75657389789316	0.1260061695039112	1
ENSRNOG00000037137	Svip	0.4627110883675833	-1.29007	1	1.2429110393468183	1.2900742393137183	1
ENSRNOG00000016358	Apba2	0.9254221767351666	-0.62767	1	1.4397867872830403	0.627669796939297	1
ENSRNOG00000017510	Mfge8	0.8328799590616499	-0.888786	1	1.5686277195177603	0.8887861501428332	1
ENSRNOG00000043141	Ap3s2	0.5552533060410999	-0.98754	1	1.175726658841585	0.9875396631753274	1
ENSRNOG00000013553	Ngrn	1.1105066120821998	-0.169159	1	1.2382336457673402	0.1691594120816933	1
ENSRNOG00000019529	Btbd1	1.5732177004497832	-0.0808881	1	1.6128503497237365	0.08088810605160046	1
ENSRNOG00000012383	Ndufc2	3.516604271593633	-0.225495	1	3.8635270966490562	0.22549528873671743	1
ENSRNOG00000029784	Pak1	1.5732177004497832	-0.64208	1	2.379942896758174	0.6420799142130394	1
ENSRNOG00000018042	Mrpl48	0.9254221767351666	-0.880588	1	1.7157530084722588	0.8805879845514972	1
ENSRNOG00000018176	Rab6a	4.442026448328799	-0.29265	1	5.08560247368729	0.29264969068571567	1
ENSRNOG00000018627	Plekhb1	1.2955910474292331	-2.43688	1	6.882146825805083	2.436877428601275	1
ENSRNOG00000020393	Rhog	1.8508443534703332	-0.0876084	1	1.8905174413054926	0.08760841065518488	1
ENSRNOG00000017977	Smpd1	1.1105066120821998	-0.20245	1	1.2671484424404786	0.20245008593251382	1
ENSRNOG00000018020	Apbb1	2.406097659511433	-1.18656	1	5.207214706753725	1.1865624143551363	1
ENSRNOG00000015221	Eif3f	2.961350965552533	-0.176644	1	3.1602171893347775	0.17664391740237373	1
ENSRNOG00000012206	Dennd5a	1.6657599181232998	-1.37768	1	4.183290730446116	1.3776776080652984	1
ENSRNOG00000017751	Arl6ip1	3.05389318322605	-0.282975	1	3.5050686614217668	0.2829750923713541	1
ENSRNOG00000016013	Gprc5b	0.5552533060410999	-2.03676	1	2.4335203141231068	2.036762178751501	1
ENSRNOG00000036742	Uqcrc2	3.05389318322605	-0.244132	1	3.4119460074303354	0.2441319797291257	1
ENSRNOG00000025940	Mettl9	0.9254221767351666	-0.127687	1	1.0179709299337267	0.12768746606868242	1
ENSRNOG00000018129	Ndufab1	2.7762665302054996	-0.305336	1	3.2456859265597897	0.3053363049111202	1
ENSRNOG00000018604	Tufm	1.0179643944086831	-0.425603	1	1.3653737076095223	0.42560282087859563	1
ENSRNOG00000053583	Mapk3	2.0359287888173663	-0.358611	1	2.4985786066376683	0.3586113710141673	1
ENSRNOG00000019721	Ypel3	3.6091464892671494	-0.872172	1	6.203924756780732	0.872172191068314	1
ENSRNOG00000052802	Aldoa	26.652158689972797	-0.215606	1	28.436852092835384	0.2156059729071078	1
ENSRNOG00000019914	Fam57b	0.09254221767351666	-2.61397	1	1.0371057218497741	2.6139745765326854	1
ENSRNOG00000027098	Sez6l2	2.0359287888173663	-0.679508	1	3.1210971703064136	0.6795080748259702	1
ENSRNOG00000024144	Cdipt	1.4806754827762665	-0.11816	1	1.563099890742013	0.11815976403539408	1
ENSRNOG00000029366	Prrt2	0.4627110883675833	-1.26619	1	1.2225005946363676	1.2661946038005787	1
ENSRNOG00000019193	Stx1b	2.3135554418379165	-1.13863	1	4.850457141918973	1.138627692385233	1
ENSRNOG00000042592	Rgs10	0.7403377413881332	-0.537898	1	1.106841407943814	0.5378978758057602	1
ENSRNOG00000016374	Fgfr2	0.27762665302054995	-1.88045	1	1.2475884329262967	1.8804539320798515	1
ENSRNOG00000020497	Plekha1	1.0179643944086831	-0.132248	1	1.1140701071120986	0.13224828168969846	1
ENSRNOG00000020533	Htra1	0.9254221767351666	-1.97552	1	3.6653756959184314	1.97551703572837	1
ENSRNOG00000016227	Glrx3	2.5911820948584663	-0.0108751	1	2.4756168563384113	0.01087505238968478	1
ENSRNOG00000017243	Bnip3	2.49863987718495	-0.188085	1	2.702683053742175	0.18808459511815934	1
ENSRNOG00000017748	Nkx6-2	0	-3.75416	1	1.142984903785237	3.7541631839553102	1
ENSRNOG00000018337	Caly	2.7762665302054996	-0.452702	1	3.594789574628123	0.45270187299290754	1
ENSRNOG00000018448	Cend1	3.05389318322605	-0.900582	1	5.378152181203749	0.9005820157543014	1
ENSRNOG00000020354	Mrpl23	0.6477955237146166	-0.784425	1	1.1672223068788972	0.7844250542295378	1
ENSRNOG00000020451	Cd81	5.737617495758033	-0.8425	1	9.57249856920136	0.8424999179963382	1
ENSRNOG00000020615	Nap1l4	1.4806754827762665	-0.445023	1	1.9606783449976666	0.4450231004838697	1
ENSRNOG00000017446	Ndufs8	2.8688087478790165	-0.098979	1	2.9038109776597407	0.09897900725988995	1
ENSRNOG00000018117	Ndufv1	2.406097659511433	-0.675536	1	3.653894820768803	0.6755357036929073	1
ENSRNOG00000018237	Gstp1	3.516604271593633	-0.792941	1	5.7255549588795445	0.7929406747110797	1
ENSRNOG00000018553	Pitpnm1	0.9254221767351666	-0.640392	1	1.4525433152270721	0.640392057874408	1
ENSRNOG00000018708	Ppp1ca	2.128471006490883	-0.586517	1	3.053487572203046	0.5865165810259394	1
ENSRNOG00000019372	Pc	0.5552533060410999	-1.18831	1	1.3513415268710876	1.1883115231628092	1
ENSRNOG00000058842	Sptbn2	0.7403377413881332	-0.592264	1	1.149363167757253	0.5922635789223092	1
ENSRNOG00000049951	Tmem151a	0.7403377413881332	-2.44005	1	4.138217665043872	2.4400529823632606	1
ENSRNOG00000020110	B4gat1	0.3701688706940666	-1.31551	1	1.0541144257751498	1.3155054544693123	1
ENSRNOG00000050510	LOC102555167	1.4806754827762665	-0.281574	1	1.7506208515192785	0.28157441746435197	1
ENSRNOG00000020299	Klc2	2.0359287888173663	-0.70174	1	3.169571976493734	0.7017398251962289	1
ENSRNOG00000020412	Sf3b2	1.2030488297557165	-0.204108	1	1.366224142805791	0.204108435699927	1
ENSRNOG00000020904	Cdc42ep2	0.1850844353470333	-2.1306	1	1.1127944543176955	2.130596025306522	1
ENSRNOG00000021010	Arl2	1.7583021357968165	-0.145617	1	1.8743591725763857	0.14561681081082234	1
ENSRNOG00000021025	Ppp2r5b	0.8328799590616499	-0.553109	1	1.2429110393468183	0.5531086451475122	1
ENSRNOG00000021090	Pygm	0.4627110883675833	-1.2536	1	1.211870154683008	1.2535989672992336	1
ENSRNOG00000021103	Nrxn2	0.7403377413881332	-0.496306	1	1.0753753056818691	0.49630581222179726	1
ENSRNOG00000021145	Gpr137	0.4627110883675833	-1.74789	1	1.707248656509571	1.7478901973120529	1
ENSRNOG00000021153	Fkbp2	4.442026448328799	-0.100986	1	4.452878687663319	0.10098644224113862	1
ENSRNOG00000021175	Otub1	2.128471006490883	-0.263935	1	2.4415994484876604	0.26393548974731096	1
ENSRNOG00000021177	Cox8a	19.711492364459048	-0.236448	1	21.363357347869826	0.23644843244457903	1
ENSRNOG00000021202	Rtn3	10.364728379433865	-0.17934	1	10.84262353482878	0.17933980830083218	1
ENSRNOG00000021206	Pla2g16	1.3881332651027498	-0.8807	1	2.496027301048862	0.8806996854303971	1
ENSRNOG00000018487	Slc3a2	1.9433865711438498	-0.0683545	1	1.9543000810256508	0.0683544762619438	1
ENSRNOG00000019266	Tmem223	0.8328799590616499	-0.360182	1	1.0872813984296321	0.36018159807671196	1
ENSRNOG00000019570	Gng3	4.256942012981766	-0.373012	1	5.157464247772001	0.3730122224126724	1
ENSRNOG00000052393	Bscl2	0.6477955237146166	-0.631604	1	1.049862249793806	0.6316044705544771	1
ENSRNOG00000019666	Ubxn1	1.5732177004497832	-0.0877165	1	1.6205042664901557	0.08771654655006655	1
ENSRNOG00000019724	Ganab	0.5552533060410999	-0.878697	1	1.0902579216165729	0.8786973325192496	1
ENSRNOG00000019804	B3gat3	1.2030488297557165	-0.759442	1	2.0078774983905836	0.7594420421753983	1
ENSRNOG00000022619	Fth1	136.129602197743	-0.0546209	1	129.5493447532117	0.05462090546452458	1
ENSRNOG00000020480	Fads1	0.5552533060410999	-1.69383	1	1.9185818027823622	1.6938252852373203	1
ENSRNOG00000028274	Myrf	0.5552533060410999	-1.48691	1	1.6621755911073257	1.4869071142195478	1
ENSRNOG00000020715	Ddb1	0.9254221767351666	-0.770314	1	1.5894633818263453	0.7703142813033088	1
ENSRNOG00000020897	Prpf19	1.3881332651027498	-0.680981	1	2.173287144064861	0.6809812650294315	1
ENSRNOG00000013971	Psat1	0.27762665302054995	-2.91326	1	2.5530064591988704	2.9132576746754335	1
ENSRNOG00000022386	Opalin	0.4627110883675833	-1.61082	1	1.5524694507886534	1.6108176933455032	1
ENSRNOG00000050585	Pgam1	8.606426243637049	-0.307064	1	9.85441783676446	0.3070642616752033	1
ENSRNOG00000016356	Got1	4.627110883675833	-0.635607	1	6.713760656943864	0.6356073528585409	1
ENSRNOG00000046005	Scd2	13.603705998006948	-1.45567	1	34.39882803627765	1.4556721940852788	1
ENSRNOG00000014078	Ndufb8	7.403377413881333	-0.354475	1	8.77521557269938	0.3544746887038337	1
ENSRNOG00000017241	Dpcd	1.3881332651027498	-0.212668	1	1.5707538075084322	0.2126677931159504	1
ENSRNOG00000019725	Actr1a	1.2955910474292331	-0.693122	1	2.0546514341853666	0.6931218279016435	1
ENSRNOG00000019973	Arl3	2.406097659511433	-0.085444	1	2.427142050151091	0.08544398891414673	1
ENSRNOG00000020248	Ina	1.6657599181232998	-1.02084	1	3.2665215888683745	1.0208356689574765	1
ENSRNOG00000028746	Gsto1	0.7403377413881332	-1.02901	1	1.5558711915737284	1.0290120758115295	1
ENSRNOG00000014779	Pdcd4	0.9254221767351666	-0.280172	1	1.1315040286356086	0.2801723813570318	1
ENSRNOG00000018019	Hspa12a	1.2030488297557165	-0.023596	1	1.2054918907109922	0.023596039264349195	1
ENSRNOG00000033064	Edil3	0.27762665302054995	-2.79124	1	2.345925488907423	2.7912388854357095	1
ENSRNOG00000017428	Map1b	10.179643944086832	-0.239761	1	11.1062584456721	0.23976055416612452	1
ENSRNOG00000017712	Cartpt	0.9254221767351666	-0.609668	1	1.421927648161396	0.6096680209739633	1
ENSRNOG00000061213	Mrps36	1.7583021357968165	-0.158646	1	1.8913678765017612	0.1586464323708614	1
ENSRNOG00000011383	Ndufs4	1.7583021357968165	-0.379231	1	2.203902811130537	0.37923105207969954	1
ENSRNOG00000043094	Oxct1	1.0179643944086831	-0.752195	1	1.7123512676871835	0.7521946113680656	1
ENSRNOG00000016163	Slc1a3	2.2210132241643996	-0.478381	1	2.951010131052658	0.4783807679275587	1
ENSRNOG00000011627	Zfr	1.4806754827762665	-0.214894	1	1.6715303782662823	0.21489390917267837	1
ENSRNOG00000009629	Car2	0.8328799590616499	-1.90241	1	3.167445888503062	1.9024057594319612	1
ENSRNOG00000013313	Nceh1	0.9254221767351666	-0.460298	1	1.2820310583751822	0.4602982387138043	1
ENSRNOG00000011859	Eif5a2	0.6477955237146166	-0.893665	1	1.2590693080759252	0.8936650693712849	1
ENSRNOG00000010263	Cldn11	2.8688087478790165	-1.72702	1	8.976343496616947	1.7270164424813834	1
ENSRNOG00000011057	Mfn1	0.6477955237146166	-0.71666	1	1.1136448895139641	0.7166602405072499	1
ENSRNOG00000011949	Ndufb5	5.922701931105066	-0.00682902	1	5.533781822120935	0.006829022345457236	1
ENSRNOG00000010819	Hspa4l	0.5552533060410999	-0.960691	1	1.154040561336731	0.9606907047165569	1
ENSRNOG00000029209	Rnf13	0.3701688706940666	-1.61492	1	1.2973388919080202	1.6149202960296052	1
ENSRNOG00000009276	Schip1	0.7403377413881332	-0.810228	1	1.3368841285345183	0.8102284444067764	1
ENSRNOG00000010248	Serpini1	0.8328799590616499	-0.495222	1	1.1940110155613637	0.4952219583214731	1
ENSRNOG00000010199	Glrb	0.8328799590616499	-1.6612	1	2.679721303442918	1.661203996589277	1
ENSRNOG00000010124	Trim2	0.9254221767351666	-1.24645	1	2.211131510298822	1.2464508480413403	1
ENSRNOG00000018798	Bcan	0.7403377413881332	-2.03216	1	3.1189710823157415	2.032162066235179	1
ENSRNOG00000018870	Hapln2	0.27762665302054995	-2.80399	1	2.366761151216008	2.8039935119482706	1
ENSRNOG00000019090	Cct3	1.1105066120821998	-0.698073	1	1.7867643473607016	0.6980731670933192	1
ENSRNOG00000026059	Paqr6	0.09254221767351666	-2.87652	1	1.2441866921412215	2.876516174491188	1
ENSRNOG00000019908	Lamtor2	2.2210132241643996	-0.293701	1	2.596378654208578	0.29370108415096374	1
ENSRNOG00000019940	Ssr2	1.1105066120821998	-0.0881823	1	1.1706240476639722	0.08818227007630894	1
ENSRNOG00000020279	Syt11	6.1077863664521	-0.549953	1	8.311728390732897	0.5499533428713383	1
ENSRNOG00000020696	Pmvk	0.8328799590616499	-0.534237	1	1.2267527706177117	0.5342366336862729	1
ENSRNOG00000014154	Ilf2	0.9254221767351666	-0.360284	1	1.1961371035520356	0.3602841386816726	1
ENSRNOG00000012393	S100a13	0.5552533060410999	-1.30424	1	1.464449407974835	1.3042424896164868	1
ENSRNOG00000012053	S100a16	2.406097659511433	-0.335192	1	2.8859518385380967	0.335192491461632	1
ENSRNOG00000021138	Cers2	0.4627110883675833	-1.34715	1	1.2930867159266763	1.3471510810857776	1
ENSRNOG00000021182	Sv2a	1.2955910474292331	-1.29047	1	3.108765859960516	1.290468903531988	1
ENSRNOG00000019328	Phgdh	0.5552533060410999	-1.31467	1	1.4750798479281946	1.3146741694904565	1
ENSRNOG00000023338	Tspan2	0.3701688706940666	-2.2366	1	1.9963966232409553	2.2365977423051273	1
ENSRNOG00000061058	Csde1	2.128471006490883	-0.223171	1	2.373564632786158	0.22317148414158883	1
ENSRNOG00000018285	Kcna2	0.9254221767351666	-1.29955	1	2.2940489419350274	1.2995521583934073	1
ENSRNOG00000050090	Slc6a17	0.8328799590616499	-0.442393	1	1.1510640381497903	0.44239307277007156	1
ENSRNOG00000018569	Ahcyl1	2.7762665302054996	-0.652368	1	4.128437660286781	0.6523684140021166	1
ENSRNOG00000018937	Gstm2	0.6477955237146166	-0.614566	1	1.0375309394479086	0.6145657238635911	1
ENSRNOG00000029726	Gstm1	1.0179643944086831	-0.122306	1	1.1064161903456795	0.12230623976539315	1
ENSRNOG00000031814	Sort1	1.1105066120821998	-1.37683	1	2.8604387826500335	1.3768314161964892	1
ENSRNOG00000020255	Sars	2.0359287888173663	-0.353693	1	2.4900742546749806	0.3536933671349417	1
ENSRNOG00000034161	Cox6b1	1.1105066120821998	-0.236409	1	1.2973388919080202	0.23640867277587538	1
ENSRNOG00000014654	LOC691807	2.3135554418379165	-0.243247	1	2.607434311760072	0.24324666158203634	1
ENSRNOG00000009345	Ugt8	0.09254221767351666	-4.42082	1	3.6296574176751424	4.420822608016162	1
ENSRNOG00000015987	Rap1gds1	1.1105066120821998	-0.757914	1	1.8624530798286227	0.7579139252642956	1
ENSRNOG00000009990	Zranb2	1.0179643944086831	-0.103899	1	1.0923840096072448	0.10389928744252158	1
ENSRNOG00000030547	Dpp6	2.0359287888173663	-0.504637	1	2.764764823069796	0.5046368964656812	1
ENSRNOG00000010077	Smarcd3	0.5552533060410999	-0.848001	1	1.067296171317316	0.8480005352963332	1
ENSRNOG00000010609	Abcf2	1.0179643944086831	-0.00756782	1	1.0217978883169363	0.007567824072466572	1
ENSRNOG00000012764	Agap3	1.5732177004497832	-0.564793	1	2.2557793581029326	0.5647931028688206	1
ENSRNOG00000008017	Cdk5	1.2030488297557165	-0.297947	1	1.4580711440028191	0.29794708308500795	1
ENSRNOG00000009872	Kcnh2	0.3701688706940666	-1.59493	1	1.2794797527863757	1.594928820842139	1
ENSRNOG00000012026	Psmc2	1.9433865711438498	-0.010402	1	1.8773356957633265	0.010401982223309014	1
ENSRNOG00000007234	Cyp51	2.49863987718495	-0.409796	1	3.1517128373720897	0.40979601807477395	1
ENSRNOG00000009112	Pon2	0.7403377413881332	-1.11471	1	1.6511199335558315	1.114711628059317	1
ENSRNOG00000009700	Dync1i1	1.2030488297557165	-0.558877	1	1.7472191107342034	0.5588769005938784	1
ENSRNOG00000007374	Tac1	0.9254221767351666	-0.349477	1	1.1872075339912134	0.3494773837250899	1
ENSRNOG00000005512	Ndufa4	20.82199897654125	-0.0719023	1	20.12937587808383	0.071902267289226	1
ENSRNOG00000002524	Gpr37	0.27762665302054995	-2.44943	1	1.8509722046789943	2.449434836270644	1
ENSRNOG00000039464	Tmem229a	0.3701688706940666	-1.58579	1	1.2714006184218225	1.585793244314427	1
ENSRNOG00000007806	Arf5	2.7762665302054996	-0.0766623	1	2.7698674342474083	0.07666229715105888	1
ENSRNOG00000013211	Chchd3	0.5552533060410999	-0.960691	1	1.154040561336731	0.9606907047165569	1
ENSRNOG00000011946	Ptn	1.6657599181232998	-1.00649	1	3.2342050514101612	1.006493520350159	1
ENSRNOG00000029644	Clec2l	1.3881332651027498	-1.23763	1	3.1967859027743346	1.2376342301456726	1
ENSRNOG00000026528	Mrps33	1.0179643944086831	-0.315505	1	1.2650223544498067	0.3155054544693125	1
ENSRNOG00000017149	Fam131b	0.3701688706940666	-1.2415	1	1.0013874436064856	1.2415048730255354	1
ENSRNOG00000011814	Cbx3	0.8328799590616499	-0.740688	1	1.4155493841893803	0.7406875111536992	1
ENSRNOG00000047951	LOC103689922	0.3701688706940666	-1.53274	1	1.2254771178233084	1.5327361706899814	1
ENSRNOG00000026941	Tril	0	-3.77494	1	1.1595683901124783	3.7749370731066096	1
ENSRNOG00000009636	Scrn1	0.8328799590616499	-0.696699	1	1.3730276243759414	0.696699498776362	1
ENSRNOG00000011052	Gars	0.8328799590616499	-0.926982	1	1.6107242617330646	0.9269824737037833	1
ENSRNOG00000010284	St3gal5	0.5552533060410999	-0.873062	1	1.086005745635229	0.8730617978498169	1
ENSRNOG00000014090	Retsat	0.4627110883675833	-1.08469	1	1.0779266112706756	1.0846856735006882	1
ENSRNOG00000005587	Suclg1	2.49863987718495	-0.0853357	1	2.5168629633574473	0.08533568254114532	1
ENSRNOG00000007842	Aup1	0.6477955237146166	-0.582292	1	1.0145691891486517	0.5822919951642138	1
ENSRNOG00000010048	Dctn1	2.2210132241643996	-0.719037	1	3.4867843047019877	0.7190370763930609	1
ENSRNOG00000021866	Bola3	1.7583021357968165	-0.543455	1	2.46966380996453	0.5434551637156515	1
ENSRNOG00000018317	Aak1	0.8328799590616499	-0.61066	1	1.2935119335248106	0.6106596677096707	1
ENSRNOG00000016255	Podxl2	0.8328799590616499	-1.73548	1	2.8213187636216697	1.7354792201509381	1
ENSRNOG00000060248	Chchd6	0.1850844353470333	-2.04138	1	1.0460352914105964	2.041375585819441	1
ENSRNOG00000006824	Hdac11	1.2030488297557165	-0.939547	1	2.27491415001898	0.9395470356261958	1
ENSRNOG00000011824	Trh	0.4627110883675833	-1.97541	1	1.9989479288297616	1.9754054670143022	1
ENSRNOG00000055860	Arl8b	3.516604271593633	-0.0189711	1	3.3481633677101774	0.01897113338219225	1
ENSRNOG00000009414	Creld1	0.9254221767351666	-0.41807	1	1.2450371273374903	0.41807000332450683	1
ENSRNOG00000030269	Atp2b2	1.9433865711438498	-0.693244	1	3.0139423355765476	0.6932439401401429	1
ENSRNOG00000006527	Slc6a1	1.4806754827762665	-1.11403	1	3.1176954295213384	1.1140341268725802	1
ENSRNOG00000011653	Washc2c	0.5552533060410999	-0.758525	1	1.0030883139990232	0.7585253662740365	1
ENSRNOG00000011905	Atp6v1e1	7.403377413881333	-0.0912445	1	7.311616599920815	0.09124453618111428	1
ENSRNOG00000014083	Iqsec3	0.7403377413881332	-0.687239	1	1.2276032058139803	0.6872391695272957	1
ENSRNOG00000009236	Necap1	1.2955910474292331	-0.269401	1	1.5316337884800684	0.2694014849007089	1
ENSRNOG00000011156	Clstn3	0.9254221767351666	-0.990997	1	1.8522478574733976	0.9909969233603075	1
ENSRNOG00000025810	Grcc10	1.1105066120821998	-0.312818	1	1.3679250131983287	0.31281803666479113	1
ENSRNOG00000016143	Gpr162	0.27762665302054995	-1.79072	1	1.1723249180565098	1.7907158855964174	1
ENSRNOG00000060098	Ptms	2.128471006490883	-0.899498	1	3.7933661929568823	0.8994980761348559	1
ENSRNOG00000016589	Mlf2	5.182364189716933	-0.242343	1	5.713223648533647	0.24234258149454924	1
ENSRNOG00000016778	Cops7a	1.2030488297557165	-0.360504	1	1.5227042189192461	0.36050384401079427	1
ENSRNOG00000018630	LOC108351137	11.475234991516066	-0.279648	1	12.857729732387648	0.2796476695706005	1
ENSRNOG00000019219	Vamp1	7.681004066901883	-0.854068	1	12.866234084350335	0.8540684109828014	1
ENSRNOG00000052486	Kcna6	1.5732177004497832	-0.679224	1	2.442024666085795	0.679224176463176	1
ENSRNOG00000006444	Fkbp4	1.3881332651027498	-0.667941	1	2.153727134550679	0.6679405057949382	1
ENSRNOG00000053362	Gabarapl1	2.3135554418379165	-1.04983	1	4.560883957589454	1.0498284621742335	1
ENSRNOG00000013000	Ldhb	5.8301597134315495	-1.46127	1	14.932791611283465	1.461273288904338	1
ENSRNOG00000013816	Cmas	1.2030488297557165	-0.407264	1	1.5728798954991041	0.4072637774285077	1
ENSRNOG00000014856	Etnk1	1.4806754827762665	-0.287867	1	1.7582747682856976	0.28786677314703246	1
ENSRNOG00000015514	Bcat1	26.0969053839317	-0.243909	1	28.398157291405155	0.2439089905742291	1
ENSRNOG00000008810	Nsmf	0.5552533060410999	-1.13939	1	1.3062684614688422	1.1393862736177955	1
ENSRNOG00000010170	Tubb4b	5.274906407390449	-0.135983	1	5.400263496306738	0.13598261906434272	1
ENSRNOG00000010607	Rnf208	1.4806754827762665	-0.533001	1	2.0839914484566395	0.5330010716989374	1
ENSRNOG00000011295	Anapc2	0.4627110883675833	-1.02605	1	1.0349796338591022	1.0260527003309854	1
ENSRNOG00000011726	Grin1	1.2030488297557165	-1.14805	1	2.6286951916667913	1.1480455122852458	1
ENSRNOG00000013895	Npdc1	2.49863987718495	-0.0780061	1	2.5041064354134157	0.07800614074265622	1
ENSRNOG00000014268	Abca2	1.9433865711438498	-1.53476	1	5.401113931503006	1.534759155851243	1
ENSRNOG00000015294	Paxx	1.5732177004497832	-0.458171	1	2.0950471060081335	0.4581706833350262	1
ENSRNOG00000015550	Ptgds	2.7762665302054996	-2.60736	1	16.007741699367198	2.6073601177819095	1
ENSRNOG00000032635	LOC108348142	1.0179643944086831	-0.358018	1	1.3028667206837672	0.35801800193942496	1
ENSRNOG00000004532	Dipk1b	0.6477955237146166	-0.857164	1	1.2276032058139803	0.857164170969608	1
ENSRNOG00000009862	Olfm1	2.2210132241643996	-1.18404	1	4.813037993283147	1.184039292026957	1
ENSRNOG00000015396	Sptan1	3.7942309246141828	-0.422391	1	4.769240580675304	0.42239097788300173	1
ENSRNOG00000025832	Zer1	0.9254221767351666	-0.968303	1	1.8233330608002591	0.9683031260806962	1
ENSRNOG00000017295	Sh3glb2	1.7583021357968165	-0.885655	1	3.1308771750635045	0.8856549605449813	1
ENSRNOG00000018457	Ptpa	0.8328799590616499	-1.09127	1	1.8050487040804803	1.0912697051004525	1
ENSRNOG00000008761	Ncs1	1.9433865711438498	-0.682417	1	2.991405802875425	0.6824172929171008	1
ENSRNOG00000033835	Dnm1	4.256942012981766	-1.08662	1	8.458003244491128	1.0866210082075618	1
ENSRNOG00000049110	Dpm2	0.5552533060410999	-0.811931	1	1.0409326802329837	0.8119312805888114	1
ENSRNOG00000049056	AABR07051450.1	0.9254221767351666	-0.523929	1	1.339860651721459	0.5239293449015163	1
ENSRNOG00000022586	Cdk9	0.9254221767351666	-0.110722	1	1.0060648371859637	0.11072151617975477	1
ENSRNOG00000015420	Stxbp1	3.516604271593633	-0.629776	1	5.113241617566025	0.6297761684162562	1
ENSRNOG00000017172	Mvb12b	0.27762665302054995	-1.71776	1	1.114495324710233	1.7177611143041915	1
ENSRNOG00000018991	Gsn	2.961350965552533	-0.453265	1	3.828234036003902	0.4532653661781394	1
ENSRNOG00000005668	Ndufa8	5.367448625063966	-0.682244	1	8.02215520640338	0.682243515692555	1
ENSRNOG00000011732	Psmb7	2.406097659511433	-0.549303	1	3.347738150112043	0.5493026390780098	1
ENSRNOG00000004680	Kif5c	1.2030488297557165	-0.454821	1	1.6256068776677683	0.45482103000558183	1
ENSRNOG00000005504	Pkp4	1.1105066120821998	-1.47064	1	3.052637137006777	1.4706375546517587	1
ENSRNOG00000061129	Psmd14	1.0179643944086831	-0.260162	1	1.2173979834587552	0.26016242062553746	1
ENSRNOG00000024808	Stk39	0.8328799590616499	-0.423085	1	1.1357562046169525	0.42308534166912715	1
ENSRNOG00000009781	Dync1i2	1.2030488297557165	-0.174174	1	1.3381597813289214	0.17417404753231944	1
ENSRNOG00000019047	Ola1	1.1105066120821998	-0.471843	1	1.5273816124987245	0.4718426459435091	1
ENSRNOG00000017939	Chn1	1.5732177004497832	-0.361622	1	1.9594026922032635	0.3616221949767736	1
ENSRNOG00000001596	Atp5mc3	5.8301597134315495	-0.351502	1	6.919140756842774	0.35150176641536124	1
ENSRNOG00000004544	Ube2e3	0.4627110883675833	-1.53623	1	1.474229412731926	1.536234826583116	1
ENSRNOG00000009140	C1qtnf4	0.7403377413881332	-1.37471	1	1.9772618313249077	1.3747093671647361	1
ENSRNOG00000009155	Ndufs3	1.6657599181232998	-0.699752	1	2.6146630109283566	0.6997523257528164	1
ENSRNOG00000011414	Psmc3	1.4806754827762665	-0.386937	1	1.883288742137208	0.38693728627447843	1
ENSRNOG00000014798	RGD1309540	0.5552533060410999	-0.846276	1	1.0660205185229126	0.8462758548268722	1
ENSRNOG00000058478	Mapk8ip1	0.8328799590616499	-1.68819	1	2.7303221976209104	1.6881879989208446	1
ENSRNOG00000009630	Hsd17b12	0.9254221767351666	-0.98735	1	1.8475704638939192	0.9873499846264229	1
ENSRNOG00000008364	Cat	0.9254221767351666	-0.453586	1	1.2760780120013007	0.45358578706582825	1
ENSRNOG00000012738	Eif3m	1.3881332651027498	-0.0456195	1	1.398965897862139	0.04561945520678623	1
ENSRNOG00000005719	Emc4	1.8508443534703332	-0.531711	1	2.5721412511149175	0.531711148352996	1
ENSRNOG00000007542	Scg5	7.033208543187266	-0.41045	1	8.671887696352725	0.4104504900674213	1
ENSRNOG00000058586	Tyro3	0	-3.62105	1	1.0422083330273868	3.6210524077732185	1
ENSRNOG00000014230	Map1a	2.683724312531983	-1.58386	1	7.620324576166381	1.5838625715058652	1
ENSRNOG00000014573	Ckmt1	3.8867731422876997	-0.681559	1	5.8437654511609045	0.681558710518803	1
ENSRNOG00000000168	Gatm	1.2955910474292331	-1.23147	1	2.9841771037071405	1.2314683369127497	1
ENSRNOG00000008452	Eid1	1.4806754827762665	-0.708996	1	2.3544298408701105	0.708995641199028	1
ENSRNOG00000008744	Cops2	0.9254221767351666	-0.567658	1	1.3811067587404948	0.5676575537746233	1
ENSRNOG00000015445	Mal	1.0179643944086831	-2.87783	1	7.474049722408152	2.877829954926555	1
ENSRNOG00000015756	AABR07053687.1	0.9254221767351666	-0.370502	1	1.2046414555147233	0.3705015683631584	1
ENSRNOG00000007316	Idh3B	1.6657599181232998	-0.793741	1	2.7907030965559936	0.7937411541525645	1
ENSRNOG00000021223	Ptpra	1.1105066120821998	-0.23025	1	1.291811063132273	0.23025038546363916	1
ENSRNOG00000021224	Mrps26	0.5552533060410999	-0.904893	1	1.110243148728889	0.9048934035712639	1
ENSRNOG00000021240	Atrn	0.8328799590616499	-0.946272	1	1.6324103592379184	0.9462716448035933	1
ENSRNOG00000021255	Smox	1.0179643944086831	-0.280669	1	1.234831904982265	0.2806690916531724	1
ENSRNOG00000021259	Prnp	4.9972797543699	-0.788793	1	8.051495220674651	0.7887934212923922	1
ENSRNOG00000021269	Chgb	1.2955910474292331	-1.62466	1	3.9192306020046614	1.6246566008105674	1
ENSRNOG00000024852	Tmx4	1.9433865711438498	-0.0997085	1	1.9972470584372242	0.09970852345733672	1
ENSRNOG00000005457	Lamp5	2.5911820948584663	-0.692072	1	3.9698314961826537	0.6920715167039062	1
ENSRNOG00000006037	Snap25	19.06369684074443	-0.95622	1	34.03314090188208	0.9562196835744698	1
ENSRNOG00000006705	Mkks	1.4806754827762665	-0.0258087	1	1.4661502783673726	0.02580871629295134	1
ENSRNOG00000005438	Pcsk2	0.8328799590616499	-0.497275	1	1.1957118859539013	0.4972748865097747	1
ENSRNOG00000008746	Dtd1	1.1105066120821998	-0.211616	1	1.2752275768050318	0.2116162113245881	1
ENSRNOG00000005195	Cst3	27.485038649034447	-0.995085	1	50.33258187356947	0.995084584975225	1
ENSRNOG00000036934	Abhd12	1.0179643944086831	-1.29377	1	2.492625560263787	1.2937699847577542	1
ENSRNOG00000023935	Nrsn2	1.2030488297557165	-0.52442	1	1.7059730037151677	0.5244196628048284	1
ENSRNOG00000007946	Bcl2l1	1.3881332651027498	-0.0604478	1	1.4134232961987083	0.06044776935835139	1
ENSRNOG00000008845	Pdrg1	1.1105066120821998	-0.550754	1	1.613275567321871	0.5507535962441735	1
ENSRNOG00000025715	Dynlrb1	4.904737536696383	-0.335405	1	5.7731793298705965	0.3354050119070173	1
ENSRNOG00000018225	Tp53inp2	0.6477955237146166	-1.32565	1	1.698744304546883	1.3256500118748553	1
ENSRNOG00000018441	Ggt7	0.9254221767351666	-0.564546	1	1.378130235553554	0.5645459009626814	1
ENSRNOG00000018755	Acss2	1.2030488297557165	-0.137507	1	1.3045675910763048	0.13750715249131792	1
ENSRNOG00000019152	Trpc4ap	1.0179643944086831	-0.235778	1	1.1969875387483044	0.23577826199857818	1
ENSRNOG00000031453	Manbal	0.9254221767351666	-0.366423	1	1.2012397147296483	0.3664232757790792	1
ENSRNOG00000024923	Nnat	2.7762665302054996	-0.673167	1	4.18839334162373	0.6731673019939315	1
ENSRNOG00000015393	Slc32a1	0.6477955237146166	-0.938266	1	1.2986145447024233	0.9382658087885289	1
ENSRNOG00000010945	Ywhab	4.904737536696383	-0.0409196	1	4.707158811347684	0.04091956245711881	1
ENSRNOG00000014571	Dbndd2	1.3881332651027498	-1.70255	1	4.412483015840552	1.7025499646211855	1
ENSRNOG00000006052	Sulf2	0.7403377413881332	-0.441683	1	1.0354048514572367	0.44168256054645727	1
ENSRNOG00000025580	LOC679539	2.7762665302054996	-0.667003	1	4.170534202502085	0.6670031835913837	1
ENSRNOG00000012906	Bcas1	1.5732177004497832	-1.41237	1	4.05955240938901	1.4123669937219017	1
ENSRNOG00000049912	Atp5f1e	14.066417086374532	-0.403594	1	17.14987616795617	0.40359439945652964	1
ENSRNOG00000057996	Phactr3	0.1850844353470333	-2.50299	1	1.4406372224793091	2.5029905648452755	1
ENSRNOG00000056853	Psma7	2.128471006490883	-0.147306	1	2.251952399719723	0.14730643665866694	1
ENSRNOG00000012477	Eef1a2	2.961350965552533	-0.839374	1	5.003110259649218	0.8393739560177551	1
ENSRNOG00000012722	Ppdpf	1.5732177004497832	-0.953559	1	2.9535614366414644	0.9535585246332264	1
ENSRNOG00000013657	Stmn3	13.326079344986399	-0.515953	1	17.56956593731481	0.5159526878199241	1
ENSRNOG00000016288	Tcea2	1.1105066120821998	-0.0744974	1	1.1595683901124783	0.0744973549655174	1
ENSRNOG00000031730	Eloc	1.2030488297557165	-0.360907	1	1.5231294365173806	0.3609065502355694	1
ENSRNOG00000030862	Atp6v1h	1.1105066120821998	-0.206799	1	1.270975400823688	0.20679919502681224	1
ENSRNOG00000008943	Penk	2.7762665302054996	-0.481422	1	3.667076566310969	0.4814215751358182	1
ENSRNOG00000008672	Chmp5	1.8508443534703332	-0.128232	1	1.94452007626856	0.1282323717153494	1
ENSRNOG00000043300	Enho	1.5732177004497832	-1.03432	1	3.12364847589522	1.034323701925259	1
ENSRNOG00000015866	Hint2	1.1105066120821998	-0.05265	1	1.1421344685889683	0.05265003195451087	1
ENSRNOG00000014635	Clta	4.16439979530825	-0.195437	1	4.463083910018544	0.19543663798642985	1
ENSRNOG00000055089	Slc44a1	0.7403377413881332	-1.80954	1	2.672917821872768	1.8095401904185835	1
ENSRNOG00000013656	Lpar1	0.27762665302054995	-2.18627	1	1.542264228433428	2.1862678846109596	1
ENSRNOG00000005711	Ptprd	0.7403377413881332	-1.12729	1	1.6655773318924008	1.1272858249077118	1
ENSRNOG00000007051	Rraga	0.8328799590616499	-0.517139	1	1.2122953722811425	0.517139315638963	1
ENSRNOG00000030963	LOC108351137	5.8301597134315495	-0.217929	1	6.307252633127389	0.21792919775928254	1
ENSRNOG00000009889	Pgm1	0.8328799590616499	-0.276591	1	1.0260500642982802	0.2765910099500964	1
ENSRNOG00000052887	Dnajc6	0.9254221767351666	-0.281256	1	1.1323544638318772	0.28125589251640215	1
ENSRNOG00000008116	Plpp3	1.1105066120821998	-0.302018	1	1.3577197908431033	0.30201802335257755	1
ENSRNOG00000006787	Dhcr24	1.4806754827762665	-1.12813	1	3.1483110965870145	1.1281303230083077	1
ENSRNOG00000009778	Tmem59	2.5911820948584663	-0.422005	1	3.2920346447564377	0.4220050757699909	1
ENSRNOG00000011413	Scp2	2.49863987718495	-1.02245	1	4.819416257255162	1.0224509926529817	1
ENSRNOG00000007775	Cmpk1	1.0179643944086831	-0.303335	1	1.2543919144964468	0.3033348487932882	1
ENSRNOG00000012550	Uqcrh	9.531848420372215	-0.276212	1	10.672111277976889	0.276211690631758	1
ENSRNOG00000016727	Akr1a1	7.033208543187266	-0.108369	1	7.033524290740925	0.1083686561188828	1
ENSRNOG00000019236	AABR07049755.1	1.0179643944086831	-0.812864	1	1.785913912164433	0.8128637138477983	1
ENSRNOG00000019484	Slc6a9	0.4627110883675833	-2.13335	1	2.230266302214869	2.133348735626265	1
ENSRNOG00000028448	Elovl1	1.7583021357968165	-0.379509	1	2.2043280287286713	0.37950932289566275	1
ENSRNOG00000006924	Tmem125	0	-4.01639	1	1.3709015363852695	4.016392589280415	1
ENSRNOG00000026646	Ndufs5	4.534568666002317	-0.335953	1	5.347536514138073	0.33595317012268566	1
ENSRNOG00000042421	RGD1559909	1.2955910474292331	-0.365436	1	1.6370877528173968	0.3654359562709042	1
ENSRNOG00000008279	Mrps15	0.6477955237146166	-0.802178	1	1.1816797052154664	0.8021783116933069	1
ENSRNOG00000010550	Trappc3	1.2955910474292331	-0.241913	1	1.50271899180693	0.2419130481706797	1
ENSRNOG00000011751	Ncdn	4.0718575776347326	-1.4345	1	10.306424143581316	1.4344986077632293	1
ENSRNOG00000014352	Smim12	1.1105066120821998	-0.358706	1	1.4121476434043052	0.3587057839037211	1
ENSRNOG00000006004	Phc2	0.7403377413881332	-0.419602	1	1.0196718003262644	0.41960158493355937	1
ENSRNOG00000006979	Hpca	0.9254221767351666	-0.436667	1	1.2611953960665971	0.4366667369254068	1
ENSRNOG00000009113	Marcksl1	1.2030488297557165	-0.894639	1	2.2051784639249403	0.8946388763882712	1
ENSRNOG00000011927	Sdc3	1.0179643944086831	-0.589727	1	1.5299329180875307	0.5897270302860085	1
ENSRNOG00000013255	Dnajc8	0.5552533060410999	-0.76888	1	1.0103170131673078	0.7688804099672679	1
ENSRNOG00000011804	Stx12	1.2030488297557165	-0.382091	1	1.5456659692185033	0.38209070621894015	1
ENSRNOG00000016810	Stmn1	4.349484230655283	-1.56741	1	12.054493689511787	1.5674077580782342	1
ENSRNOG00000012749	C1qb	1.5732177004497832	-0.501997	1	2.1596801809245605	0.501996924299653	1
ENSRNOG00000012804	C1qc	0.8328799590616499	-0.464072	1	1.1684979596733003	0.46407224070802794	1
ENSRNOG00000012807	C1qa	1.7583021357968165	-0.409251	1	2.250251529327185	0.40925098782994995	1
ENSRNOG00000013825	Rap1gap	0.6477955237146166	-1.01057	1	1.3653737076095223	1.0105653215997517	1
ENSRNOG00000014445	Hp1bp3	0.8328799590616499	-0.618697	1	1.3007406326930953	0.618696986775089	1
ENSRNOG00000015385	Pink1	1.7583021357968165	-1.09703	1	3.6249800240956644	1.0970343891590113	1
ENSRNOG00000007967	Sdhb	2.2210132241643996	-0.275395	1	2.56363689915223	0.27539524109515945	1
ENSRNOG00000013783	Efhd2	0.3701688706940666	-1.36018	1	1.0872813984296321	1.360181598076712	1
ENSRNOG00000009409	Fbxo2	3.1464354008995663	-0.474009	1	4.119082873127824	0.4740092768317994	1
ENSRNOG00000057626	Kif1b	3.05389318322605	-0.695254	1	4.664637051534245	0.6952537148946223	1
ENSRNOG00000016398	Clstn1	3.424062053920116	-0.789008	1	5.563547053990343	0.7890079345742489	1
ENSRNOG00000017895	Eno1	13.326079344986399	-0.016118	1	12.42485821748684	0.01611798446043977	1
ENSRNOG00000017940	Rere	0.5552533060410999	-0.878697	1	1.0902579216165729	0.8786973325192496	1
ENSRNOG00000018289	Park7	4.442026448328799	-0.344303	1	5.270997346473883	0.34430271877674734	1
ENSRNOG00000010580	Acot7	4.812195319022866	-0.433379	1	6.064453384592652	0.4333785312094012	1
ENSRNOG00000046227	Tprg1l	2.5911820948584663	-0.378309	1	3.1938093795873943	0.37830949660863933	1
ENSRNOG00000015480	Prkcz	1.0179643944086831	-0.670027	1	1.617527743303215	0.6700273817521888	1
ENSRNOG00000017829	Ssu72	2.0359287888173663	-0.28483	1	2.3739898503842927	0.2848304142350765	1
ENSRNOG00000018647	Mrpl20	1.9433865711438498	-0.270657	1	2.248550658934648	0.27065678548647765	1
ENSRNOG00000019981	Sdf4	0.9254221767351666	-0.146836	1	1.0315778930740271	0.14683591859627357	1
ENSRNOG00000010365	Syn1	3.424062053920116	-0.27136	1	3.886063629350179	0.27136008058428374	1
ENSRNOG00000008578	Cdk16	1.5732177004497832	-0.306753	1	1.8862652653241485	0.3067529804603486	1
ENSRNOG00000019164	Uba1	1.7583021357968165	-0.0457071	1	1.748919981126741	0.045707127720008844	1
ENSRNOG00000008329	Ndufb11	2.128471006490883	-0.518235	1	2.912315329622429	0.5182349160965327	1
ENSRNOG00000003229	Tspan7	5.367448625063966	-0.53013	1	7.219344381125652	0.530129966286748	1
ENSRNOG00000003611	Dynlt3	1.2955910474292331	-0.336297	1	1.6043459977610488	0.336297256074364	1
ENSRNOG00000046021	LOC108348172	8.3287995906165	-0.814557	1	13.561890074898196	0.8145571619505172	1
ENSRNOG00000004613	Gpm6b	1.2030488297557165	-0.917268	1	2.2400463069719603	0.9172676863983106	1
ENSRNOG00000038686	Ap1s2	0.7403377413881332	-1.08127	1	1.613275567321871	1.0812683129429534	1
ENSRNOG00000025383	Pdha1	1.8508443534703332	-0.340496	1	2.252802834915992	0.34049613334701256	1
ENSRNOG00000005176	Map7d2	0.7403377413881332	-0.627575	1	1.1778527468322568	0.6275751381215419	1
ENSRNOG00000060793	Eif2s3	1.1105066120821998	-0.477453	1	1.533334658872606	0.4774531337289152	1
ENSRNOG00000006756	Maged1	3.6091464892671494	-0.017734	1	3.431080799346383	0.017734007360217463	1
ENSRNOG00000003746	Gjb1	0.3701688706940666	-2.04816	1	1.7518965043136818	2.0481597974755745	1
ENSRNOG00000050051	Pin4	1.1105066120821998	-0.478253	1	1.5341850940688746	0.4782528538385775	1
ENSRNOG00000002660	Magee1	1.3881332651027498	-0.150027	1	1.503994644601333	0.15002747677289552	1
ENSRNOG00000054689	Cox7b	10.272186161760349	-0.166304	1	10.6499999628739	0.16630441679875307	1
ENSRNOG00000058249	Pgk1	7.403377413881333	-0.354614	1	8.77606600789565	0.35461449150842883	1
ENSRNOG00000002365	Itm2a	0.09254221767351666	-2.70505	1	1.104715319953142	2.7050500625546374	1
ENSRNOG00000025705	Armcx2	0.9254221767351666	-0.375583	1	1.2088936314960672	0.3755832750645552	1
ENSRNOG00000049985	Gprasp1	3.516604271593633	-0.0860853	1	3.507619967010573	0.08608532924072909	1
ENSRNOG00000034198	Tceal9	1.2030488297557165	-0.209485	1	1.3713267539834038	0.20948494518047586	1
ENSRNOG00000002419	Plp1	14.529128174742116	-3.14807	1	118.68758642646686	3.1480698790843182	1
ENSRNOG00000056135	Tsc22d3	2.128471006490883	-0.204707	1	2.3433741833186166	0.2047068160655725	1
ENSRNOG00000027520	Pls3	0.8328799590616499	-0.50086	1	1.1986884091408418	0.5008604964812308	1
ENSRNOG00000039980	Slc25a5	4.349484230655283	-0.494665	1	5.730657570057158	0.49466545384054195	1
ENSRNOG00000052226	LOC108348144	3.516604271593633	-0.342254	1	4.189243776819998	0.3422542670560822	1
ENSRNOG00000000164	Lamp2	1.6657599181232998	-0.0307537	1	1.6443164519856814	0.030753710115692945	1
ENSRNOG00000002563	Mcts1	1.2955910474292331	-0.0951154	1	1.357294573244969	0.09511538604401215	1
ENSRNOG00000042753	Fgf13	0.5552533060410999	-1.13751	1	1.3045675910763048	1.1375071524913178	1
ENSRNOG00000056870	Gdi1	5.367448625063966	-0.380476	1	6.50795533944682	0.38047577904422436	1
ENSRNOG00000055572	Idh3g	2.2210132241643996	-0.303354	1	2.6138125757320876	0.3033544039984837	1
ENSRNOG00000057620	Slc6a8	0.8328799590616499	-1.01881	1	1.7166034436685276	1.018806244526548	1
ENSRNOG00000000879	Slc9a6	0.8328799590616499	-0.461971	1	1.1667970892807629	0.4619714830876358	1
ENSRNOG00000030667	Ppm1b	0.7403377413881332	-0.588524	1	1.1463866445703121	0.5885239488757281	1
ENSRNOG00000021318	Epas1	1.3881332651027498	-0.231288	1	1.5911642522188827	0.23128847698239874	1
ENSRNOG00000015215	Cript	1.3881332651027498	-0.217346	1	1.5758564186860449	0.21734554390159289	1
ENSRNOG00000004612	Ppp1cb	2.3135554418379165	-0.437508	1	2.9833266685108715	0.4375080730149288	1
ENSRNOG00000026742	Ypel5	2.8688087478790165	-0.155319	1	3.0194701643522945	0.15531878910340868	1
ENSRNOG00000004364	Babam2	0.7403377413881332	-0.407524	1	1.0111674483635764	0.4075236990652594	1
ENSRNOG00000008961	Mapre3	0.7403377413881332	-1.26419	1	1.8314121951648124	1.2641866771843322	1
ENSRNOG00000010800	Hadhb	0.9254221767351666	-0.589253	1	1.4019424210490798	0.589253208882607	1
ENSRNOG00000047143	Fkbp1b	1.1105066120821998	-0.503613	1	1.5613990203494756	0.5036126066730027	1
ENSRNOG00000021403	Rhob	2.3135554418379165	-0.120301	1	2.3944002950947434	0.1203010445786421	1
ENSRNOG00000005345	Vsnl1	5.8301597134315495	-1.05153	1	11.240627206682568	1.0515254245044763	1
ENSRNOG00000006652	Ddx1	1.0179643944086831	-0.206799	1	1.1731753532527787	0.20679919502681243	1
ENSRNOG00000051650	Ywhaq	5.552533060410999	-0.702983	1	8.414205831883285	0.7029828964083302	1
ENSRNOG00000023176	Kidins220	1.1105066120821998	-0.719538	1	1.813553056043168	0.7195376762819163	1
ENSRNOG00000005260	Acp1	0.8328799590616499	-0.247006	1	1.0052144019896951	0.24700551742183222	1
ENSRNOG00000006364	Dld	1.1105066120821998	-0.57936	1	1.6455921047800846	0.5793600182336561	1
ENSRNOG00000005046	Tspan13	0.6477955237146166	-0.653055	1	1.0655953009247783	0.6530554249163762	1
ENSRNOG00000039091	Pnpla8	1.2030488297557165	-0.22947	1	1.3904615458994514	0.22947026610761154	1
ENSRNOG00000004067	Nrcam	0.9254221767351666	-1.16191	1	2.0852671012510426	1.161914946551741	1
ENSRNOG00000045892	Cfl2	1.8508443534703332	-0.238118	1	2.0984488467932088	0.23811840045309485	1
ENSRNOG00000004629	Fkbp3	3.979315359961216	-0.0535284	1	3.8690549254248037	0.053528355418560825	1
ENSRNOG00000004794	Rtn1	8.976595114331115	-0.230352	1	9.741735173258848	0.23035210906959636	1
ENSRNOG00000009080	Atp6v1d	2.7762665302054996	-0.0144431	1	2.6529325947604514	0.014443147445172722	1
ENSRNOG00000010646	Tmem229b	0.5552533060410999	-0.849149	1	1.0681466065135845	0.8491491779054887	1
ENSRNOG00000052549	Chga	2.0359287888173663	-0.604069	1	2.962065788604152	0.6040690359793853	1
ENSRNOG00000007147	Cyp46a1	0.8328799590616499	-0.384232	1	1.105565755149411	0.3842317331380659	1
ENSRNOG00000004359	Wars	1.2030488297557165	-0.0582767	1	1.234831904982265	0.05827667031672448	1
ENSRNOG00000006178	Dync1h1	3.1464354008995663	-0.455575	1	4.0667811085572945	0.45557538037094547	1
ENSRNOG00000059714	Hsp90aa1	17.027768051927065	-0.231674	1	18.407244605639555	0.23167386366584175	1
ENSRNOG00000010872	Ckb	11.38269277384255	-1.2832	1	25.573011569400276	1.2831980582454703	1
ENSRNOG00000011572	Klc1	6.477955237146166	-0.325386	1	7.538257579726444	0.3253855677903399	1
ENSRNOG00000013128	Tmem179	1.5732177004497832	-0.129493	1	1.6681286374812072	0.12949346885936341	1
ENSRNOG00000033688	Cep170b	1.2030488297557165	-0.170503	1	1.3347580405438464	0.1705030658038226	1
ENSRNOG00000002840	Atp5f1b	14.899297045436182	-0.503542	1	19.461359031414705	0.5035422918031318	1
ENSRNOG00000006130	Rab5b	1.2955910474292331	-0.352642	1	1.6226303544808276	0.3526420196894767	1
ENSRNOG00000007784	Bloc1s1	2.406097659511433	-0.0305879	1	2.3365707017484665	0.03058793073706889	1
ENSRNOG00000020407	Atcay	1.2030488297557165	-0.406874	1	1.5724546779009696	0.40687380714882837	1
ENSRNOG00000020266	Eef2	9.809475073392766	-0.0808099	1	9.589082055528602	0.08080992025171208	1
ENSRNOG00000020005	Map2k2	1.2030488297557165	-0.31301	1	1.4733789775356572	0.3130101611850028	1
ENSRNOG00000019891	Sgta	1.3881332651027498	-0.566797	1	2.0078774983905836	0.5667969642330023	1
ENSRNOG00000019682	Timm13	4.534568666002317	-0.0262186	1	4.3142577506715085	0.026218585911236936	1
ENSRNOG00000018977	Ap3d1	1.4806754827762665	-0.115017	1	1.559698149956938	0.1150174920806406	1
ENSRNOG00000018529	Csnk1g2	1.0179643944086831	-0.0402027	1	1.0451848562143276	0.04020266295736354	1
ENSRNOG00000018212	Abhd17a	0.09254221767351666	-2.74123	1	1.1327796814300117	2.741228961728975	1
ENSRNOG00000016952	Uqcr11	10.179643944086832	-0.26652	1	11.314189851159817	0.26651995034955345	1
ENSRNOG00000028956	Mbd3	1.3881332651027498	-0.306387	1	1.6762077718457606	0.3063871391902536	1
ENSRNOG00000033791	Apc2	1.0179643944086831	-0.666231	1	1.613275567321871	0.6662308136641096	1
ENSRNOG00000024577	Gamt	0.27762665302054995	-2.16261	1	1.5171763901434991	2.16261333013146	1
ENSRNOG00000024568	Ndufs7	2.49863987718495	-0.526216	1	3.4166234010098138	0.5262160707581252	1
ENSRNOG00000014625	Atp5f1d	7.495919631554849	-0.352554	1	8.871739967475888	0.35255443961511146	1
ENSRNOG00000013604	Gpx4	9.9945595087398	-0.515616	1	13.204282074867175	0.515616309764054	1
ENSRNOG00000013545	Polr2e	1.1105066120821998	-0.563621	1	1.6277329656584403	0.5636213707915056	1
ENSRNOG00000011489	R3hdm4	0.4627110883675833	-1.05305	1	1.054539643373284	1.053052663253712	1
ENSRNOG00000008414	Bsg	7.218292978534299	-0.6708	1	10.656803444444051	0.6707998886811968	1
ENSRNOG00000008296	Tpgs1	0.6477955237146166	-1.07984	1	1.4325580881147557	1.0798420201516579	1
ENSRNOG00000007769	2025-03-02	2.0359287888173663	-0.261913	1	2.3365707017484665	0.2619134768435244	1
ENSRNOG00000007648	Rab11b	2.406097659511433	-0.450146	1	3.1253493462877575	0.4501464482181219	1
ENSRNOG00000004813	Rtcb	0.6477955237146166	-0.59313	1	1.0222231059150706	0.5931303227398412	1
ENSRNOG00000008289	Slc25a3	5.552533060410999	-0.57722	1	7.711746359765275	0.5772200287572491	1
ENSRNOG00000007407	Ndufa12	4.256942012981766	-0.36059	1	5.113241617566025	0.36058953560086726	1
ENSRNOG00000042740	Mrpl42	1.0179643944086831	-0.545771	1	1.4840094174890168	0.5457712849140345	1
ENSRNOG00000009094	Nudt4	1.7583021357968165	-0.265191	1	2.036367077465588	0.26519098981861733	1
ENSRNOG00000006426	Syt1	0.4627110883675833	-1.46416	1	1.4023676386472141	1.4641597059262117	1
ENSRNOG00000059744	Atxn7l3b	0.9254221767351666	-0.521639	1	1.3377345637307871	0.5216389887435637	1
ENSRNOG00000021317	Cct2	1.9433865711438498	-0.0969421	1	1.9934201000540146	0.09694208916596037	1
ENSRNOG00000005299	Kif5a	3.7016887069406663	-0.457799	1	4.771366668665976	0.4577993369344342	1
ENSRNOG00000025481	Dctn2	2.406097659511433	-0.434757	1	3.092182373633275	0.4347565028807847	1
ENSRNOG00000006766	Laptm4b	2.49863987718495	-0.233874	1	2.7898526613597245	0.2338741005432532	1
ENSRNOG00000005975	LOC100362027	1.2030488297557165	-0.404141	1	1.569478154714029	0.4041410596706074	1
ENSRNOG00000010807	Cox6c	21.192167847235314	-0.0961366	1	20.83268578539811	0.09613655456314962	1
ENSRNOG00000042978	Ncald	0.9254221767351666	-0.778011	1	1.597967733789033	0.7780107254881568	1
ENSRNOG00000004846	Atp6v1c1	2.128471006490883	-0.363655	1	2.6163638813208943	0.36365537169482587	1
ENSRNOG00000056487	Oxr1	1.5732177004497832	-0.454947	1	2.090369712428655	0.4549467824607397	1
ENSRNOG00000032401	H3f3c	5.182364189716933	-0.0747107	1	5.086452908883558	0.07471073365143921	1
ENSRNOG00000004401	Mrpl13	0.7403377413881332	-0.501429	1	1.0792022640650787	0.5014288222876304	1
ENSRNOG00000009364	Ndufb9	6.200328584125616	-0.491198	1	8.099119591665703	0.491198208102432	1
ENSRNOG00000009550	Sqle	1.0179643944086831	-0.408433	1	1.3492154388804156	0.40843305619646303	1
ENSRNOG00000025528	Efr3a	1.0179643944086831	-0.131147	1	1.1132196719158298	0.13114698771187727	1
ENSRNOG00000007393	Ndrg1	2.3135554418379165	-0.772168	1	3.7623253082930717	0.7721681401996068	1
ENSRNOG00000007628	Ptp4a3	0.27762665302054995	-1.91686	1	1.2794797527863757	1.9168569157295012	1
ENSRNOG00000005929	Them6	0.9254221767351666	-0.679955	1	1.492938987049839	0.6799546549804982	1
ENSRNOG00000006086	Lynx1	2.3135554418379165	-0.77981	1	3.7823105354053883	0.7798104986648524	1
ENSRNOG00000007334	Ly6h	1.7583021357968165	-0.292046	1	2.0746366612976828	0.29204648164532343	1
ENSRNOG00000029941	Grina	8.698968461310566	-0.282367	1	9.790209979446168	0.2823670716175499	1
ENSRNOG00000012457	Cyc1	5.459990842737483	-0.159835	1	5.6796314582810306	0.15983494735661719	1
ENSRNOG00000013514	Maf1	0.6477955237146166	-0.71059	1	1.108967495934486	0.7105903728998891	1
ENSRNOG00000014633	Vps28	1.4806754827762665	-0.441578	1	1.9560009514181884	0.4415780439353426	1
ENSRNOG00000014811	Cyhr1	1.1105066120821998	-0.349557	1	1.403218073843483	0.34955684916388097	1
ENSRNOG00000005614	Txn2	0.8328799590616499	-0.656389	1	1.3351832581419807	0.6563892768470394	1
ENSRNOG00000006471	Pvalb	0.1850844353470333	-4.1109	1	4.392072571130102	4.1108992771137025	1
ENSRNOG00000000186	Tst	0.3701688706940666	-1.7171	1	1.3925876338901233	1.7171006908360835	1
ENSRNOG00000000231	Kctd17	1.2030488297557165	-0.518656	1	1.6991695221450176	0.51865607944528	1
ENSRNOG00000009570	Pdxp	1.3881332651027498	-0.763522	1	2.301277641103312	0.7635218167970791	1
ENSRNOG00000011305	Sox10	0	-3.85516	1	1.225902335421443	3.8551645933232592	1
ENSRNOG00000016896	Rpl3	5.182364189716933	-0.0511233	1	5.003960694845487	0.05112325071594759	1
ENSRNOG00000018920	Slc25a17	0.9254221767351666	-0.203945	1	1.0732492176911972	0.20394519797165941	1
ENSRNOG00000031789	Rangap1	1.4806754827762665	-0.36462	1	1.8543739454640695	0.36462035747284827	1
ENSRNOG00000019383	Tef	0.09254221767351666	-2.59253	1	1.0217978883169363	2.5925303247936227	1
ENSRNOG00000024128	Aco2	2.8688087478790165	-0.790062	1	4.68844923702977	0.7900618690654793	1
ENSRNOG00000005332	Csdc2	1.1105066120821998	-0.833297	1	1.9623792153902042	0.8332969345868274	1
ENSRNOG00000005358	Pmm1	1.7583021357968165	-0.466956	1	2.3420985305242135	0.4669557967601654	1
ENSRNOG00000007400	Srebf2	1.0179643944086831	-0.772467	1	1.7365886707808438	0.7724670063943267	1
ENSRNOG00000008569	Ndufa6	5.922701931105066	-0.333383	1	6.939551201553225	0.33338316563603154	1
ENSRNOG00000046975	Sult4a1	2.683724312531983	-0.716513	1	4.176912466474101	0.7165133938440982	1
ENSRNOG00000031269	RGD1304694	0.6477955237146166	-0.573197	1	1.0081909251766359	0.5731974386284409	1
ENSRNOG00000049349	Fam19a5	1.0179643944086831	-0.142669	1	1.122149241476652	0.1426688576070967	1
ENSRNOG00000032871	Mlc1	3.424062053920116	-0.333306	1	4.056575886202069	0.3333063995016654	1
ENSRNOG00000055530	Panx2	0.4627110883675833	-1.42874	1	1.368350230796463	1.4287435048389592	1
ENSRNOG00000008392	Sbf1	1.0179643944086831	-0.278681	1	1.2331310345897275	0.27868122355927843	1
ENSRNOG00000032828	Mapk8ip2	2.406097659511433	-0.487153	1	3.206565907531426	0.4871530770606327	1
ENSRNOG00000004996	Zcrb1	1.2955910474292331	-0.0728041	1	1.336458910936384	0.07280405073252505	1
ENSRNOG00000006235	Nell2	0.6477955237146166	-0.908686	1	1.2722510536180913	0.908685707580538	1
ENSRNOG00000006305	Slc38a2	2.49863987718495	-0.382686	1	3.093032808829544	0.3826857547078417	1
ENSRNOG00000053196	Slc48a1	1.2030488297557165	-1.18399	1	2.695029136975756	1.18399377468093	1
ENSRNOG00000057988	Pfkm	2.2210132241643996	-1.21904	1	4.931248485564507	1.219041377240104	1
ENSRNOG00000053468	Tuba1b	15.269465916130248	-0.00503496	1	14.11552338766917	0.005034963957148086	1
ENSRNOG00000053258	Faim2	2.49863987718495	-1.15003	1	5.265044300100002	1.1500274767728955	1
ENSRNOG00000056457	Gpd1	2.0359287888173663	-1.19942	1	4.475415220364442	1.199416867518198	1
ENSRNOG00000010793	Spryd3	1.2030488297557165	-0.340632	1	1.501868556610661	0.3406322559154855	1
ENSRNOG00000012985	Pfdn5	3.05389318322605	-0.0805973	1	3.0462588730347613	0.08059729198160603	1
ENSRNOG00000036833	Zfp385a	0.7403377413881332	-0.470995	1	1.056665731363956	0.47099472369260986	1
ENSRNOG00000008490	Cwc15	0.8328799590616499	-0.626221	1	1.3075441142632456	0.6262208371569012	1
ENSRNOG00000020474	Pin1	2.683724312531983	-0.470008	1	3.520801712552739	0.4700078288713112	1
ENSRNOG00000020619	Eif3g	1.0179643944086831	-0.279675	1	1.2339814697859963	0.27967549998794267	1
ENSRNOG00000020901	S1pr5	0.09254221767351666	-2.82993	1	1.2046414555147233	2.8299331870004556	1
ENSRNOG00000009255	Timm29	1.2955910474292331	-0.338589	1	1.6068973033498553	0.3385890675823535	1
ENSRNOG00000013360	Prkcsh	1.2030488297557165	-0.300888	1	1.4610476671897599	0.30088835839713035	1
ENSRNOG00000026589	Dpy19l1	0.4627110883675833	-1.63394	1	1.5775572890785823	1.6339389290588069	1
ENSRNOG00000006545	Sept7	2.0359287888173663	-0.630131	1	3.0160684235672197	0.6301308029606129	1
ENSRNOG00000047179	Aplp2	2.49863987718495	-0.887808	1	4.38994648313943	0.8878083832190033	1
ENSRNOG00000006075	Fez1	1.2955910474292331	-1.46809	1	3.5161243189732607	1.4680901625325555	1
ENSRNOG00000008305	Sc5d	1.8508443534703332	-0.355124	1	2.275764585215249	0.3551236586186707	1
ENSRNOG00000028884	Atp5mg	13.511163780333431	-0.0519011	1	12.912582802546984	0.05190107626718232	1
ENSRNOG00000026679	Scn4b	0.3701688706940666	-1.92698	1	1.6107242617330646	1.9269824737037833	1
ENSRNOG00000009888	Timm8b	7.310835196207816	-0.271127	1	8.180336152909371	0.2711272417540247	1
ENSRNOG00000010524	Cryab	6.385413019472649	-0.198081	1	6.804332005346489	0.1980808917630199	1
ENSRNOG00000009054	Elmod1	0.6477955237146166	-0.987474	1	1.3436876101046684	0.9874744639869355	1
ENSRNOG00000010277	Idh3a	2.2210132241643996	-0.457234	1	2.908063153641085	0.4572335640809726	1
ENSRNOG00000011381	Acsbg1	1.7583021357968165	-0.796354	1	2.9429309966881045	0.7963542753605224	1
ENSRNOG00000015780	Rcn2	2.0359287888173663	-0.142954	1	2.1516010465600073	0.1429539470341462	1
ENSRNOG00000016474	Tspan3	5.089821972043416	-0.622313	1	7.3043879007525305	0.6223126603422684	1
ENSRNOG00000018671	Commd4	1.5732177004497832	-0.304475	1	1.883288742137208	0.3044751260825054	1
ENSRNOG00000007442	Ubl7	0.9254221767351666	-0.320257	1	1.1633953484956876	0.3202572448100962	1
ENSRNOG00000009029	Nptn	5.367448625063966	-0.0296533	1	5.1030363952107995	0.029653309242115622	1
ENSRNOG00000026178	Adpgk	0.5552533060410999	-0.962815	1	1.1557414317292687	0.9628146580495933	1
ENSRNOG00000012015	Lrrc49	1.0179643944086831	-0.0448886	1	1.0485865969994028	0.04488864366140403	1
ENSRNOG00000010176	Map2k1	1.5732177004497832	-0.103151	1	1.6379381880136656	0.10315061329967479	1
ENSRNOG00000030232	Hacd3	1.4806754827762665	-0.155725	1	1.6043459977610488	0.15572501043254316	1
ENSRNOG00000057676	Myzap	1.9433865711438498	-0.405952	1	2.46966380996453	0.4059516399657166	1
ENSRNOG00000058898	Nedd4	1.8508443534703332	-0.0174786	1	1.8007965280991365	0.017478595296013255	1
ENSRNOG00000009381	Mapk6	0.9254221767351666	-0.145052	1	1.030302240279624	0.145051508918091	1
ENSRNOG00000010784	Scg3	1.5732177004497832	-0.795474	1	2.64697954838657	0.7954740041093044	1
ENSRNOG00000008214	Fbxo9	1.1105066120821998	-0.668247	1	1.7501956339211442	0.6682471592626141	1
ENSRNOG00000042903	Cox7a2l2	10.179643944086832	-0.437932	1	12.74164532809696	0.4379321763918065	1
ENSRNOG00000031032	Hmgn3	0.6477955237146166	-0.602697	1	1.029026587485221	0.6026965080813736	1
ENSRNOG00000009715	Me1	0.4627110883675833	-1.55525	1	1.4937894222461077	1.555245119369657	1
ENSRNOG00000023861	Snap91	2.49863987718495	-0.519919	1	3.40174078507511	0.5199188322969155	1
ENSRNOG00000014025	Rasgrf1	2.49863987718495	-0.466282	1	3.2775772464198685	0.4662822347119291	1
ENSRNOG00000014060	Mras	0.5552533060410999	-0.817223	1	1.0447596386161933	0.8172234223974948	1
ENSRNOG00000009198	Rab6b	4.7196531013493495	-0.392613	1	5.78423498742209	0.39261271664918684	1
ENSRNOG00000030625	Tf	4.7196531013493495	-1.39643	1	11.59951085950799	1.3964254498528796	1
ENSRNOG00000012406	Pcbp4	1.5732177004497832	-0.820058	1	2.6924778313869497	0.8200575067084367	1
ENSRNOG00000021528	Tusc2	1.2955910474292331	-0.248428	1	1.5095224733770802	0.24842819349489031	1
ENSRNOG00000020185	Wdr6	0.7403377413881332	-0.514439	1	1.0889822688221698	0.5144389029817713	1
ENSRNOG00000032134	Uqcrc1	4.16439979530825	-0.252697	1	4.6438013892256595	0.2526966294996882	1
ENSRNOG00000020748	Map4	2.0359287888173663	-0.762931	1	3.3069172606911414	0.7629307074596324	1
ENSRNOG00000043006	Epm2aip1	1.2955910474292331	-0.250864	1	1.5120737789658865	0.25086380753576887	1
ENSRNOG00000009161	Clasp2	0.7403377413881332	-1.24599	1	1.8084504448655554	1.2459884606007972	1
ENSRNOG00000018700	Mobp	0.8328799590616499	-3.07796	1	7.15513652380736	3.077957151963864	1
ENSRNOG00000018848	Eif1b	2.49863987718495	-0.882208	1	4.3729377792140545	0.8822083954371296	1
ENSRNOG00000047853	Ss18l2	1.5732177004497832	-0.389829	1	1.9980974936334928	0.3898291840924868	1
ENSRNOG00000047505	Tubb4a	4.9972797543699	-1.19523	1	10.671686060378756	1.1952342139229688	1
ENSRNOG00000047089	Alkbh7	0.9254221767351666	-0.135497	1	1.0234987587094737	0.13549720220484196	1
ENSRNOG00000048320	Ndufa11	2.8688087478790165	-0.393872	1	3.562473037169909	0.39387150308354313	1
ENSRNOG00000046002	Micos13	4.812195319022866	-0.226313	1	5.253563424950373	0.22631284514687566	1
ENSRNOG00000017144	Mea1	1.7583021357968165	-0.590849	1	2.5521560240026013	0.5908490018219721	1
ENSRNOG00000017495	Klhdc3	1.5732177004497832	-0.447003	1	2.0788888372790266	0.4470028924797208	1
ENSRNOG00000019511	Mrps18a	1.1105066120821998	-0.33241	1	1.3866345875162418	0.3324104926532292	1
ENSRNOG00000019834	Hsp90ab1	12.585741603598265	-0.195999	1	13.298255164054874	0.1959993250624552	1
ENSRNOG00000010174	Enpp4	0	-3.86762	1	1.2365327753748026	3.8676167251827436	1
ENSRNOG00000010350	Rcan2	2.128471006490883	-1.2202	1	4.7377744784133595	1.2201967207997166	1
ENSRNOG00000013238	LOC103693210	0.4627110883675833	-1.13665	1	1.1174718478971737	1.136645069979327	1
ENSRNOG00000013484	Gsta1	1.3881332651027498	-0.653918	1	2.132891472242094	0.6539183668467338	1
ENSRNOG00000012178	Lmbrd1	0.5552533060410999	-1.88123	1	2.1847680192144896	1.8812261588299881	1
ENSRNOG00000016660	Cox5b	13.788790433353983	-0.342934	1	16.12127479806908	0.34293350477879203	1
ENSRNOG00000016789	Actr1b	1.6657599181232998	-0.387469	1	2.1056775459614934	0.38746853627326594	1
ENSRNOG00000018102	Coa5	0.7403377413881332	-0.947106	1	1.469977236750582	0.9471062962824064	1
ENSRNOG00000011825	Ndufb3	3.7016887069406663	-0.218683	1	4.042543705463634	0.2186833274067883	1
ENSRNOG00000010881	Trak2	0.3701688706940666	-2.00517	1	1.7004451749394207	2.005165333857162	1
ENSRNOG00000011841	Map2	4.256942012981766	-0.162071	1	4.45585521085026	0.16207138882961258	1
ENSRNOG00000013557	Lancl1	0.8328799590616499	-0.974546	1	1.664726896696132	0.9745460987987697	1
ENSRNOG00000014399	Aamp	1.4806754827762665	-0.201995	1	1.6566477623315787	0.20199451900113496	1
ENSRNOG00000014806	Pnkd	2.0359287888173663	-0.682845	1	3.1283258694746983	0.6828451489983988	1
ENSRNOG00000018586	Retreg2	1.1105066120821998	-1.01181	1	2.2209115150559127	1.011808607487776	1
ENSRNOG00000019506	Dnajb2	0.3701688706940666	-2.28136	1	2.059328827764845	2.2813641988894036	1
ENSRNOG00000020038	Chpf	1.1105066120821998	-0.587165	1	1.6545216743409068	0.5871654207224564	1
ENSRNOG00000014718	Acsl3	1.4806754827762665	-0.5762	1	2.1473488705786634	0.5761996292633004	1
ENSRNOG00000015461	Serpine2	0.7403377413881332	-1.59759	1	2.307655905075328	1.597589148058979	1
ENSRNOG00000015633	Cul3	1.1105066120821998	-0.052113	1	1.1417092509908338	0.05211301536878729	1
ENSRNOG00000015428	Mff	1.8508443534703332	-0.951985	1	3.442136456897877	0.951985295997987	1
ENSRNOG00000017297	Cab39	1.6657599181232998	-0.214044	1	1.8671304734081011	0.21404396964405037	1
ENSRNOG00000017359	Itm2c	2.7762665302054996	-0.635631	1	4.080813289295729	0.6356309314117556	1
ENSRNOG00000017730	Psmd1	0.6477955237146166	-0.996574	1	1.3521919620673564	0.9965738006219504	1
ENSRNOG00000016470	Ndufa10l1	0.7403377413881332	-0.476208	1	1.0604926897471656	0.47620824286474767	1
ENSRNOG00000049437	Gpc1	1.1105066120821998	-0.250989	1	1.310520637450186	0.2509886000485202	1
ENSRNOG00000031479	Hdlbp	1.7583021357968165	-0.169308	1	1.9054000572401961	0.1693079827054681	1
ENSRNOG00000017952	Sept2	0.9254221767351666	-0.133699	1	1.0222231059150706	0.13369870410254414	1
ENSRNOG00000033280	Pam	1.2030488297557165	-0.262607	1	1.4227780833576649	0.2626070577113627	1
ENSRNOG00000015528	Pja2	3.6091464892671494	-0.305143	1	4.187542906427461	0.3051425844892113	1
ENSRNOG00000042503	Ndufv2	3.424062053920116	-0.457678	1	4.421837802999509	0.45767753855466875	1
ENSRNOG00000015733	Myl12b	3.979315359961216	-0.107671	1	4.01703064957557	0.10767077484229737	1
ENSRNOG00000000060	Cplx1	8.606426243637049	-0.869146	1	14.549245337766246	0.8691459480045123	1
ENSRNOG00000000064	Atp5me	5.552533060410999	-0.514134	1	7.381777503612989	0.5141342360109666	1
ENSRNOG00000015093	Sparcl1	13.881332651027499	-0.950694	1	24.731080725094184	0.9506936639575687	1
ENSRNOG00000023650	Cops4	1.1105066120821998	-0.587907	1	1.6553721095371754	0.5879065946616395	1
ENSRNOG00000002262	Enoph1	0.6477955237146166	-0.567713	1	1.0043639667934263	0.5677130580562838	1
ENSRNOG00000002125	Ccni	0.27762665302054995	-1.5829	1	1.014994406746786	1.582896265347242	1
ENSRNOG00000003392	Grsf1	0.8328799590616499	-0.667371	1	1.345388480497206	0.6673708335107786	1
ENSRNOG00000055068	Ppial4d	1.1105066120821998	-0.0337345	1	1.1272518526542645	0.03373448605393278	1
ENSRNOG00000002135	Sgcb	0.27762665302054995	-1.57076	1	1.0064900547840983	1.5707625097113866	1
ENSRNOG00000002205	Ociad1	2.683724312531983	-0.103675	1	2.731172632817179	0.1036747259912334	1
ENSRNOG00000002343	Uchl1	23.320638853726198	-0.34304	1	27.19351583589043	0.34303998566148675	1
ENSRNOG00000003887	Lgi2	0.27762665302054995	-1.76698	1	1.1531901261404625	1.7669824763643032	1
ENSRNOG00000003253	Qdpr	1.9433865711438498	-1.47753	1	5.191056438024618	1.4775349436391079	1
ENSRNOG00000005700	Nsg1	5.459990842737483	-0.086505	1	5.398137408316066	0.08650496130910046	1
ENSRNOG00000055319	Mrfap1	5.459990842737483	-0.343923	1	6.452677051689349	0.3439225118853946	1
ENSRNOG00000006593	Grpel1	1.4806754827762665	-0.119728	1	1.5648007611345507	0.11972833721615894	1
ENSRNOG00000013039	Add1	2.2210132241643996	-0.248591	1	2.516437745759313	0.24859069575242732	1
ENSRNOG00000049351	Nat8l	2.3135554418379165	-1.28143	1	5.355190430904492	1.2814329275629486	1
ENSRNOG00000038150	RGD1560394	1.9433865711438498	-0.539182	1	2.7086361001160566	0.5391816475513411	1
ENSRNOG00000005428	Ctbp1	2.5911820948584663	-0.216929	1	2.855761389070555	0.21692946252861867	1
ENSRNOG00000055471	Ywhah	14.714212610089149	-0.31212	1	16.832663839747912	0.312120169284674	1
ENSRNOG00000059061	Uqcr10	9.9945595087398	-0.198952	1	10.601950374284716	0.19895154246473412	1
ENSRNOG00000057703	Cabp7	1.0179643944086831	-0.551957	1	1.4903876814610326	0.5519569241208191	1
ENSRNOG00000008716	Nefh	6.755581890166716	-0.453138	1	8.584292871137041	0.453137610981881	1
ENSRNOG00000012378	Dbnl	1.1105066120821998	-0.0118086	1	1.110243148728889	0.011808607487775763	1
ENSRNOG00000052080	Camk2b	1.6657599181232998	-0.365456	1	2.073786226101414	0.3654556734350358	1
ENSRNOG00000025923	LOC103693776	0.3701688706940666	-1.33343	1	1.067296171317316	1.333427362466575	1
ENSRNOG00000052275	H2afv	0.7403377413881332	-0.49288	1	1.072824000093063	0.4928803376226737	1
ENSRNOG00000053875	Nacad	1.0179643944086831	-0.276193	1	1.2310049465990556	0.2761925304444864	1
ENSRNOG00000043210	Ppp3r1	2.3135554418379165	-0.569262	1	3.2686476768590467	0.5692620467150955	1
ENSRNOG00000008079	Ugp2	0.9254221767351666	-0.232794	1	1.094935315196051	0.23279440355975684	1
ENSRNOG00000008103	Mdh1	6.570497454819683	-0.879307	1	11.222768067560922	0.8793065292714051	1
ENSRNOG00000003901	Cfap36	1.2955910474292331	-0.377746	1	1.6511199335558315	0.3777460338931108	1
ENSRNOG00000004621	Rtn4	6.200328584125616	-0.435451	1	7.792112485812674	0.43545060683494263	1
ENSRNOG00000007283	Erlec1	0.8328799590616499	-0.638364	1	1.3185997718147395	0.6383640202311657	1
ENSRNOG00000046889	Dbi	6.200328584125616	-1.10585	1	12.401471249589449	1.1058462223418357	1
ENSRNOG00000000033	Tmcc2	0.1850844353470333	-2.84613	1	1.827585236781603	2.846132038344583	1
ENSRNOG00000030515	Nfasc	1.2955910474292331	-0.722083	1	2.0963227588025366	0.7220830859750375	1
ENSRNOG00000005988	Arl8a	2.5911820948584663	-0.0819367	1	2.600630830189922	0.08193670969261757	1
ENSRNOG00000006237	Gpr37l1	0.7403377413881332	-1.79223	1	2.641026502012689	1.7922262570274259	1
ENSRNOG00000008937	Csrp1	1.8508443534703332	-1.60131	1	5.398987843512335	1.601305383889803	1
ENSRNOG00000009068	Phlda3	1.0179643944086831	-0.734537	1	1.6915156053785985	0.7345368270550185	1
ENSRNOG00000010204	Tmem9	0.7403377413881332	-0.471575	1	1.0570909489620905	0.4715749348570313	1
ENSRNOG00000003385	Glrx2	0.8328799590616499	-0.32189	1	1.058791819354628	0.3218903554359115	1
ENSRNOG00000049560	Glul	4.7196531013493495	-0.701758	1	7.166617398956989	0.7017584328129174	1
ENSRNOG00000002896	Prdx6	1.5732177004497832	-1.1898	1	3.479130387935569	1.189798279229385	1
ENSRNOG00000002544	Kifap3	1.7583021357968165	-0.676459	1	2.708210882517922	0.6764587063387375	1
ENSRNOG00000002934	Atp1b1	19.433865711438497	-0.743539	1	29.935744126259102	0.7435387488596739	1
ENSRNOG00000004245	Mgst3	5.552533060410999	-0.0152995	1	5.223798193080966	0.015299474483471798	1
ENSRNOG00000003209	Pcp4l1	0.7403377413881332	-1.74621	1	2.558109070376483	1.7462127840699786	1
ENSRNOG00000038372	Ndufs2	4.16439979530825	-0.140814	1	4.297249046746133	0.14081440186833794	1
ENSRNOG00000003706	Ufc1	1.5732177004497832	-0.346202	1	1.9385670298946784	0.34620225169222885	1
ENSRNOG00000003983	Pfdn2	2.128471006490883	-0.379046	1	2.6444282427977637	0.3790455083792461	1
ENSRNOG00000046996	Pea15	4.7196531013493495	-1.00329	1	8.832619948447524	1.0032913881914296	1
ENSRNOG00000007290	Atp1a2	3.7016887069406663	-1.69615	1	11.257635910607943	1.6961546949328392	1
ENSRNOG00000003833	Nenf	3.3315198362465996	-0.0807442	1	3.315421612653829	0.08074421785112307	1
ENSRNOG00000003198	RGD1305733	1.8508443534703332	-0.612622	1	2.7205421928638196	0.6126224723654045	1
ENSRNOG00000058739	Snn	0.9254221767351666	-0.532145	1	1.347514568487878	0.5321446504719096	1
ENSRNOG00000002635	Dexi	1.2030488297557165	-0.0200307	1	1.2025153675240514	0.020030683421085854	1
ENSRNOG00000002827	Rbfox1	0.5552533060410999	-1.56098	1	1.74977041632301	1.5609814889188018	1
ENSRNOG00000003065	Glyr1	0.5552533060410999	-1.00155	1	1.1872075339912134	1.001554080304783	1
ENSRNOG00000003125	Rogdi	3.05389318322605	-0.0637874	1	3.010965812389607	0.06378743122301422	1
ENSRNOG00000003328	Cdip1	1.5732177004497832	-0.962874	1	2.972696228557512	0.962873612140723	1
ENSRNOG00000003773	Hmox2	0.6477955237146166	-1.43109	1	1.827585236781603	1.431094539065739	1
ENSRNOG00000027368	Ubald1	0.6477955237146166	-0.619875	1	1.0413578978311182	0.6198751779723699	1
ENSRNOG00000003721	Paqr4	0.6477955237146166	-1.36553	1	1.7463686755379346	1.3655296104006323	1
ENSRNOG00000004333	Flywch1	3.3315198362465996	-0.441298	1	4.256853374923366	0.44129835414181917	1
ENSRNOG00000003195	Caskin1	0.7403377413881332	-0.436343	1	1.0315778930740271	0.43634253579125837	1
ENSRNOG00000014568	Ndufb10	3.7942309246141828	-0.0173083	1	3.601593056198273	0.017308295462150847	1
ENSRNOG00000014743	Hagh	1.5732177004497832	-0.0892296	1	1.622205136882693	0.08922959864563629	1
ENSRNOG00000015479	Mrps34	1.4806754827762665	-0.00601373	1	1.4461650512550561	0.006013728495482762	1
ENSRNOG00000039350	Gng13	1.2030488297557165	-0.450665	1	1.62092948408829	0.45066503775094824	1
ENSRNOG00000019798	Stub1	2.49863987718495	-0.221731	1	2.7664656934623335	0.2217310604182634	1
ENSRNOG00000020644	Nsg2	2.406097659511433	-0.26307	1	2.7452048135556137	0.26306995366631813	1
ENSRNOG00000004395	Fbxw11	0.8328799590616499	-0.539227	1	1.2310049465990556	0.5392269362782801	1
ENSRNOG00000003980	Ttc1	1.2030488297557165	-0.171881	1	1.3360336933382495	0.17188077882358413	1
ENSRNOG00000004477	Ublcp1	0.8328799590616499	-0.292046	1	1.0371057218497741	0.2920464816453234	1
ENSRNOG00000006557	Cyfip2	1.8508443534703332	-0.918818	1	3.3638964188411498	0.9188184320627876	1
ENSRNOG00000003050	Tbc1d9b	0.8328799590616499	-0.274198	1	1.0243491939057425	0.2741984803123987	1
ENSRNOG00000004820	Sar1b	1.1105066120821998	-0.0162205	1	1.1136448895139641	0.016220522366157702	1
ENSRNOG00000005828	Skp1	7.773546284575399	-0.0801542	1	7.613946312194366	0.08015424711569485	1
ENSRNOG00000006375	Vdac1	2.406097659511433	-0.309244	1	2.834500509163836	0.3092436536959977	1
ENSRNOG00000007462	Sept8	1.4806754827762665	-0.986373	1	2.853635301079883	0.986373303271921	1
ENSRNOG00000026745	Acsl6	0.7403377413881332	-1.1236	1	1.661325155911057	1.12359889460851	1
ENSRNOG00000052219	Gm2a	0.5552533060410999	-1.2823	1	1.4423380928718468	1.2822999367358099	1
ENSRNOG00000012840	Sparc	5.367448625063966	-1.0519	1	10.36510417212386	1.051899063253864	1
ENSRNOG00000013118	Atox1	2.5911820948584663	-0.0312938	1	2.510909916983566	0.03129379008881905	1
ENSRNOG00000049219	Rnf187	3.979315359961216	-0.953341	1	7.219344381125652	0.9533413970112921	1
ENSRNOG00000038328	Gjc2	0.09254221767351666	-3.03991	1	1.3934380690863921	3.039909283181896	1
ENSRNOG00000002928	Guk1	3.238977618573083	-0.481403	1	4.258554245315904	0.48140298957274297	1
ENSRNOG00000002943	Mrpl55	1.1105066120821998	-0.0445737	1	1.1357562046169525	0.044573718415397284	1
ENSRNOG00000002886	Myh10	0.4627110883675833	-1.56139	1	1.5001676862181237	1.5613903581410051	1
ENSRNOG00000006989	Vamp2	3.424062053920116	-0.549833	1	4.7135370753196995	0.5498329229258263	1
ENSRNOG00000037627	Trappc1	1.3881332651027498	-0.556989	1	1.9942705352502834	0.5569889295784184	1
ENSRNOG00000011227	Atp1b2	0.9254221767351666	-2.0835	1	3.9502714866684716	2.0834956938409595	1
ENSRNOG00000012162	Mpdu1	0.6477955237146166	-0.595528	1	1.0239239763076082	0.5955278223209078	1
ENSRNOG00000004283	Camta2	0.7403377413881332	-0.806554	1	1.3334823877494433	0.8065539564837276	1
ENSRNOG00000007869	Wscd1	0.6477955237146166	-1.5259	1	1.9517487754368446	1.5259018607948032	1
ENSRNOG00000018242	Camkk1	1.0179643944086831	-0.524959	1	1.4627485375822973	0.5249588200982621	1
ENSRNOG00000003495	Prpf8	0.9254221767351666	-0.385189	1	1.2169727658606206	0.38518948044449275	1
ENSRNOG00000003846	Pitpna	3.05389318322605	-0.085823	1	3.0573145305862552	0.08582299720238695	1
ENSRNOG00000005290	Ywhae	5.737617495758033	-0.320023	1	6.664010197962141	0.3200229554927225	1
ENSRNOG00000007788	Glod4	0.7403377413881332	-0.456413	1	1.0460352914105964	0.4564130850982847	1
ENSRNOG00000009350	Sez6	0.27762665302054995	-1.74015	1	1.131929246233743	1.740145857293051	1
ENSRNOG00000011452	Aldoc	16.37997252821245	-1.20472	1	34.76621604106576	1.2047185794839708	1
ENSRNOG00000014107	Omg	0.1850844353470333	-3.34121	1	2.5759682094981273	3.341210633588223	1
ENSRNOG00000022764	Evi2a	0.27762665302054995	-2.20248	1	1.559698149956938	2.2024803333309797	1
ENSRNOG00000007367	Sept4	1.2955910474292331	-1.81554	1	4.473714349971904	1.8155398832087082	1
ENSRNOG00000007845	Supt4h1	1.0179643944086831	-0.473314	1	1.4112972082080364	0.47331416959556816	1
ENSRNOG00000008921	Dynll2	4.0718575776347326	-0.924993	1	7.239754825836103	0.9249926951792327	1
ENSRNOG00000002935	Ankrd40	0.6477955237146166	-1.24548	1	1.6068973033498553	1.245479663190872	1
ENSRNOG00000003724	Mrpl27	1.7583021357968165	-0.187858	1	1.9300626779319907	0.1878576313733522	1
ENSRNOG00000006500	Snf8	0.9254221767351666	-0.124672	1	1.0158448419430548	0.12467242831325073	1
ENSRNOG00000007235	Atp5mc1	4.812195319022866	-0.286122	1	5.475952228774658	0.28612164768821824	1
ENSRNOG00000046493	Pnpo	1.0179643944086831	-0.835015	1	1.813553056043168	0.8350148937018524	1
ENSRNOG00000052730	Psmb3	2.2210132241643996	-0.111112	1	2.287670677963012	0.1111115457624865	1
ENSRNOG00000007227	Mien1	2.128471006490883	-0.465689	1	2.8081370180795036	0.4656894894954713	1
ENSRNOG00000028103	Psmd3	1.5732177004497832	-0.155364	1	1.6983190869487488	0.15536393045546393	1
ENSRNOG00000009066	Thra	1.4806754827762665	-0.489986	1	2.0227601143252874	0.4899858592572325	1
ENSRNOG00000014819	Hap1	1.0179643944086831	-0.0784143	1	1.0732492176911972	0.07841431588780051	1
ENSRNOG00000017496	Cnp	1.9433865711438498	-2.82339	1	13.195352505306353	2.823393075786943	1
ENSRNOG00000017781	Dnajc7	0.8328799590616499	-0.31026	1	1.0502874673919402	0.3102603445238593	1
ENSRNOG00000036814	Atp6v0a1	1.6657599181232998	-0.523038	1	2.313183733851075	0.5230377436987022	1
ENSRNOG00000020487	Coa3	1.3881332651027498	-0.454397	1	1.85735046865101	0.4543965345266546	1
ENSRNOG00000020698	Rnd2	1.2955910474292331	-1.97847	1	5.0086380884249655	1.9784704671917415	1
ENSRNOG00000020730	Nbr1	0.5552533060410999	-0.924642	1	1.1255509822617271	0.9246416288320507	1
ENSRNOG00000036798	Dusp3	1.2030488297557165	-1.00026	1	2.3727141975898896	1.0002621530751792	1
ENSRNOG00000020905	Hdac5	0.27762665302054995	-1.7504	1	1.1400083805982963	1.750402665986911	1
ENSRNOG00000020970	Rundc3a	1.1105066120821998	-0.516906	1	1.5758564186860449	0.5169058257605007	1
ENSRNOG00000002753	Adam11	0.4627110883675833	-1.18733	1	1.1574423021218063	1.1873279104050771	1
ENSRNOG00000002963	C1ql1	0.09254221767351666	-3.80581	1	2.369737674402949	3.8058064311862463	1
ENSRNOG00000003905	Nsf	3.1464354008995663	-1.12124	1	6.451401398894946	1.1212448696100843	1
ENSRNOG00000010038	Psmc5	2.3135554418379165	-1.13432	1	4.835999743582404	1.1343215148935768	1
ENSRNOG00000049876	Prkar1a	1.1105066120821998	-0.149212	1	1.2212249418419645	0.14921170347386856	1
ENSRNOG00000003626	Atp5pd	5.089821972043416	-0.47756	1	6.607031039812132	0.4775602648140085	1
ENSRNOG00000003797	Mrps7	1.4806754827762665	-0.010671	1	1.4508424448345345	0.010671001930963042	1
ENSRNOG00000011541	Cygb	0.4627110883675833	-1.1317	1	1.1136448895139641	1.1316977397860937	1
ENSRNOG00000004392	Aatk	1.0179643944086831	-1.16625	1	2.2817176315891303	1.1662468161343453	1
ENSRNOG00000036686	Anapc11	2.2210132241643996	-0.228464	1	2.481569902712293	0.2284643071899517	1
ENSRNOG00000036684	Pcyt2	1.1105066120821998	-0.337708	1	1.3917371986938545	0.3377080324154985	1
ENSRNOG00000045636	Fasn	2.8688087478790165	-0.315505	1	3.374101641196375	0.3155054544693121	1
ENSRNOG00000013505	Vdac2	4.7196531013493495	-0.161711	1	4.928697179975701	0.16171130549827417	1
ENSRNOG00000009783	Camk2g	1.7583021357968165	-0.826876	1	3.0058632012119944	0.826875548891836	1
ENSRNOG00000027012	Usp54	0.5552533060410999	-0.83066	1	1.054539643373284	0.8306602419172642	1
ENSRNOG00000007701	Thoc7	1.4806754827762665	-0.108712	1	1.552894668386788	0.1087123411941161	1
ENSRNOG00000007206	LOC361016	0.6477955237146166	-2.10278	1	2.91146489442616	2.102776130483584	1
ENSRNOG00000007895	Pdhb	2.406097659511433	-0.132432	1	2.5075081761984905	0.13243174898070564	1
ENSRNOG00000010389	Ndrg2	8.698968461310566	-0.878958	1	14.80437589664688	0.878957814108976	1
ENSRNOG00000016414	Slc22a17	4.534568666002317	-1.05904	1	8.827517337269912	1.059041269860037	1
ENSRNOG00000016828	Cmtm5	0.6477955237146166	-1.61693	1	2.0788888372790266	1.6169278939220333	1
ENSRNOG00000018105	Thtpa	0.6477955237146166	-1.54587	1	1.9789627017174454	1.5458745965285932	1
ENSRNOG00000022116	Gjb6	0.27762665302054995	-2.04299	1	1.3964145922733326	2.042986799292129	1
ENSRNOG00000053334	Stmn4	1.2955910474292331	-1.76133	1	4.308729921895761	1.7613346619964605	1
ENSRNOG00000009820	Bnip3l	1.3881332651027498	-0.446782	1	1.8475704638939192	0.44678160326371996	1
ENSRNOG00000013658	Nefl	13.418621562659915	-0.183105	1	14.04578770157513	0.18310496339686688	1
ENSRNOG00000013916	Nefm	8.143715155269465	-0.317139	1	9.395608048377454	0.3171386080328431	1
ENSRNOG00000021314	Fdft1	1.9433865711438498	-0.263821	1	2.237920218981288	0.26382129918038144	1
ENSRNOG00000014291	Elp3	1.0179643944086831	-0.386449	1	1.328804994169965	0.3864487063609454	1
ENSRNOG00000016939	Chmp7	0.6477955237146166	-0.752553	1	1.1417092509908338	0.7525527335098794	1
ENSRNOG00000011323	Lgi3	2.128471006490883	-0.807014	1	3.5577956435904308	0.8070137796082224	1
ENSRNOG00000016271	Itm2b	7.033208543187266	-0.463915	1	8.999305246916204	0.4639154715933187	1
ENSRNOG00000017481	Sucla2	2.3135554418379165	-0.113368	1	2.3829194199451145	0.11336808363413398	1
ENSRNOG00000001030	Tsc22d1	2.5911820948584663	-0.371379	1	3.178501546054556	0.3713790027000228	1
ENSRNOG00000038228	Serp2	1.1105066120821998	-0.524669	1	1.5843607706487326	0.5246685296701948	1
ENSRNOG00000012594	Sugt1	1.0179643944086831	-0.158971	1	1.1349057694206837	0.1589706699361972	1
ENSRNOG00000030871	Calm2	3.979315359961216	-0.461016	1	5.131951191883938	0.46101558108752383	1
ENSRNOG00000024125	Slain1	0.09254221767351666	-2.63802	1	1.054539643373284	2.638015163974868	1
ENSRNOG00000010311	Dzip1	0.8328799590616499	-0.570275	1	1.257793655281522	0.5702750303889963	1
ENSRNOG00000010737	Mbnl2	0.6477955237146166	-1.11995	1	1.4729537599375226	1.119948781107013	1
ENSRNOG00000018343	Isca1	2.2210132241643996	-0.42869	1	2.8510839954910767	0.4286897221014969	1
ENSRNOG00000018651	Agtpbp1	1.2955910474292331	-0.22343	1	1.4835841998908825	0.22342986957093314	1
ENSRNOG00000018839	Ntrk2	0.9254221767351666	-1.22042	1	2.1715862736723235	1.2204203351478637	1
ENSRNOG00000019113	Hnrnpk	1.4806754827762665	-0.0694801	1	1.5112233437696176	0.06948014733887542	1
ENSRNOG00000019282	Ubqln1	1.7583021357968165	-0.0453564	1	1.7484947635286066	0.04535640569545685	1
ENSRNOG00000000133	Txndc15	0.9254221767351666	-0.717261	1	1.5320590060782027	0.7172608212586784	1
ENSRNOG00000016161	Lman2	0.8328799590616499	-0.267598	1	1.0196718003262644	0.26759849148850945	1
ENSRNOG00000018039	Sncb	5.089821972043416	-1.04731	1	9.806793465773408	1.0473093435197396	1
ENSRNOG00000011684	Auh	2.3135554418379165	-0.239714	1	2.601056047788056	0.23971381749954745	1
ENSRNOG00000013679	Sema4d	0.09254221767351666	-2.62517	1	1.0451848562143276	2.6251651636785196	1
ENSRNOG00000017866	Sirt5	1.3881332651027498	-0.453075	1	1.8556495982584726	0.45307508259923945	1
ENSRNOG00000018281	Uqcrfs1	2.683724312531983	-0.192511	1	2.9046614128560098	0.19251080809440912	1
ENSRNOG00000017444	Nrsn1	1.5732177004497832	-0.924823	1	2.895306625697053	0.9248232255395582	1
ENSRNOG00000023538	Aldh5a1	0.7403377413881332	-0.403881	1	1.0086161427747702	0.4038805278340727	1
ENSRNOG00000021198	Hist1h2bcl1	0.6477955237146166	-0.575628	1	1.0098917955691733	0.5756282648832028	1
ENSRNOG00000060141	Epdr1	1.3881332651027498	-0.0776999	1	1.4304320001240838	0.07769993358011651	1
ENSRNOG00000052429	Stard3nl	0.9254221767351666	-0.22943	1	1.0923840096072448	0.22943016952638048	1
ENSRNOG00000059510	AABR07027870.1	0.4627110883675833	-1.48284	1	1.420651995366993	1.482842661422469	1
ENSRNOG00000019223	Atp5f1c	3.6091464892671494	-0.582896	1	5.076672904126467	0.5828962653472423	1
ENSRNOG00000018044	Phyh	0.6477955237146166	-0.873556	1	1.2416353865524152	0.8735557869116157	1
ENSRNOG00000016383	Commd3	1.4806754827762665	-0.158398	1	1.6073225209479896	0.15839843681933208	1
ENSRNOG00000016670	AABR07028769.1	1.5732177004497832	-0.284802	1	1.8577756862491446	0.2848017070280854	1
ENSRNOG00000046647	Impad1	0.8328799590616499	-0.659143	1	1.3377345637307871	0.6591425124934986	1
ENSRNOG00000040205	Zcchc24	0.27762665302054995	-2.10193	1	1.454669403217744	2.1019331885718504	1
ENSRNOG00000016064	Tkt	1.9433865711438498	-0.243396	1	2.2064541167193434	0.24339634869038318	1
ENSRNOG00000017689	Itih3	4.442026448328799	-0.707687	1	6.780945037449098	0.7076871899645596	1
ENSRNOG00000057367	Glud1	2.8688087478790165	-0.917456	1	5.121320751930578	0.9174559172082701	1
ENSRNOG00000013961	Ghitm	2.0359287888173663	-0.597843	1	2.9493092606601206	0.5978433572695167	1
ENSRNOG00000011140	Prxl2a	0.4627110883675833	-1.68173	1	1.630709488845381	1.6817336483794119	1
ENSRNOG00000011912	Tmem38a	0.6477955237146166	-0.563433	1	1.0013874436064856	0.5634329679128978	1
ENSRNOG00000039528	Fam32a	1.2955910474292331	-0.258146	1	1.5197276957323054	0.2581460750270327	1
ENSRNOG00000016619	Use1	1.1105066120821998	-0.477853	1	1.5337598764707403	0.4778530491967259	1
ENSRNOG00000017071	Babam1	0.4627110883675833	-1.28513	1	1.2386588633654745	1.2851318054257936	1
ENSRNOG00000000054	Abhd8	1.6657599181232998	-1.08277	1	3.4098199194396637	1.0827681519811345	1
ENSRNOG00000017552	Mrpl34	1.0179643944086831	-0.417043	1	1.357294573244969	0.4170434809313746	1
ENSRNOG00000018932	Ccdc124	1.6657599181232998	-0.318869	1	2.0078774983905836	0.318869450789417	1
ENSRNOG00000019433	Rab3a	7.033208543187266	-0.685051	1	10.490118145975371	0.6850511771239396	1
ENSRNOG00000019572	Lsm4	1.7583021357968165	-0.109502	1	1.8280104543797373	0.10950199367189739	1
ENSRNOG00000058359	Fkbp8	2.961350965552533	-0.423478	1	3.7499939979471746	0.4234779651688667	1
ENSRNOG00000019990	Rex1bd	0.7403377413881332	-0.766451	1	1.2969136743098857	0.7664506072187811	1
ENSRNOG00000022432	Tmem59l	2.0359287888173663	-1.20884	1	4.504755234635715	1.2088431552849563	1
ENSRNOG00000020178	Cope	2.0359287888173663	-0.0213826	1	1.9776870489230423	0.02138256949864259	1
ENSRNOG00000049949	Hapln4	0.9254221767351666	-1.58991	1	2.8055857124906973	1.5899092278590743	1
ENSRNOG00000020602	Ndufa13	5.459990842737483	-0.108607	1	5.481480057550406	0.10860702153346402	1
ENSRNOG00000011891	Atp6v1b2	5.459990842737483	-0.210349	1	5.88204	0.21034928955831766	1
ENSRNOG00000033057	AABR07025010.1	5.8301597134315495	-0.292601	1	6.642324100457287	0.29260068936360106	1
ENSRNOG00000043387	Cpe	6.9406663255137495	-1.00041	1	12.883668005873846	1.0004118038865273	1
ENSRNOG00000010731	Gpm6a	1.0179643944086831	-1.41637	1	2.713738711293669	1.4163655758170663	1
ENSRNOG00000010830	Slc25a4	11.105066120821999	-0.633235	1	15.903138170226141	0.633235130688222	1
ENSRNOG00000012601	Leprotl1	0.7403377413881332	-0.621314	1	1.1727501356546441	0.6213138839933976	1
ENSRNOG00000015182	Ppp2cb	1.7583021357968165	-0.153774	1	1.8849896125297454	0.1537741040623819	1
ENSRNOG00000014462	Fnta	1.2030488297557165	-0.277615	1	1.4376606992923684	0.27761516643481643	1
ENSRNOG00000059911	AABR07026294.1	1.4806754827762665	-0.146906	1	1.594565993003958	0.14690585049356752	1
ENSRNOG00000017956	Golga7	1.1105066120821998	-0.270971	1	1.328804994169965	0.2709714889410093	1
ENSRNOG00000019277	Vdac3	4.349484230655283	-0.060737	1	4.241970758988662	0.06073700252710079	1
ENSRNOG00000018233	Gas6	0.7403377413881332	-0.492309	1	1.0723987824949286	0.4923086336164253	1
ENSRNOG00000019629	Lamp1	4.812195319022866	-0.285561	1	5.473826140783987	0.2855614430289486	1
ENSRNOG00000001551	Atp5pf	6.385413019472649	-0.405781	1	7.858021213523505	0.40578132924220744	1
ENSRNOG00000006997	App	4.349484230655283	-0.505224	1	5.772754112272462	0.5052237570398805	1
ENSRNOG00000002115	Sod1	4.442026448328799	-0.244326	1	4.918066740022341	0.24432641722595116	1
ENSRNOG00000002051	Synj1	2.2210132241643996	-0.0362782	1	2.172011491270458	0.03627817470741079	1
ENSRNOG00000028648	Olig1	0.5552533060410999	-3.04868	1	4.907861517667115	3.0486848275199043	1
ENSRNOG00000002028	Tmem50b	1.5732177004497832	-0.31227	1	1.8934939644924331	0.3122699854279144	1
ENSRNOG00000001991	Atp5po	6.755581890166716	-0.496637	1	8.847077346784094	0.4966371270586838	1
ENSRNOG00000001628	Pcp4	10.272186161760349	-0.259263	1	11.358837698963928	0.2592626145409538	1
ENSRNOG00000001992	Atp6v1a	2.406097659511433	-0.210048	1	2.6461291131903013	0.2100479869051608	1
ENSRNOG00000002721	Ndufb4	2.128471006490883	-0.459122	1	2.795380490135472	0.45912182242830823	1
ENSRNOG00000002255	Fam162a	2.2210132241643996	-0.00140944	1	2.1201349442980626	0.0014094419728265528	1
ENSRNOG00000001769	Tnk2	1.0179643944086831	-0.666991	1	1.6141260025181399	0.6669909269803701	1
ENSRNOG00000024924	Cep19	1.0179643944086831	-0.391056	1	1.3330571701513088	0.3910564874764892	1
ENSRNOG00000048273	Apod	3.8867731422876997	-2.41946	1	19.49282513367665	2.4194582271498906	1
ENSRNOG00000001837	Sst	0.6477955237146166	-1.74501	1	2.271937626832039	1.7450134365564893	1
ENSRNOG00000001815	Eif4a2	3.3315198362465996	-0.666323	1	4.975471115770483	0.6663232812727569	1
ENSRNOG00000001719	Psmd2	1.5732177004497832	-0.468962	1	2.110780157139106	0.4689621450558611	1
ENSRNOG00000001709	Ap2m1	6.848124107840232	-0.216884	1	7.386029679594333	0.21688364150291406	1
ENSRNOG00000045811	Cldn5	0.3701688706940666	-1.79927	1	1.474229412731926	1.7992692324169097	1
ENSRNOG00000001893	LOC100362453	2.406097659511433	-0.31227	1	2.840453555537717	0.3122699854279145	1
ENSRNOG00000029912	Sept5	2.128471006490883	-0.172416	1	2.291497636346221	0.17241620100114896	1
ENSRNOG00000030245	Tango2	1.4806754827762665	-0.236381	1	1.6966182165562111	0.2363808663433693	1
ENSRNOG00000001880	Dgcr6	1.1105066120821998	-0.335944	1	1.3900363283013168	0.3359443463267898	1
ENSRNOG00000061814	LOC103693608	0.8328799590616499	-0.482843	1	1.1838057932061383	0.48284266142246896	1
ENSRNOG00000029370	Abhd3	1.1105066120821998	-0.319973	1	1.3747284947684788	0.31997338941500664	1
ENSRNOG00000016043	Aqp4	3.8867731422876997	-0.426772	1	4.89765629531189	0.4267722463296766	1
ENSRNOG00000049681	AABR07031491.2	0.5552533060410999	-1.13751	1	1.3045675910763048	1.1375071524913178	1
ENSRNOG00000017091	Slc25a46	0.3701688706940666	-1.24456	1	1.0035135315971575	1.2445633754237173	1
ENSRNOG00000012852	Bin1	2.0359287888173663	-1.397	1	5.132376409482072	1.3970047660605602	1
ENSRNOG00000020204	Srp19	1.0179643944086831	-0.374399	1	1.3177493366184707	0.374399143522881	1
ENSRNOG00000020384	Fam13b	1.0179643944086831	-0.000951325	1	1.017120494737458	0.0009513248997799102	1
ENSRNOG00000049629	Reep2	0.9254221767351666	-0.82669	1	1.6528208039483692	0.8266900290509209	1
ENSRNOG00000019875	Matr3	2.2210132241643996	-0.275634	1	2.5640621167503643	0.2756344741677397	1
ENSRNOG00000019934	Paip2	1.7583021357968165	-0.710922	1	2.773694392630618	0.710922115906959	1
ENSRNOG00000032878	Cxxc5	1.0179643944086831	-0.498727	1	1.4363850464979653	0.49872727852508264	1
ENSRNOG00000018653	Pfdn1	3.516604271593633	-0.0612152	1	3.4476642856736244	0.06121522247603961	1
ENSRNOG00000028105	Hars	0.7403377413881332	-0.51669	1	1.0906831392147072	0.5166895977298072	1
ENSRNOG00000019575	Rell2	1.2955910474292331	-0.557378	1	1.8701069965950419	0.5573784343840427	1
ENSRNOG00000045637	Rnf14	3.424062053920116	-0.360716	1	4.134390706660662	0.3607158086675808	1
ENSRNOG00000013562	Ndfip1	9.069137332004633	-0.0365178	1	8.603852880651223	0.03651775255961365	1
ENSRNOG00000015971	Slc12a2	0.27762665302054995	-2.65536	1	2.135017560232766	2.655355457353937	1
ENSRNOG00000018914	Napg	0.9254221767351666	-0.251712	1	1.1093927135326203	0.25171161690238686	1
ENSRNOG00000018387	Wdr7	0.6477955237146166	-0.948149	1	1.3075441142632456	0.9481489320442635	1
ENSRNOG00000017852	Nars	2.2210132241643996	-0.29181	1	2.592976913423503	0.29180995487360106	1
ENSRNOG00000017036	Sec11c	4.812195319022866	-0.426281	1	6.034688152723246	0.426280635752061	1
ENSRNOG00000018676	RGD1562987	2.3135554418379165	-0.115169	1	2.385895943132055	0.11516871956124408	1
ENSRNOG00000017032	Atp5f1a	5.552533060410999	-0.615757	1	7.92052820044926	0.6157569733398787	1
ENSRNOG00000052004	Txnl4a	0.7403377413881332	-1.30838	1	1.8883913533148204	1.3083778201871055	1
ENSRNOG00000016516	Mbp	37.20197150475369	-2.66448	1	216.5101705300774	2.664478009432859	1
ENSRNOG00000015591	Cndp2	1.2030488297557165	-0.0612533	1	1.2373832105710714	0.06125334614759889	1
ENSRNOG00000025791	Dync1li2	1.6657599181232998	-0.412303	1	2.1422462594010505	0.41230337160860464	1
ENSRNOG00000011782	Got2	4.0718575776347326	-0.240552	1	4.504755234635715	0.2405520150122944	1
ENSRNOG00000012482	Ndrg4	8.236257372942982	-0.943556	1	14.667455830047606	0.9435556878025677	1
ENSRNOG00000016326	Cx3cl1	0.4627110883675833	-1.25764	1	1.215271895468083	1.257641547992379	1
ENSRNOG00000016558	Pllp	0.27762665302054995	-3.10172	1	2.909338806435488	3.1017223761157307	1
ENSRNOG00000016991	Arl2bp	1.6657599181232998	-0.593414	1	2.428842920543629	0.5934144452228003	1
ENSRNOG00000018958	Mt3	18.045732446335748	-0.813445	1	29.18821158873885	0.8134453030421289	1
ENSRNOG00000011728	Fto	0.3701688706940666	-1.49779	1	1.1961371035520356	1.4977876624316075	1
ENSRNOG00000015843	Itfg1	2.406097659511433	-0.216062	1	2.6571847707417953	0.21606211635578054	1
ENSRNOG00000016251	Dnaja2	1.6657599181232998	-0.315199	1	2.002774887212971	0.31519924730677307	1
ENSRNOG00000003853	Scoc	2.3135554418379165	-0.678374	1	3.5254791061322175	0.6783738270507598	1
ENSRNOG00000028717	Ndufb7	4.442026448328799	-0.0780761	1	4.382717783971145	0.07807612182684887	1
ENSRNOG00000021808	Tecr	5.922701931105066	-0.889147	1	10.200970179243987	0.8891470043320302	1
ENSRNOG00000005257	Prkaca	1.1105066120821998	-0.422421	1	1.4759302831244634	0.4224206583858243	1
ENSRNOG00000003011	Gadd45gip1	1.6657599181232998	-0.124609	1	1.7548730275006226	0.12460888606210596	1
ENSRNOG00000003520	Prdx2	9.716932855719248	-0.212705	1	10.408901584731703	0.21270462709925253	1
ENSRNOG00000003747	Asna1	0.6477955237146166	-1.1053	1	1.4580711440028191	1.105302005142612	1
ENSRNOG00000016977	Calb2	1.7583021357968165	-0.803631	1	2.9578136126228083	0.8036306545622347	1
ENSRNOG00000018668	Glg1	0.7403377413881332	-0.492309	1	1.0723987824949286	0.4923086336164253	1
ENSRNOG00000018404	Aars	2.0359287888173663	-0.600752	1	2.955262307034002	0.6007520176114024	1
ENSRNOG00000018950	Fa2h	0.1850844353470333	-3.1095	1	2.193697588775312	3.1095019936718975	1
ENSRNOG00000019425	Gabarapl2	6.848124107840232	-0.257177	1	7.595236737876452	0.2571772272380515	1
ENSRNOG00000042274	Fbxo31	1.6657599181232998	-0.0555296	1	1.6728060310606854	0.0555295510337005	1
ENSRNOG00000017905	Map1lc3b	4.442026448328799	-0.515611	1	5.935612452357933	0.5156106210642437	1
ENSRNOG00000017817	Cox4i1	19.341323493764982	-0.23768	1	20.98193716234328	0.23767991353186613	1
ENSRNOG00000018784	Jph3	0.8328799590616499	-0.837853	1	1.5141998669565584	0.8378528502966937	1
ENSRNOG00000014581	Trappc2l	1.6657599181232998	-0.249732	1	1.9139044092028838	0.24973197209300746	1
ENSRNOG00000017023	Tcf25	3.7016887069406663	-0.670647	1	5.529954863737726	0.6706468479046106	1
ENSRNOG00000017467	Rab4a	1.1105066120821998	-0.449995	1	1.5044198621994676	0.44999547236657544	1
ENSRNOG00000018445	Agt	2.49863987718495	-2.01939	1	9.618847287398008	2.019393084506351	1
ENSRNOG00000018836	RGD1559896	0.27762665302054995	-1.96586	1	1.3237023829923522	1.965862373161474	1
ENSRNOG00000049784	Tsnax	0.7403377413881332	-1.15645	1	1.699594739743152	1.1564468993847523	1
ENSRNOG00000019937	Kcnk1	0.6477955237146166	-0.632772	1	1.0507126849900748	0.6327721719868116	1
ENSRNOG00000000774	Gabbr1	2.5911820948584663	-1.11896	1	5.336906074184713	1.1189577859229625	1
ENSRNOG00000000775	Mog	1.1105066120821998	-1.9036	1	4.121208961118496	1.903596961927865	1
ENSRNOG00000000780	Ppp1r11	0.8328799590616499	-0.840685	1	1.5171763901434991	0.8406852352440976	1
ENSRNOG00000000812	RGD1302996	0.8328799590616499	-0.51004	1	1.206342325907261	0.5100399232556263	1
ENSRNOG00000057125	Ddr1	0.5552533060410999	-0.990145	1	1.1778527468322568	0.9901452175062502	1
ENSRNOG00000000438	Rnf5	0.4627110883675833	-1.18308	1	1.154040561336731	1.1830831260530048	1
ENSRNOG00000000437	Agpat1	1.6657599181232998	-0.0146257	1	1.6260320952659026	0.014625663106228148	1
ENSRNOG00000000433	Prrt1	1.2030488297557165	-0.0342395	1	1.2144214602718144	0.0342395429612051	1
ENSRNOG00000000840	Atp6v1g2	4.904737536696383	-0.587632	1	6.876193779431201	0.5876321301906633	1
ENSRNOG00000000473	Pfdn6	0.4627110883675833	-1.01893	1	1.0298770226814895	1.0189253328126275	1
ENSRNOG00000000481	Cuta	1.7583021357968165	-0.133789	1	1.8590513390435477	0.13378868227628238	1
ENSRNOG00000025909	Uqcc2	3.3315198362465996	-0.081669	1	3.3175477006445013	0.08166896311763461	1
ENSRNOG00000000527	Mtch1	6.477955237146166	-0.397289	1	7.9235047236362	0.39728922319396753	1
ENSRNOG00000061176	Nudt3	1.3881332651027498	-0.819716	1	2.3926994247022058	0.8197157573189698	1
ENSRNOG00000038883	LOC294154	0.8328799590616499	-0.466694	1	1.1706240476639722	0.46669389333003886	1
ENSRNOG00000000541	Glo1	1.0179643944086831	-1.10866	1	2.1924219359809087	1.1086629735604985	1
ENSRNOG00000001182	Ndufv3	1.4806754827762665	-0.0216197	1	1.4618981023860287	0.02161970335888863	1
ENSRNOG00000001205	Agpat3	1.6657599181232998	-0.348199	1	2.0491236054096196	0.34819906175617565	1
ENSRNOG00000001211	Gatd3a	1.2030488297557165	-0.802178	1	2.068258397325667	0.8021783116933071	1
ENSRNOG00000001227	Adarb1	1.6657599181232998	-0.719787	1	2.651231724367914	0.7197868433366366	1
ENSRNOG00000001295	S100b	12.863368256618815	-1.41555	1	31.646819741151884	1.4155452075687558	1
ENSRNOG00000001242	Gstt3	0.4627110883675833	-1.78513	1	1.7518965043136818	1.7851253916417806	1
ENSRNOG00000001239	Ddt	1.2030488297557165	-1.42297	1	3.180627634045228	1.4229696375769243	1
ENSRNOG00000048682	Zwint	33.22265614479248	-0.121179	1	33.17887874723009	0.12117883820667519	1
ENSRNOG00000047276	AABR07044711.1	14.066417086374532	-0.182072	1	14.708701937066643	0.1820721091244355	1
ENSRNOG00000000610	Cisd1	2.683724312531983	-0.552615	1	3.7283079004423207	0.5526151630011276	1
ENSRNOG00000000274	Phyhipl	0.27762665302054995	-1.62046	1	1.0417831154292525	1.6204639129492766	1
ENSRNOG00000057078	Ddit4	0.5552533060410999	-1.03676	1	1.2165475482624863	1.036762178751501	1
ENSRNOG00000000805	Gja1	1.0179643944086831	-1.43031	1	2.7401022023780013	1.4303112866102945	1
ENSRNOG00000000814	Fabp7	1.8508443534703332	-0.541218	1	2.5891499550402934	0.5412182340973716	1
ENSRNOG00000000549	Tspyl1	1.1105066120821998	-0.519628	1	1.5788329418729856	0.5196275258767658	1
ENSRNOG00000000585	Amd1	1.3881332651027498	-0.017287	1	1.3717519715815383	0.01728700656937926	1
ENSRNOG00000001056	Snapc2	0.8328799590616499	-0.526719	1	1.2203745066456957	0.5267186644022565	1
ENSRNOG00000000902	Hsph1	1.5732177004497832	-0.249037	1	1.812277403248765	0.2490374826040611	1
ENSRNOG00000000921	Ubl3	1.9433865711438498	-0.801612	1	3.2490876673448645	0.801612067802651	1
ENSRNOG00000000957	Rpl21	8.236257372942982	-0.0917227	1	8.126758735544438	0.09172267058011929	1
ENSRNOG00000027049	Atp5mf	11.38269277384255	-0.237925	1	12.391266027234224	0.2379251054404401	1
ENSRNOG00000001113	Mmd2	0.6477955237146166	-1.68493	1	2.1792401904387426	1.6849269073740145	1
ENSRNOG00000001235	Gna12	1.3881332651027498	-1.00291	1	2.71671523448061	1.0029093599167935	1
ENSRNOG00000050052	Cox19	0.5552533060410999	-0.82425	1	1.049862249793806	0.8242495484968732	1
ENSRNOG00000001346	Cops6	1.8508443534703332	-0.718442	1	2.9276231631552667	0.7184421868735923	1
ENSRNOG00000050841	Ache	1.4806754827762665	-0.479945	1	2.0087279335868526	0.4799449168278952	1
ENSRNOG00000001418	Znhit1	1.2030488297557165	-0.0185	1	1.2012397147296483	0.018499972358772404	1
ENSRNOG00000001420	Fis1	4.627110883675833	-0.660427	1	6.830270278832687	0.6604273560617138	1
ENSRNOG00000001436	Ywhag	8.976595114331115	-0.40308	1	10.980819254222455	0.4030800286070133	1
ENSRNOG00000001440	Mdh2	4.627110883675833	-0.248141	1	5.132376409482072	0.24814138014607767	1
ENSRNOG00000021611	Clip2	1.0179643944086831	-0.340973	1	1.2875588871509291	0.34097250615665337	1
ENSRNOG00000001479	Gtf2i	1.0179643944086831	-0.791065	1	1.7591252034819664	0.7910645732212905	1
ENSRNOG00000021691	Ccdc92	1.1105066120821998	-0.727295	1	1.8233330608002591	0.7272950265769011	1
ENSRNOG00000001070	Cdk2ap1	1.3881332651027498	-0.579872	1	2.0261618551103626	0.579872380272708	1
ENSRNOG00000001080	Arl6ip4	1.1105066120821998	-0.394732	1	1.4478659216475938	0.39473214561988723	1
ENSRNOG00000001316	Anapc5	1.2955910474292331	-0.181914	1	1.441487657675578	0.18191361749934942	1
ENSRNOG00000001285	Atp2a2	3.516604271593633	-0.6928	1	5.341583467764192	0.6928003206166791	1
ENSRNOG00000030124	Ptpn11	1.2030488297557165	-1.16175	1	2.6537830299567204	1.1617468639440434	1
ENSRNOG00000001385	Plbd2	1.4806754827762665	-0.612861	1	2.2026271583361337	0.6128611710821782	1
ENSRNOG00000001136	Pebp1	11.660319426863099	-0.815859	1	18.94429443208329	0.8158594165171853	1
ENSRNOG00000001170	Cox6a1	20.266745670500146	-0.179572	1	21.113329400166805	0.17957175238691114	1
ENSRNOG00000001173	Cabp1	1.8508443534703332	-0.660299	1	2.811963976462713	0.6602990514947916	1
ENSRNOG00000001192	Gltp	1.0179643944086831	-0.534153	1	1.4721033247412538	0.5341533155585093	1
ENSRNOG00000030644	Mt-nd1	27.485038649034447	-1.54533	1	73.70381671982987	1.5453274461734532	1
ENSRNOG00000031033	Mt-nd2	34.79587384524226	-1.51796	1	91.49066884979136	1.5179589148091148	1
ENSRNOG00000034234	Mt-co1	137.05502437447817	-1.17354	1	283.27316039555967	1.1735427564831955	1
ENSRNOG00000030371	Mt-co2	89.76595114331116	-1.17464	1	185.7409999114749	1.1746445316061012	1
ENSRNOG00000033299	Mt-atp8	1.6657599181232998	-1.15778	1	3.591813051441182	1.1577757499973051	1
ENSRNOG00000031979	Mt-atp6	122.15572732904198	-1.17889	1	253.436917187264	1.1788907686286532	1
ENSRNOG00000030700	Mt-co3	227.7463976945245	-0.969769	1	408.60477179287636	0.9697689148612678	1
ENSRNOG00000033615	Mt-nd3	3.1464354008995663	-1.38558	1	7.748740290802966	1.3855781588455822	1
ENSRNOG00000029707	Mt-nd4	24.801314336502465	-1.56605	1	67.49393891667526	1.5660529905251934	1
ENSRNOG00000029971	Mt-nd5	3.7942309246141828	-0.848958	1	6.410155291875911	0.8489578009680332	1
ENSRNOG00000031766	Mt-cyb	68.57378329607585	-1.31023	1	155.92176540710463	1.310227295993391	1
